# Supplementary material for: A deep learning framework for efficient pathology image analysis
Source: Nat Commun. 2026 Jul 1;17:5740. doi: 10.1038/s41467-026-74918-9 (PMC13324285; doi:10.1038/s41467-026-74918-9)
Supplement: Supplementary file 4 — Source Data [file 41467_2026_74918_MOESM4_ESM.xlsx]

## Sheet: Contents
Source Data
One worksheet is provided per main or supplementary figure.
Worksheet	Figure title
Fig1	Figure 1
Fig2	Figure 2
Fig3	Figure 3
Fig4	Figure 4
Fig5	Figure 5
Fig6	Figure 6
Fig7	Figure 7
Fig8	Figure 8
SuppFig1	Supplementary Figure 1
SuppFig2	Supplementary Figure 2
SuppFig3	Supplementary Figure 3
SuppFig4	Supplementary Figure 4
SuppFig5	Supplementary Figure 5
SuppFig6	Supplementary Figure 6
SuppFig7	Supplementary Figure 7
SuppFig8	Supplementary Figure 8
SuppFig9	Supplementary Figure 9
SuppFig10	Supplementary Figure 10
SuppFig11	Supplementary Figure 11
SuppFig12	Supplementary Figure 12
SuppFig13	Supplementary Figure 13
SuppFig14	Supplementary Figure 14
SuppFig15	Supplementary Figure 15
SuppFig16	Supplementary Figure 16
SuppFig17	Supplementary Figure 17

## Sheet: Fig1
Figure 1
Consolidated source data for plotted quantitative panels
Panel c. Task-level raw AUROC values and normalized values used for plotting
task	plot_order	task_category	task_max_raw_auroc	normalization_denominator_used_for_plot	raw_auroc_EAGLE	raw_auroc_std_EAGLE	normalized_value_plotted_EAGLE	raw_auroc_CHIEF	raw_auroc_std_CHIEF	normalized_value_plotted_CHIEF	raw_auroc_GigaPath	raw_auroc_std_GigaPath	normalized_value_plotted_GigaPath	raw_auroc_CTransPath	raw_auroc_std_CTransPath	normalized_value_plotted_CTransPath	raw_auroc_Virchow2	raw_auroc_std_Virchow2	normalized_value_plotted_Virchow2
KIEL_STAD_M_STATUS	1	Prognosis	0.558858	0.578858	0.558858	0.0423097	0.965449	0.507868	0.00953641	0.877361	0.534376	0.0303226	0.923155	0.533135	0.062146	0.921011	0.558668	0.0338097	0.965121
DACHS_CRC_KRAS	2	Biomarkers	0.573024	0.593024	0.573024	0.0327007	0.966275	0.546135	0.0196077	0.920933	0.5362	0.0140089	0.904181	0.534683	0.0240082	0.901622	0.539561	0.0291929	0.909848
IEO_BRCA_N_STATUS	3	Prognosis	0.594718	0.614718	0.549687	0.0304079	0.894211	0.594718	0.00529326	0.967465	0.549081	0.0238827	0.893225	0.567059	0.00792592	0.92247	0.55074	0.0283152	0.895924
CPTAC_LUAD_KRAS	4	Biomarkers	0.597635	0.617635	0.569172	0.0797618	0.921535	0.497889	0.0394219	0.806121	0.552111	0.0671251	0.893912	0.553209	0.0758007	0.89569	0.597635	0.0507674	0.967618
CPTAC_CRC_Sidedness	5	Morphology	0.621534	0.641534	0.618438	0.0187614	0.963999	0.514964	0.0132428	0.802707	0.571655	0.0354083	0.891074	0.581837	0.0179731	0.906946	0.621534	0.0457661	0.968825
CPTAC_CRC_N_STATUS	6	Prognosis	0.623347	0.643347	0.607077	0.0309496	0.943623	0.59709	0.0510171	0.9281	0.616402	0.0354444	0.958118	0.564286	0.0386113	0.87711	0.623347	0.0297318	0.968913
BERN_STAD_N_STATUS	7	Prognosis	0.647223	0.667223	0.647223	0.0302385	0.970025	0.608983	0.0124313	0.912711	0.498635	0.052852	0.747329	0.524306	0.0720152	0.785803	0.607164	0.0466858	0.909986
CPTAC_CRC_PIK3CA	8	Biomarkers	0.666425	0.686425	0.666425	0.0499019	0.970864	0.520992	0.0853071	0.758994	0.619964	0.0498987	0.903178	0.589353	0.0291046	0.858583	0.637145	0.0430304	0.928208
CPTAC_CRC_KRAS	9	Biomarkers	0.669376	0.689376	0.655211	0.152243	0.950441	0.64008	0.0253011	0.928492	0.628008	0.0599717	0.91098	0.658753	0.0556846	0.955578	0.669376	0.0462539	0.970988
KIEL_STAD_N_STATUS	10	Prognosis	0.672385	0.692385	0.663127	0.0154418	0.957744	0.644916	0.0185406	0.931442	0.657943	0.0242184	0.950256	0.621916	0.0205676	0.898223	0.672385	0.0153548	0.971114
DACHS_CRC_N_STATUS	11	Prognosis	0.672633	0.692633	0.672633	0.00574169	0.971125	0.634471	0.0502964	0.916028	0.622209	0.00788563	0.898324	0.598668	0.0319756	0.864336	0.639291	0.0270702	0.922987
CPTAC_BRCA_PIK3CA	12	Biomarkers	0.675481	0.695481	0.675481	0.0404448	0.971243	0.634082	0.0724344	0.911717	0.626444	0.0429132	0.900735	0.663094	0.0324584	0.953431	0.615148	0.0441568	0.884492
DACHS_CRC_CIMP	13	Biomarkers	0.696604	0.716604	0.696604	0.0128669	0.972091	0.609526	0.0166234	0.850576	0.692594	0.0194332	0.966495	0.650301	0.0268747	0.907477	0.683658	0.0139988	0.954025
DACHS_CRC_M_STATUS	14	Prognosis	0.712414	0.732414	0.712414	0.00541329	0.972693	0.62692	0.0667541	0.855965	0.63174	0.032383	0.862546	0.601678	0.0521976	0.8215	0.702178	0.00872815	0.958717
CPTAC_BRCA_ERBB2	15	Biomarkers	0.726617	0.746617	0.726617	0.0234745	0.973213	0.68248	0.0355407	0.914096	0.562938	0.0360562	0.753985	0.58558	0.0256419	0.78431	0.639353	0.0825436	0.856333
DACHS_CRC_Sidedness	16	Morphology	0.767385	0.787385	0.688658	0.0149674	0.874613	0.582619	0.013476	0.739942	0.706909	0.0478738	0.897793	0.660555	0.0144408	0.838922	0.767385	0.0569758	0.974599
CPTAC_LUAD_EGFR	17	Biomarkers	0.769281	0.789281	0.742729	0.022153	0.941019	0.711928	0.0311781	0.901996	0.769281	0.0451964	0.97466	0.725163	0.054533	0.918764	0.720915	0.0710936	0.913382
CPTAC_LUAD_TP53	18	Biomarkers	0.777112	0.797112	0.777112	0.0118656	0.974909	0.738824	0.00998625	0.926875	0.732478	0.0380174	0.918914	0.68656	0.032802	0.861309	0.77098	0.0175936	0.967217
BERN_STAD_LAUREN	19	Morphology	0.77827	0.79827	0.77827	0.0092598	0.974946	0.741393	0.018536	0.92875	0.644662	0.0206748	0.807575	0.687393	0.0205518	0.861104	0.735819	0.0094444	0.921768
CPTAC_LUAD_STK11	20	Biomarkers	0.814268	0.834268	0.814268	0.0282258	0.976027	0.756944	0.0573836	0.907316	0.748611	0.119478	0.897327	0.637626	0.161527	0.764295	0.726389	0.133437	0.87069
CPTAC_CRC_BRAF	21	Biomarkers	0.819634	0.839634	0.819634	0.0154605	0.97618	0.697289	0.0293384	0.830469	0.763956	0.0501698	0.909868	0.658755	0.158531	0.784574	0.807912	0.0437784	0.96222
CPTAC_BRCA_PGR	22	Biomarkers	0.837429	0.857429	0.837429	0.00783503	0.976674	0.799771	0.00271293	0.932756	0.779371	0.0216875	0.908964	0.8112	0.0177836	0.946085	0.788	0.0297692	0.919027
DACHS_CRC_BRAF	23	Biomarkers	0.839946	0.859946	0.839946	0.00953928	0.976743	0.788006	0.0144366	0.916343	0.741302	0.0277302	0.862033	0.670464	0.0763778	0.779658	0.748001	0.0161856	0.869822
KIEL_STAD_LAUREN	24	Morphology	0.840457	0.860457	0.840457	0.01496	0.976757	0.797722	0.0310704	0.927092	0.711356	0.0325473	0.826719	0.764637	0.0329588	0.888641	0.812776	0.0132328	0.944587
KIEL_STAD_MSI	25	Biomarkers	0.850638	0.870638	0.850638	0.0181778	0.977028	0.700973	0.0174467	0.805126	0.778738	0.0217249	0.894445	0.686765	0.0401995	0.788807	0.833194	0.0242832	0.956992
BERN_STAD_MSI	26	Biomarkers	0.860643	0.880643	0.860643	0.0104516	0.977289	0.832629	0.00833891	0.945479	0.790903	0.0217018	0.898096	0.681761	0.0437754	0.774162	0.796953	0.014875	0.904966
KIEL_STAD_EBV	27	Biomarkers	0.878403	0.898403	0.844371	0.013961	0.939857	0.828955	0.0128056	0.922698	0.877741	0.0213404	0.977001	0.856806	0.0134068	0.953699	0.878403	0.0212008	0.977738
DACHS_CRC_MSI	28	Biomarkers	0.883217	0.903217	0.883217	0.0145122	0.977857	0.769691	0.00548376	0.852166	0.816061	0.0158297	0.903506	0.817614	0.0338809	0.905225	0.867362	0.0273482	0.960303
CPTAC_BRCA_ESR1	29	Biomarkers	0.895894	0.915894	0.895894	0.00416692	0.978163	0.847546	0.00442863	0.925375	0.817351	0.0234182	0.892408	0.842482	0.00880286	0.919847	0.88515	0.0112153	0.966433
CPTAC_CRC_MSI	30	Biomarkers	0.936728	0.956728	0.936728	0.00651487	0.979095	0.799486	0.0111397	0.835645	0.888272	0.0197182	0.928447	0.855967	0.0138297	0.894681	0.921399	0.0252831	0.963073
CPTAC_NSCLC_Subtyping	31	Morphology	0.989238	1.00924	0.98529	0.00168441	0.976271	0.955887	0.00332028	0.947138	0.986583	0.00537807	0.977552	0.978197	0.00569639	0.969243	0.989238	0.00400996	0.980183

## Sheet: Fig2
Figure 2
Consolidated source data for plotted quantitative panels
Panel a. Category-level average AUROC values
Metric	Model	All	Morphology	Biomarker	Prognosis
AUROC	EAGLE	0.741525	0.782222	0.77185	0.630146
AUROC	TITAN	0.740247	0.813771	0.763414	0.624847
AUROC	Virchow2	0.722808	0.785351	0.743502	0.621968
AUROC	CONCH v1.5	0.720553	0.769414	0.734397	0.648076
AUROC	COBRA	0.719275	0.768609	0.754712	0.587853
AUROC	CONCH	0.711303	0.765994	0.726168	0.631888
AUROC	Prism	0.695267	0.76017	0.720312	0.580927
AUROC	GigaPath TE	0.69206	0.724233	0.722228	0.587198
AUROC	CHIEF	0.684219	0.718517	0.705433	0.602138
AUROC	CTransPath	0.672574	0.734524	0.692955	0.573007
AUROC	MADELEINE	0.672316	0.721077	0.684913	0.603297
AUROC	Virchow	0.670246	0.730047	0.685068	0.587301
AUROC	GigaPath SE	0.628044	0.643732	0.651454	0.553294
Panel a. Task-level AUROC values used to calculate category averages
Task	Task_category	TITAN	Prism	CHIEF	MADELEINE	GigaPath SE	EAGLE	COBRA	CONCH v1.5	Virchow2	CTransPath	CONCH	GigaPath TE	Virchow
CPTAC_NSCLC_Subtyping	Morphology	0.998078	0.991457	0.955887	0.961985	0.900874	0.98529	0.983648	0.991876	0.989238	0.978197	0.99268	0.986583	0.982075
CPTAC_LUAD_EGFR	Biomarkers	0.811193	0.735376	0.711928	0.702369	0.712663	0.742729	0.731046	0.724673	0.720915	0.725163	0.711846	0.769281	0.693056
CPTAC_LUAD_KRAS	Biomarkers	0.605997	0.555743	0.497889	0.601943	0.558446	0.569172	0.537669	0.578716	0.597635	0.553209	0.581757	0.552111	0.498226
CPTAC_LUAD_STK11	Biomarkers	0.851768	0.879798	0.756944	0.675505	0.624621	0.814268	0.79899	0.737626	0.726389	0.637626	0.727652	0.748611	0.700253
CPTAC_LUAD_TP53	Biomarkers	0.782959	0.780891	0.738824	0.741604	0.749091	0.777112	0.777825	0.74852	0.77098	0.68656	0.781961	0.732478	0.713868
BERN_STAD_LAUREN	Morphology	0.813735	0.787498	0.741393	0.719911	0.584575	0.77827	0.742403	0.728986	0.735819	0.687393	0.720555	0.644662	0.680314
BERN_STAD_MSI	Biomarkers	0.831168	0.790609	0.832629	0.688051	0.664706	0.860643	0.786492	0.786029	0.796953	0.681761	0.738697	0.790903	0.722784
BERN_STAD_N_STATUS	Prognosis	0.646317	0.554531	0.608983	0.656635	0.514994	0.647223	0.518118	0.706164	0.607164	0.524306	0.71867	0.498635	0.60613
KIEL_STAD_LAUREN	Morphology	0.879718	0.84422	0.797722	0.795525	0.63541	0.840457	0.78886	0.814244	0.812776	0.764637	0.795917	0.711356	0.804057
KIEL_STAD_EBV	Biomarkers	0.891759	0.839294	0.828955	0.857138	0.805224	0.844371	0.849411	0.893083	0.878403	0.856806	0.87855	0.877741	0.837086
KIEL_STAD_MSI	Biomarkers	0.784604	0.728808	0.700973	0.674529	0.705499	0.850638	0.802351	0.759095	0.833194	0.686765	0.731109	0.778738	0.714423
KIEL_STAD_N_STATUS	Prognosis	0.621548	0.531338	0.644916	0.678783	0.596157	0.663127	0.57323	0.682285	0.672385	0.621916	0.631522	0.657943	0.598649
KIEL_STAD_M_STATUS	Prognosis	0.531451	0.522982	0.507868	0.506488	0.5164	0.558858	0.511792	0.557288	0.558668	0.533135	0.544224	0.534376	0.51302
CPTAC_BRCA_ERBB2	Biomarkers	0.778167	0.644879	0.68248	0.615229	0.618194	0.726617	0.676415	0.67628	0.639353	0.58558	0.688275	0.562938	0.529111
CPTAC_BRCA_ESR1	Biomarkers	0.860327	0.920963	0.847546	0.801667	0.759494	0.895894	0.902254	0.865699	0.88515	0.842482	0.820932	0.817351	0.843532
CPTAC_BRCA_PGR	Biomarkers	0.779829	0.833829	0.799771	0.765886	0.645257	0.837429	0.797029	0.770229	0.788	0.8112	0.800114	0.779371	0.776914
CPTAC_BRCA_PIK3CA	Biomarkers	0.735751	0.688383	0.634082	0.596855	0.609114	0.675481	0.648588	0.686906	0.615148	0.663094	0.675417	0.626444	0.571181
IEO_BRCA_N_STATUS	Prognosis	0.522852	0.503843	0.594718	0.618306	0.532058	0.549687	0.570171	0.576578	0.55074	0.567059	0.575481	0.549081	0.573822
CPTAC_CRC_Sidedness	Morphology	0.581975	0.530513	0.514964	0.529962	0.477537	0.618438	0.601032	0.600482	0.621534	0.581837	0.613278	0.571655	0.547781
CPTAC_CRC_MSI	Biomarkers	0.853909	0.801749	0.799486	0.76749	0.670165	0.936728	0.956481	0.838066	0.921399	0.855967	0.916667	0.888272	0.860494
CPTAC_CRC_BRAF	Biomarkers	0.710623	0.588132	0.697289	0.601026	0.613187	0.819634	0.821685	0.65348	0.807912	0.658755	0.708571	0.763956	0.669744
CPTAC_CRC_KRAS	Biomarkers	0.646841	0.553883	0.64008	0.670584	0.597505	0.655211	0.657545	0.709376	0.669376	0.658753	0.674286	0.628008	0.578672
CPTAC_CRC_PIK3CA	Biomarkers	0.61101	0.581125	0.520992	0.553539	0.581851	0.666425	0.651059	0.638475	0.637145	0.589353	0.617665	0.619964	0.57193
CPTAC_CRC_N_STATUS	Prognosis	0.588823	0.67209	0.59709	0.574603	0.560847	0.607077	0.608466	0.655556	0.623347	0.564286	0.630026	0.616402	0.568056
DACHS_CRC_Sidedness	Morphology	0.795349	0.647163	0.582619	0.598002	0.620262	0.688658	0.727103	0.711482	0.767385	0.660555	0.707539	0.706909	0.636007
DACHS_CRC_MSI	Biomarkers	0.845189	0.809911	0.769691	0.794415	0.694608	0.883217	0.879667	0.865763	0.867362	0.817614	0.828881	0.816061	0.854611
DACHS_CRC_BRAF	Biomarkers	0.822197	0.781197	0.788006	0.754105	0.656116	0.839946	0.837716	0.746805	0.748001	0.670464	0.708614	0.741302	0.687277
DACHS_CRC_KRAS	Biomarkers	0.575687	0.503498	0.546135	0.511845	0.496434	0.573024	0.536615	0.57129	0.539561	0.534683	0.534721	0.5362	0.509999
DACHS_CRC_CIMP	Biomarkers	0.725888	0.667865	0.609526	0.639562	0.61546	0.696604	0.690683	0.703429	0.683658	0.650301	0.671484	0.692594	0.683141
DACHS_CRC_N_STATUS	Prognosis	0.720887	0.696935	0.634471	0.580442	0.577665	0.672633	0.623001	0.662949	0.639291	0.598668	0.648021	0.622209	0.594649
DACHS_CRC_M_STATUS	Prognosis	0.742053	0.584769	0.62692	0.607826	0.574939	0.712414	0.710193	0.695711	0.702178	0.601678	0.675269	0.63174	0.65678
Panel b. Counts of tasks in each AUROC-performance bin by model
Model	0.65 - 0.8	Above 0.8	Below 0.65
CHIEF	12	4	15
COBRA	13	8	10
CONCH	16	6	9
CONCH v1.5	19	6	6
CTrans Path	12	6	13
EAGLE	12	12	7
Giga Path SE	8	2	21
Giga Path TE	12	5	14
MADE LEINE	14	3	14
Prism	10	8	13
TITAN	10	11	10
Virchow	11	6	14
Virchow 2	12	8	11
Panel b. Task-type breakdown within AUROC-performance bins
Model	AUROC_group	Task_type	Raw_task_count
EAGLE	Above 0.8	Morphology	2
EAGLE	Above 0.8	Biomarkers	10
EAGLE	Above 0.8	Prognosis	0
EAGLE	0.65 - 0.8	Morphology	2
EAGLE	0.65 - 0.8	Biomarkers	7
EAGLE	0.65 - 0.8	Prognosis	3
EAGLE	Below 0.65	Morphology	1
EAGLE	Below 0.65	Biomarkers	2
EAGLE	Below 0.65	Prognosis	4
TITAN	Above 0.8	Morphology	3
TITAN	Above 0.8	Biomarkers	8
TITAN	Above 0.8	Prognosis	0
TITAN	0.65 - 0.8	Morphology	1
TITAN	0.65 - 0.8	Biomarkers	7
TITAN	0.65 - 0.8	Prognosis	2
TITAN	Below 0.65	Morphology	1
TITAN	Below 0.65	Biomarkers	4
TITAN	Below 0.65	Prognosis	5
Virchow 2	Above 0.8	Morphology	2
Virchow 2	Above 0.8	Biomarkers	6
Virchow 2	Above 0.8	Prognosis	0
Virchow 2	0.65 - 0.8	Morphology	2
Virchow 2	0.65 - 0.8	Biomarkers	8
Virchow 2	0.65 - 0.8	Prognosis	2
Virchow 2	Below 0.65	Morphology	1
Virchow 2	Below 0.65	Biomarkers	5
Virchow 2	Below 0.65	Prognosis	5
CONCH v1.5	Above 0.8	Morphology	2
CONCH v1.5	Above 0.8	Biomarkers	4
CONCH v1.5	Above 0.8	Prognosis	0
CONCH v1.5	0.65 - 0.8	Morphology	2
CONCH v1.5	0.65 - 0.8	Biomarkers	12
CONCH v1.5	0.65 - 0.8	Prognosis	5
CONCH v1.5	Below 0.65	Morphology	1
CONCH v1.5	Below 0.65	Biomarkers	3
CONCH v1.5	Below 0.65	Prognosis	2
COBRA	Above 0.8	Morphology	1
COBRA	Above 0.8	Biomarkers	7
COBRA	Above 0.8	Prognosis	0
COBRA	0.65 - 0.8	Morphology	3
COBRA	0.65 - 0.8	Biomarkers	9
COBRA	0.65 - 0.8	Prognosis	1
COBRA	Below 0.65	Morphology	1
COBRA	Below 0.65	Biomarkers	3
COBRA	Below 0.65	Prognosis	6
CONCH	Above 0.8	Morphology	1
CONCH	Above 0.8	Biomarkers	5
CONCH	Above 0.8	Prognosis	0
CONCH	0.65 - 0.8	Morphology	3
CONCH	0.65 - 0.8	Biomarkers	11
CONCH	0.65 - 0.8	Prognosis	2
CONCH	Below 0.65	Morphology	1
CONCH	Below 0.65	Biomarkers	3
CONCH	Below 0.65	Prognosis	5
Prism	Above 0.8	Morphology	2
Prism	Above 0.8	Biomarkers	6
Prism	Above 0.8	Prognosis	0
Prism	0.65 - 0.8	Morphology	1
Prism	0.65 - 0.8	Biomarkers	7
Prism	0.65 - 0.8	Prognosis	2
Prism	Below 0.65	Morphology	2
Prism	Below 0.65	Biomarkers	6
Prism	Below 0.65	Prognosis	5
Giga Path TE	Above 0.8	Morphology	1
Giga Path TE	Above 0.8	Biomarkers	4
Giga Path TE	Above 0.8	Prognosis	0
Giga Path TE	0.65 - 0.8	Morphology	2
Giga Path TE	0.65 - 0.8	Biomarkers	9
Giga Path TE	0.65 - 0.8	Prognosis	1
Giga Path TE	Below 0.65	Morphology	2
Giga Path TE	Below 0.65	Biomarkers	6
Giga Path TE	Below 0.65	Prognosis	6
CHIEF	Above 0.8	Morphology	1
CHIEF	Above 0.8	Biomarkers	3
CHIEF	Above 0.8	Prognosis	0
CHIEF	0.65 - 0.8	Morphology	2
CHIEF	0.65 - 0.8	Biomarkers	10
CHIEF	0.65 - 0.8	Prognosis	0
CHIEF	Below 0.65	Morphology	2
CHIEF	Below 0.65	Biomarkers	6
CHIEF	Below 0.65	Prognosis	7
CTrans Path	Above 0.8	Morphology	1
CTrans Path	Above 0.8	Biomarkers	5
CTrans Path	Above 0.8	Prognosis	0
CTrans Path	0.65 - 0.8	Morphology	3
CTrans Path	0.65 - 0.8	Biomarkers	9
CTrans Path	0.65 - 0.8	Prognosis	0
CTrans Path	Below 0.65	Morphology	1
CTrans Path	Below 0.65	Biomarkers	5
CTrans Path	Below 0.65	Prognosis	7
MADE LEINE	Above 0.8	Morphology	1
MADE LEINE	Above 0.8	Biomarkers	2
MADE LEINE	Above 0.8	Prognosis	0
MADE LEINE	0.65 - 0.8	Morphology	2
MADE LEINE	0.65 - 0.8	Biomarkers	10
MADE LEINE	0.65 - 0.8	Prognosis	2
MADE LEINE	Below 0.65	Morphology	2
MADE LEINE	Below 0.65	Biomarkers	7
MADE LEINE	Below 0.65	Prognosis	5
Virchow	Above 0.8	Morphology	2
Virchow	Above 0.8	Biomarkers	4
Virchow	Above 0.8	Prognosis	0
Virchow	0.65 - 0.8	Morphology	1
Virchow	0.65 - 0.8	Biomarkers	9
Virchow	0.65 - 0.8	Prognosis	1
Virchow	Below 0.65	Morphology	2
Virchow	Below 0.65	Biomarkers	6
Virchow	Below 0.65	Prognosis	6
Giga Path SE	Above 0.8	Morphology	1
Giga Path SE	Above 0.8	Biomarkers	1
Giga Path SE	Above 0.8	Prognosis	0
Giga Path SE	0.65 - 0.8	Morphology	0
Giga Path SE	0.65 - 0.8	Biomarkers	8
Giga Path SE	0.65 - 0.8	Prognosis	0
Giga Path SE	Below 0.65	Morphology	4
Giga Path SE	Below 0.65	Biomarkers	10
Giga Path SE	Below 0.65	Prognosis	7
Panel c. Mean AUROC matrix
Metric	Task_group	Task	EAGLE SE 2MPP	TITAN SE 0.5MPP	COBRA SE 2MPP	Virchow2 STAMP 2MPP	CONCH v1.5 STAMP 0.5MPP	CONCH STAMP 1.14MPP	GigaPath STAMP 1.14MPP	Prism SE 0.5MPP	CHIEF SE 1.14MPP	CTransPath STAMP 2MPP	Virchow STAMP 1.14MPP	MADELEINE SE 1.14MPP	GigaPath SE 1.14MPP
AUROC	Biomarker	KIEL STAD EBV	0.844371	0.891759	0.849411	0.878403	0.893083	0.87855	0.877741	0.839294	0.828955	0.856806	0.837086	0.857138	0.805224
AUROC	Biomarker	CPTAC CRC MSI	0.936728	0.853909	0.956481	0.921399	0.838066	0.916667	0.888272	0.801749	0.799486	0.855967	0.860494	0.76749	0.670165
AUROC	Biomarker	CPTAC BRCA ESR1	0.895894	0.860327	0.902254	0.88515	0.865699	0.820932	0.817351	0.920963	0.847546	0.842482	0.843532	0.801667	0.759494
AUROC	Biomarker	DACHS CRC MSI	0.883217	0.845189	0.879667	0.867363	0.865763	0.828881	0.816061	0.809911	0.76969	0.817613	0.854611	0.794415	0.694608
AUROC	Biomarker	CPTAC BRCA PGR	0.837429	0.779829	0.797029	0.788	0.770229	0.800114	0.779371	0.833829	0.799771	0.8112	0.776914	0.765886	0.645257
AUROC	Biomarker	BERN STAD MSI	0.860643	0.831168	0.786492	0.796953	0.786029	0.738697	0.790912	0.790609	0.832629	0.681761	0.722784	0.688051	0.664706
AUROC	Biomarker	CPTAC LUAD TP53	0.777112	0.782959	0.777825	0.77098	0.74852	0.781961	0.732478	0.780891	0.738824	0.68656	0.713868	0.741604	0.749091
AUROC	Biomarker	DACHS CRC BRAF	0.839946	0.822197	0.837716	0.748001	0.746805	0.708614	0.741302	0.781197	0.788006	0.670464	0.687277	0.754105	0.656116
AUROC	Biomarker	KIEL STAD MSI	0.850638	0.784604	0.802351	0.833194	0.759095	0.731109	0.778738	0.728808	0.700973	0.686765	0.714423	0.674529	0.705499
AUROC	Biomarker	CPTAC LUAD STK11	0.814268	0.851768	0.79899	0.726389	0.737626	0.727652	0.748611	0.879798	0.756944	0.637626	0.700253	0.675505	0.624621
AUROC	Biomarker	CPTAC LUAD EGFR	0.742729	0.811193	0.731046	0.720915	0.724673	0.711846	0.769281	0.735376	0.711928	0.725163	0.693056	0.702369	0.712663
AUROC	Biomarker	CPTAC CRC BRAF	0.819634	0.710623	0.821685	0.807912	0.65348	0.708571	0.763956	0.588132	0.697289	0.658755	0.669744	0.601026	0.613187
AUROC	Biomarker	DACHS CRC CIMP	0.696604	0.725888	0.690683	0.683658	0.703429	0.671484	0.692594	0.667865	0.609526	0.650301	0.683141	0.639562	0.61546
AUROC	Biomarker	CPTAC BRCA PIK3CA	0.675481	0.735751	0.648588	0.615148	0.686906	0.675417	0.626444	0.688383	0.634082	0.663094	0.571181	0.596855	0.609114
AUROC	Biomarker	CPTAC BRCA ERBB2	0.726617	0.778167	0.676415	0.639353	0.67628	0.688275	0.562938	0.644879	0.68248	0.58558	0.529111	0.615229	0.618194
AUROC	Biomarker	CPTAC CRC KRAS	0.655211	0.646841	0.657545	0.669376	0.709376	0.674286	0.628008	0.553883	0.64008	0.658753	0.578672	0.670584	0.597505
AUROC	Biomarker	CPTAC CRC PIK3CA	0.666425	0.61101	0.651059	0.637145	0.638475	0.617665	0.619964	0.581125	0.520992	0.589353	0.57193	0.553539	0.581851
AUROC	Biomarker	CPTAC LUAD KRAS	0.569172	0.605997	0.537669	0.597635	0.578716	0.581757	0.552111	0.555743	0.497889	0.553209	0.498226	0.601943	0.558446
AUROC	Biomarker	DACHS CRC KRAS	0.573023	0.575687	0.536615	0.539561	0.57129	0.534721	0.5362	0.503499	0.546135	0.534683	0.509999	0.511845	0.496434
AUROC	Biomarker	Average	0.77185	0.763414	0.754712	0.743502	0.734397	0.726168	0.722228	0.720312	0.705433	0.692954	0.685068	0.684913	0.651455
Panel c. Standard deviation across five folds
Metric	Task_group	Task	Prism SE 0.5MPP	CHIEF SE 1.14MPP	TITAN SE 0.5MPP	COBRA SE 2MPP	EAGLE SE 2MPP	GigaPath STAMP 1.14MPP	MADELEINE SE 1.14MPP	Virchow2 STAMP 2MPP	CONCH v1.5 STAMP 0.5MPP	CONCH STAMP 1.14MPP	Virchow STAMP 1.14MPP	GigaPath SE 1.14MPP	CTransPath STAMP 2MPP
AUROC	Biomarker	KIEL STAD EBV	0.0077075	0.0128056	0.00616369	0.0115795	0.013961	0.0213404	0.0169208	0.0212008	0.0157598	0.0149749	0.0158677	0.0615356	0.0134068
AUROC	Biomarker	CPTAC CRC MSI	0.00750817	0.0111397	0.00451973	0.00605687	0.00651487	0.0197182	0.0223016	0.0252831	0.0231685	0.0232792	0.0347508	0.122306	0.0138297
AUROC	Biomarker	CPTAC BRCA ESR1	0.00984867	0.00442863	0.00461498	0.00734924	0.00416692	0.0234182	0.0146598	0.0112153	0.0174309	0.0207429	0.0148841	0.0176397	0.00880286
AUROC	Biomarker	DACHS CRC MSI	0.0077995	0.00548352	0.00210156	0.00797353	0.0145122	0.0158297	0.00917309	0.0273485	0.0265293	0.0202784	0.0393715	0.0653609	0.0338807
AUROC	Biomarker	CPTAC BRCA PGR	0.0101589	0.00271293	0.0051225	0.012889	0.00783503	0.0216875	0.0120659	0.0297692	0.0183849	0.0130926	0.025483	0.0635915	0.0177836
AUROC	Biomarker	BERN STAD MSI	0.0243236	0.00833891	0.0610553	0.03551	0.0104516	0.0217084	0.019492	0.014875	0.0109692	0.0220358	0.0481855	0.034583	0.0437754
AUROC	Biomarker	CPTAC LUAD TP53	0.0054095	0.00998625	0.00399796	0.027594	0.0118656	0.0380174	0.016041	0.0175936	0.0166997	0.0290535	0.036578	0.011564	0.032802
AUROC	Biomarker	DACHS CRC BRAF	0.00481793	0.0144366	0.00741529	0.0099417	0.00953928	0.0277302	0.0209328	0.0161856	0.0406209	0.0596961	0.0601931	0.102646	0.0763778
AUROC	Biomarker	KIEL STAD MSI	0.0280866	0.0174467	0.0404634	0.0445842	0.0181778	0.0217249	0.0192951	0.0242832	0.0363893	0.015757	0.0434092	0.0407103	0.0401995
AUROC	Biomarker	CPTAC LUAD STK11	0.0176975	0.0573836	0.0155636	0.0246021	0.0282258	0.119478	0.117099	0.133437	0.128778	0.164409	0.135431	0.0260927	0.161527
AUROC	Biomarker	CPTAC LUAD EGFR	0.0433541	0.0311781	0.018772	0.0367217	0.022153	0.0451964	0.0337989	0.0710936	0.0845835	0.0806847	0.0553308	0.014048	0.054533
AUROC	Biomarker	CPTAC CRC BRAF	0.0204153	0.0293384	0.0147105	0.0189096	0.0154605	0.0501698	0.0246119	0.0437784	0.0814249	0.080733	0.00871025	0.0703663	0.158531
AUROC	Biomarker	DACHS CRC CIMP	0.00473424	0.0166237	0.00160422	0.00729231	0.0128672	0.0194331	0.00779622	0.0139991	0.0188651	0.0360506	0.0185085	0.0190044	0.0268747
AUROC	Biomarker	CPTAC BRCA PIK3CA	0.0185226	0.0724344	0.0296014	0.0375709	0.0404448	0.0429132	0.100572	0.0441568	0.0410405	0.0455299	0.0861153	0.0594128	0.0324584
AUROC	Biomarker	CPTAC BRCA ERBB2	0.0562675	0.0355407	0.0152082	0.0226696	0.0234745	0.0360562	0.0880406	0.0825436	0.0225136	0.0407303	0.092738	0.0195236	0.0256419
AUROC	Biomarker	CPTAC CRC KRAS	0.0613339	0.0253011	0.048517	0.092541	0.152243	0.0599717	0.05596	0.0462539	0.0426061	0.0375568	0.0760191	0.0898354	0.0556846
AUROC	Biomarker	CPTAC CRC PIK3CA	0.0429063	0.0853071	0.0729202	0.0728343	0.0499019	0.0498987	0.0493672	0.0430304	0.0247209	0.0336066	0.0620698	0.0498194	0.0291046
AUROC	Biomarker	CPTAC LUAD KRAS	0.0316379	0.0394219	0.068421	0.0506738	0.0797618	0.0671251	0.0490582	0.0507674	0.0875766	0.0995786	0.0655497	0.0774998	0.0758007
AUROC	Biomarker	DACHS CRC KRAS	0.0126625	0.0196075	0.0586089	0.0216215	0.0327005	0.0140088	0.0180674	0.0291929	0.021214	0.0169156	0.0376016	0.0134841	0.0240082
AUROC	Biomarker	Average	0.0278293	0.0346373	0.0349851	0.0368192	0.0448251	0.0449641	0.0483218	0.0488753	0.0507655	0.0583782	0.0590395	0.059709	0.0645856
Panel d. Mean AUROC values plotted for each model, cancer type, and k
Metric	CancerType	Model	k	Macro_AUROC
AUROC	Stomach	CHIEF	1	0.647682
AUROC	Stomach	CHIEF	2	0.661411
AUROC	Stomach	CHIEF	4	0.675538
AUROC	Stomach	CHIEF	8	0.723337
AUROC	Stomach	CHIEF	16	0.759709
AUROC	Stomach	CHIEF	32	0.798027
AUROC	Stomach	COBRA	1	0.620191
AUROC	Stomach	COBRA	2	0.617816
AUROC	Stomach	COBRA	4	0.62845
AUROC	Stomach	COBRA	8	0.694997
AUROC	Stomach	COBRA	16	0.733461
AUROC	Stomach	COBRA	32	0.780006
AUROC	Stomach	EAGLE	1	0.682125
AUROC	Stomach	EAGLE	2	0.669767
AUROC	Stomach	EAGLE	4	0.687389
AUROC	Stomach	EAGLE	8	0.759047
AUROC	Stomach	EAGLE	16	0.786904
AUROC	Stomach	EAGLE	32	0.825714
AUROC	Stomach	GigaPath	1	0.567059
AUROC	Stomach	GigaPath	2	0.577645
AUROC	Stomach	GigaPath	4	0.592518
AUROC	Stomach	GigaPath	8	0.626567
AUROC	Stomach	GigaPath	16	0.694279
AUROC	Stomach	GigaPath	32	0.72517
AUROC	Stomach	MADELEINE	1	0.600689
AUROC	Stomach	MADELEINE	2	0.631561
AUROC	Stomach	MADELEINE	4	0.647989
AUROC	Stomach	MADELEINE	8	0.686357
AUROC	Stomach	MADELEINE	16	0.723255
AUROC	Stomach	MADELEINE	32	0.760172
AUROC	Stomach	Prism	1	0.5693
AUROC	Stomach	Prism	2	0.593991
AUROC	Stomach	Prism	4	0.629911
AUROC	Stomach	Prism	8	0.685939
AUROC	Stomach	Prism	16	0.746589
AUROC	Stomach	Prism	32	0.790915
AUROC	Stomach	TITAN	1	0.633576
AUROC	Stomach	TITAN	2	0.652993
AUROC	Stomach	TITAN	4	0.688899
AUROC	Stomach	TITAN	8	0.746675
AUROC	Stomach	TITAN	16	0.78489
AUROC	Stomach	TITAN	32	0.801977
AUROC	Lung	CHIEF	1	0.588167
AUROC	Lung	CHIEF	2	0.576144
AUROC	Lung	CHIEF	4	0.638498
AUROC	Lung	CHIEF	8	0.693248
AUROC	Lung	CHIEF	16	0.739089
AUROC	Lung	CHIEF	32	0.766943
AUROC	Lung	COBRA	1	0.652896
AUROC	Lung	COBRA	2	0.643575
AUROC	Lung	COBRA	4	0.705335
AUROC	Lung	COBRA	8	0.757203
AUROC	Lung	COBRA	16	0.760547
AUROC	Lung	COBRA	32	0.761867
AUROC	Lung	EAGLE	1	0.654369
AUROC	Lung	EAGLE	2	0.653184
AUROC	Lung	EAGLE	4	0.735322
AUROC	Lung	EAGLE	8	0.78523
AUROC	Lung	EAGLE	16	0.777522
AUROC	Lung	EAGLE	32	0.785567
AUROC	Lung	GigaPath	1	0.547083
AUROC	Lung	GigaPath	2	0.547814
AUROC	Lung	GigaPath	4	0.591942
AUROC	Lung	GigaPath	8	0.637813
AUROC	Lung	GigaPath	16	0.687525
AUROC	Lung	GigaPath	32	0.703542
AUROC	Lung	MADELEINE	1	0.64905
AUROC	Lung	MADELEINE	2	0.644807
AUROC	Lung	MADELEINE	4	0.697049
AUROC	Lung	MADELEINE	8	0.733402
AUROC	Lung	MADELEINE	16	0.781821
AUROC	Lung	MADELEINE	32	0.810519
AUROC	Lung	Prism	1	0.691664
AUROC	Lung	Prism	2	0.702838
AUROC	Lung	Prism	4	0.758289
AUROC	Lung	Prism	8	0.807205
AUROC	Lung	Prism	16	0.824422
AUROC	Lung	Prism	32	0.851325
AUROC	Lung	TITAN	1	0.712493
AUROC	Lung	TITAN	2	0.720465
AUROC	Lung	TITAN	4	0.779182
AUROC	Lung	TITAN	8	0.810309
AUROC	Lung	TITAN	16	0.818868
AUROC	Lung	TITAN	32	0.821693
AUROC	Breast	CHIEF	1	0.554642
AUROC	Breast	CHIEF	2	0.550812
AUROC	Breast	CHIEF	4	0.603069
AUROC	Breast	CHIEF	8	0.644385
AUROC	Breast	CHIEF	16	0.677644
AUROC	Breast	CHIEF	32	0.712893
AUROC	Breast	COBRA	1	0.586333
AUROC	Breast	COBRA	2	0.605124
AUROC	Breast	COBRA	4	0.666514
AUROC	Breast	COBRA	8	0.680031
AUROC	Breast	COBRA	16	0.695517
AUROC	Breast	COBRA	32	0.702086
AUROC	Breast	EAGLE	1	0.634924
AUROC	Breast	EAGLE	2	0.647232
AUROC	Breast	EAGLE	4	0.675429
AUROC	Breast	EAGLE	8	0.703975
AUROC	Breast	EAGLE	16	0.700921
AUROC	Breast	EAGLE	32	0.71691
AUROC	Breast	GigaPath	1	0.518
AUROC	Breast	GigaPath	2	0.538642
AUROC	Breast	GigaPath	4	0.551371
AUROC	Breast	GigaPath	8	0.582079
AUROC	Breast	GigaPath	16	0.576394
AUROC	Breast	GigaPath	32	0.580651
AUROC	Breast	MADELEINE	1	0.55684
AUROC	Breast	MADELEINE	2	0.568403
AUROC	Breast	MADELEINE	4	0.607417
AUROC	Breast	MADELEINE	8	0.644499
AUROC	Breast	MADELEINE	16	0.670484
AUROC	Breast	MADELEINE	32	0.696985
AUROC	Breast	Prism	1	0.600667
AUROC	Breast	Prism	2	0.618161
AUROC	Breast	Prism	4	0.636204
AUROC	Breast	Prism	8	0.665332
AUROC	Breast	Prism	16	0.679515
AUROC	Breast	Prism	32	0.695046
AUROC	Breast	TITAN	1	0.611079
AUROC	Breast	TITAN	2	0.622848
AUROC	Breast	TITAN	4	0.657506
AUROC	Breast	TITAN	8	0.660554
AUROC	Breast	TITAN	16	0.661464
AUROC	Breast	TITAN	32	0.644145
AUROC	Colon	CHIEF	1	0.572693
AUROC	Colon	CHIEF	2	0.61192
AUROC	Colon	CHIEF	4	0.668753
AUROC	Colon	CHIEF	8	0.690975
AUROC	Colon	CHIEF	16	0.770808
AUROC	Colon	CHIEF	32	0.81081
AUROC	Colon	COBRA	1	0.621808
AUROC	Colon	COBRA	2	0.643765
AUROC	Colon	COBRA	4	0.712175
AUROC	Colon	COBRA	8	0.738996
AUROC	Colon	COBRA	16	0.800682
AUROC	Colon	COBRA	32	0.831878
AUROC	Colon	EAGLE	1	0.651294
AUROC	Colon	EAGLE	2	0.680261
AUROC	Colon	EAGLE	4	0.767523
AUROC	Colon	EAGLE	8	0.76636
AUROC	Colon	EAGLE	16	0.81797
AUROC	Colon	EAGLE	32	0.833501
AUROC	Colon	GigaPath	1	0.555151
AUROC	Colon	GigaPath	2	0.572748
AUROC	Colon	GigaPath	4	0.573134
AUROC	Colon	GigaPath	8	0.625763
AUROC	Colon	GigaPath	16	0.699755
AUROC	Colon	GigaPath	32	0.727726
AUROC	Colon	MADELEINE	1	0.625128
AUROC	Colon	MADELEINE	2	0.650706
AUROC	Colon	MADELEINE	4	0.694014
AUROC	Colon	MADELEINE	8	0.716446
AUROC	Colon	MADELEINE	16	0.76214
AUROC	Colon	MADELEINE	32	0.798228
AUROC	Colon	Prism	1	0.603493
AUROC	Colon	Prism	2	0.615315
AUROC	Colon	Prism	4	0.687117
AUROC	Colon	Prism	8	0.713939
AUROC	Colon	Prism	16	0.73438
AUROC	Colon	Prism	32	0.752334
AUROC	Colon	TITAN	1	0.670691
AUROC	Colon	TITAN	2	0.714568
AUROC	Colon	TITAN	4	0.761974
AUROC	Colon	TITAN	8	0.762088
AUROC	Colon	TITAN	16	0.786321
AUROC	Colon	TITAN	32	0.799001
Panel d. Underlying task-level few-shot AUROC values
Metric	Model	Cohort	Task	k	AUROC_mean	AUROC_std	n_runs_used	CancerType
AUROC	CHIEF	bern	isMSIH	1	0.684915	0.0789802	10	Stomach
AUROC	CHIEF	bern	isMSIH	2	0.67604	0.0917315	10	Stomach
AUROC	CHIEF	bern	isMSIH	4	0.693986	0.111207	10	Stomach
AUROC	CHIEF	bern	isMSIH	8	0.750192	0.046065	10	Stomach
AUROC	CHIEF	bern	isMSIH	16	0.76623	0.0540011	10	Stomach
AUROC	CHIEF	bern	isMSIH	32	0.807886	0.0254298	10	Stomach
AUROC	COBRA	bern	isMSIH	1	0.619861	0.0507614	10	Stomach
AUROC	COBRA	bern	isMSIH	2	0.602361	0.0948202	10	Stomach
AUROC	COBRA	bern	isMSIH	4	0.593576	0.119479	10	Stomach
AUROC	COBRA	bern	isMSIH	8	0.688595	0.0406393	10	Stomach
AUROC	COBRA	bern	isMSIH	16	0.714943	0.0412008	10	Stomach
AUROC	COBRA	bern	isMSIH	32	0.76288	0.0259222	10	Stomach
AUROC	EAGLE	bern	isMSIH	1	0.713873	0.0880631	10	Stomach
AUROC	EAGLE	bern	isMSIH	2	0.680959	0.125572	10	Stomach
AUROC	EAGLE	bern	isMSIH	4	0.677689	0.148744	10	Stomach
AUROC	EAGLE	bern	isMSIH	8	0.786251	0.0373291	10	Stomach
AUROC	EAGLE	bern	isMSIH	16	0.780593	0.0418535	10	Stomach
AUROC	EAGLE	bern	isMSIH	32	0.825109	0.0412558	10	Stomach
AUROC	GigaPath	bern	isMSIH	1	0.554388	0.067575	10	Stomach
AUROC	GigaPath	bern	isMSIH	2	0.546823	0.0628119	10	Stomach
AUROC	GigaPath	bern	isMSIH	4	0.529475	0.0692291	10	Stomach
AUROC	GigaPath	bern	isMSIH	8	0.577181	0.0625442	10	Stomach
AUROC	GigaPath	bern	isMSIH	16	0.653337	0.0419629	10	Stomach
AUROC	GigaPath	bern	isMSIH	32	0.691223	0.0389965	10	Stomach
AUROC	MADELEINE	bern	isMSIH	1	0.581066	0.0716405	10	Stomach
AUROC	MADELEINE	bern	isMSIH	2	0.587864	0.110787	10	Stomach
AUROC	MADELEINE	bern	isMSIH	4	0.586688	0.129186	10	Stomach
AUROC	MADELEINE	bern	isMSIH	8	0.628335	0.0947532	10	Stomach
AUROC	MADELEINE	bern	isMSIH	16	0.656607	0.052361	10	Stomach
AUROC	MADELEINE	bern	isMSIH	32	0.701764	0.0405107	10	Stomach
AUROC	Prism	bern	isMSIH	1	0.566515	0.101257	10	Stomach
AUROC	Prism	bern	isMSIH	2	0.572102	0.105026	10	Stomach
AUROC	Prism	bern	isMSIH	4	0.582643	0.0936169	10	Stomach
AUROC	Prism	bern	isMSIH	8	0.665847	0.0973778	10	Stomach
AUROC	Prism	bern	isMSIH	16	0.727461	0.0406311	10	Stomach
AUROC	Prism	bern	isMSIH	32	0.785833	0.0380176	10	Stomach
AUROC	TITAN	bern	isMSIH	1	0.648962	0.0841543	10	Stomach
AUROC	TITAN	bern	isMSIH	2	0.646351	0.110728	10	Stomach
AUROC	TITAN	bern	isMSIH	4	0.683962	0.128436	10	Stomach
AUROC	TITAN	bern	isMSIH	8	0.769491	0.0780429	10	Stomach
AUROC	TITAN	bern	isMSIH	16	0.798583	0.0350461	10	Stomach
AUROC	TITAN	bern	isMSIH	32	0.820805	0.0246716	10	Stomach
AUROC	CHIEF	kiel	EBV	1	0.652355	0.0878209	10	Stomach
AUROC	CHIEF	kiel	isMSIH	1	0.605777	0.0508145	10	Stomach
AUROC	CHIEF	kiel	EBV	2	0.695401	0.0969521	10	Stomach
AUROC	CHIEF	kiel	isMSIH	2	0.612792	0.0453448	10	Stomach
AUROC	CHIEF	kiel	EBV	4	0.740213	0.07823	10	Stomach
AUROC	CHIEF	kiel	isMSIH	4	0.592416	0.104876	10	Stomach
AUROC	CHIEF	kiel	EBV	8	0.771799	0.0804222	10	Stomach
AUROC	CHIEF	kiel	isMSIH	8	0.648022	0.0614707	10	Stomach
AUROC	CHIEF	kiel	EBV	16	0.826637	0.0239795	10	Stomach
AUROC	CHIEF	kiel	isMSIH	16	0.68626	0.0339382	10	Stomach
AUROC	CHIEF	kiel	EBV	32	0.848804	0.0144689	10	Stomach
AUROC	CHIEF	kiel	isMSIH	32	0.737391	0.0333128	10	Stomach
AUROC	COBRA	kiel	EBV	1	0.670898	0.143091	10	Stomach
AUROC	COBRA	kiel	isMSIH	1	0.569814	0.101356	10	Stomach
AUROC	COBRA	kiel	EBV	2	0.690526	0.10972	10	Stomach
AUROC	COBRA	kiel	isMSIH	2	0.560561	0.0987656	10	Stomach
AUROC	COBRA	kiel	EBV	4	0.733664	0.106414	10	Stomach
AUROC	COBRA	kiel	isMSIH	4	0.558109	0.107494	10	Stomach
AUROC	COBRA	kiel	EBV	8	0.757487	0.102159	10	Stomach
AUROC	COBRA	kiel	isMSIH	8	0.638908	0.0647528	10	Stomach
AUROC	COBRA	kiel	EBV	16	0.820052	0.0346138	10	Stomach
AUROC	COBRA	kiel	isMSIH	16	0.66539	0.0332263	10	Stomach
AUROC	COBRA	kiel	EBV	32	0.837675	0.0131941	10	Stomach
AUROC	COBRA	kiel	isMSIH	32	0.739464	0.0447583	10	Stomach
AUROC	EAGLE	kiel	EBV	1	0.670916	0.107169	10	Stomach
AUROC	EAGLE	kiel	isMSIH	1	0.661585	0.0455815	10	Stomach
AUROC	EAGLE	kiel	EBV	2	0.692568	0.103064	10	Stomach
AUROC	EAGLE	kiel	isMSIH	2	0.635773	0.0660653	10	Stomach
AUROC	EAGLE	kiel	EBV	4	0.737785	0.0605626	10	Stomach
AUROC	EAGLE	kiel	isMSIH	4	0.646694	0.0852629	10	Stomach
AUROC	EAGLE	kiel	EBV	8	0.749264	0.0477249	10	Stomach
AUROC	EAGLE	kiel	isMSIH	8	0.741626	0.0488439	10	Stomach
AUROC	EAGLE	kiel	EBV	16	0.806273	0.0378035	10	Stomach
AUROC	EAGLE	kiel	isMSIH	16	0.773847	0.0260442	10	Stomach
AUROC	EAGLE	kiel	EBV	32	0.828293	0.0374211	10	Stomach
AUROC	EAGLE	kiel	isMSIH	32	0.823739	0.0297023	10	Stomach
AUROC	GigaPath	kiel	EBV	1	0.598197	0.103258	10	Stomach
AUROC	GigaPath	kiel	isMSIH	1	0.548591	0.044991	10	Stomach
AUROC	GigaPath	kiel	EBV	2	0.666391	0.067347	10	Stomach
AUROC	GigaPath	kiel	isMSIH	2	0.519719	0.0456137	10	Stomach
AUROC	GigaPath	kiel	EBV	4	0.723013	0.0792837	10	Stomach
AUROC	GigaPath	kiel	isMSIH	4	0.525066	0.0635079	10	Stomach
AUROC	GigaPath	kiel	EBV	8	0.724172	0.117805	10	Stomach
AUROC	GigaPath	kiel	isMSIH	8	0.578347	0.072539	10	Stomach
AUROC	GigaPath	kiel	EBV	16	0.792237	0.0487344	10	Stomach
AUROC	GigaPath	kiel	isMSIH	16	0.637265	0.0352119	10	Stomach
AUROC	GigaPath	kiel	EBV	32	0.814864	0.0335385	10	Stomach
AUROC	GigaPath	kiel	isMSIH	32	0.669422	0.0534872	10	Stomach
AUROC	MADELEINE	kiel	EBV	1	0.651858	0.150524	10	Stomach
AUROC	MADELEINE	kiel	isMSIH	1	0.569144	0.0463613	10	Stomach
AUROC	MADELEINE	kiel	EBV	2	0.719573	0.0962242	10	Stomach
AUROC	MADELEINE	kiel	isMSIH	2	0.587246	0.0457403	10	Stomach
AUROC	MADELEINE	kiel	EBV	4	0.765103	0.0601047	10	Stomach
AUROC	MADELEINE	kiel	isMSIH	4	0.592175	0.0740861	10	Stomach
AUROC	MADELEINE	kiel	EBV	8	0.781236	0.0762766	10	Stomach
AUROC	MADELEINE	kiel	isMSIH	8	0.649501	0.0430721	10	Stomach
AUROC	MADELEINE	kiel	EBV	16	0.829489	0.0258983	10	Stomach
AUROC	MADELEINE	kiel	isMSIH	16	0.683668	0.0234023	10	Stomach
AUROC	MADELEINE	kiel	EBV	32	0.850147	0.017441	10	Stomach
AUROC	MADELEINE	kiel	isMSIH	32	0.728606	0.0228109	10	Stomach
AUROC	Prism	kiel	EBV	1	0.608885	0.100837	10	Stomach
AUROC	Prism	kiel	isMSIH	1	0.532499	0.13323	10	Stomach
AUROC	Prism	kiel	EBV	2	0.63624	0.089276	10	Stomach
AUROC	Prism	kiel	isMSIH	2	0.573632	0.104883	10	Stomach
AUROC	Prism	kiel	EBV	4	0.737528	0.0570059	10	Stomach
AUROC	Prism	kiel	isMSIH	4	0.569561	0.0728494	10	Stomach
AUROC	Prism	kiel	EBV	8	0.750533	0.0443442	10	Stomach
AUROC	Prism	kiel	isMSIH	8	0.641436	0.0724775	10	Stomach
AUROC	Prism	kiel	EBV	16	0.800625	0.0309385	10	Stomach
AUROC	Prism	kiel	isMSIH	16	0.71168	0.0587254	10	Stomach
AUROC	Prism	kiel	EBV	32	0.825442	0.0233215	10	Stomach
AUROC	Prism	kiel	isMSIH	32	0.761471	0.026786	10	Stomach
AUROC	TITAN	kiel	EBV	1	0.615931	0.106044	10	Stomach
AUROC	TITAN	kiel	isMSIH	1	0.635836	0.113586	10	Stomach
AUROC	TITAN	kiel	EBV	2	0.650221	0.125411	10	Stomach
AUROC	TITAN	kiel	isMSIH	2	0.662407	0.073557	10	Stomach
AUROC	TITAN	kiel	EBV	4	0.719849	0.0902028	10	Stomach
AUROC	TITAN	kiel	isMSIH	4	0.662887	0.0710564	10	Stomach
AUROC	TITAN	kiel	EBV	8	0.754176	0.0929331	10	Stomach
AUROC	TITAN	kiel	isMSIH	8	0.716357	0.0453548	10	Stomach
AUROC	TITAN	kiel	EBV	16	0.799761	0.0483845	10	Stomach
AUROC	TITAN	kiel	isMSIH	16	0.756327	0.0352832	10	Stomach
AUROC	TITAN	kiel	EBV	32	0.804047	0.0515519	10	Stomach
AUROC	TITAN	kiel	isMSIH	32	0.781077	0.0321491	10	Stomach
AUROC	CHIEF	cptac_luad	STK11	1	0.565215	0.0489372	10	Lung
AUROC	CHIEF	cptac_luad	TP53	1	0.553155	0.0701872	10	Lung
AUROC	CHIEF	cptac_luad	STK11	2	0.574432	0.0705007	10	Lung
AUROC	CHIEF	cptac_luad	TP53	2	0.535544	0.096157	10	Lung
AUROC	CHIEF	cptac_luad	STK11	4	0.630114	0.050522	10	Lung
AUROC	CHIEF	cptac_luad	TP53	4	0.578717	0.102331	10	Lung
AUROC	CHIEF	cptac_luad	STK11	8	0.687753	0.0679917	10	Lung
AUROC	CHIEF	cptac_luad	TP53	8	0.608449	0.0615167	10	Lung
AUROC	CHIEF	cptac_luad	STK11	16	0.692361	0.0450379	10	Lung
AUROC	CHIEF	cptac_luad	TP53	16	0.652727	0.0847031	10	Lung
AUROC	CHIEF	cptac_luad	STK11	32	0.716919	0.0445407	10	Lung
AUROC	CHIEF	cptac_luad	TP53	32	0.6759	0.0338153	10	Lung
AUROC	COBRA	cptac_luad	STK11	1	0.573485	0.117714	10	Lung
AUROC	COBRA	cptac_luad	TP53	1	0.534724	0.17806	10	Lung
AUROC	COBRA	cptac_luad	STK11	2	0.577462	0.113273	10	Lung
AUROC	COBRA	cptac_luad	TP53	2	0.517825	0.141164	10	Lung
AUROC	COBRA	cptac_luad	STK11	4	0.62803	0.0980154	10	Lung
AUROC	COBRA	cptac_luad	TP53	4	0.608414	0.106058	10	Lung
AUROC	COBRA	cptac_luad	STK11	8	0.697664	0.0748485	10	Lung
AUROC	COBRA	cptac_luad	TP53	8	0.660606	0.0636531	10	Lung
AUROC	COBRA	cptac_luad	STK11	16	0.662626	0.0681679	10	Lung
AUROC	COBRA	cptac_luad	TP53	16	0.676257	0.0747009	10	Lung
AUROC	COBRA	cptac_luad	STK11	32	0.650568	0.0536893	10	Lung
AUROC	COBRA	cptac_luad	TP53	32	0.691087	0.0568969	10	Lung
AUROC	EAGLE	cptac_luad	STK11	1	0.561869	0.137719	10	Lung
AUROC	EAGLE	cptac_luad	TP53	1	0.537683	0.172665	10	Lung
AUROC	EAGLE	cptac_luad	STK11	2	0.562184	0.147753	10	Lung
AUROC	EAGLE	cptac_luad	TP53	2	0.520856	0.171103	10	Lung
AUROC	EAGLE	cptac_luad	STK11	4	0.661616	0.0908802	10	Lung
AUROC	EAGLE	cptac_luad	TP53	4	0.611016	0.130726	10	Lung
AUROC	EAGLE	cptac_luad	STK11	8	0.734533	0.0638128	10	Lung
AUROC	EAGLE	cptac_luad	TP53	8	0.683351	0.0470566	10	Lung
AUROC	EAGLE	cptac_luad	STK11	16	0.705429	0.0625632	10	Lung
AUROC	EAGLE	cptac_luad	TP53	16	0.671373	0.0793064	10	Lung
AUROC	EAGLE	cptac_luad	STK11	32	0.706755	0.0615906	10	Lung
AUROC	EAGLE	cptac_luad	TP53	32	0.692941	0.0511944	10	Lung
AUROC	GigaPath	cptac_luad	STK11	1	0.532008	0.0611058	10	Lung
AUROC	GigaPath	cptac_luad	TP53	1	0.506631	0.0882854	10	Lung
AUROC	GigaPath	cptac_luad	STK11	2	0.559722	0.0692722	10	Lung
AUROC	GigaPath	cptac_luad	TP53	2	0.505882	0.0973496	10	Lung
AUROC	GigaPath	cptac_luad	STK11	4	0.609533	0.0725671	10	Lung
AUROC	GigaPath	cptac_luad	TP53	4	0.544349	0.0838797	10	Lung
AUROC	GigaPath	cptac_luad	STK11	8	0.628535	0.0718584	10	Lung
AUROC	GigaPath	cptac_luad	TP53	8	0.580178	0.0592046	10	Lung
AUROC	GigaPath	cptac_luad	STK11	16	0.631503	0.0743263	10	Lung
AUROC	GigaPath	cptac_luad	TP53	16	0.631693	0.0715522	10	Lung
AUROC	GigaPath	cptac_luad	STK11	32	0.597222	0.0566271	10	Lung
AUROC	GigaPath	cptac_luad	TP53	32	0.661569	0.0676729	10	Lung
AUROC	MADELEINE	cptac_luad	STK11	1	0.563068	0.125698	10	Lung
AUROC	MADELEINE	cptac_luad	TP53	1	0.526988	0.117414	10	Lung
AUROC	MADELEINE	cptac_luad	STK11	2	0.583396	0.154369	10	Lung
AUROC	MADELEINE	cptac_luad	TP53	2	0.517611	0.118849	10	Lung
AUROC	MADELEINE	cptac_luad	STK11	4	0.647538	0.0842887	10	Lung
AUROC	MADELEINE	cptac_luad	TP53	4	0.555045	0.0824856	10	Lung
AUROC	MADELEINE	cptac_luad	STK11	8	0.685795	0.0774722	10	Lung
AUROC	MADELEINE	cptac_luad	TP53	8	0.612549	0.0546953	10	Lung
AUROC	MADELEINE	cptac_luad	STK11	16	0.698674	0.0834968	10	Lung
AUROC	MADELEINE	cptac_luad	TP53	16	0.692727	0.0538446	10	Lung
AUROC	MADELEINE	cptac_luad	STK11	32	0.746591	0.0384979	10	Lung
AUROC	MADELEINE	cptac_luad	TP53	32	0.72328	0.0587498	10	Lung
AUROC	Prism	cptac_luad	STK11	1	0.598927	0.0989286	10	Lung
AUROC	Prism	cptac_luad	TP53	1	0.553904	0.164183	10	Lung
AUROC	Prism	cptac_luad	STK11	2	0.618371	0.141327	10	Lung
AUROC	Prism	cptac_luad	TP53	2	0.555437	0.159502	10	Lung
AUROC	Prism	cptac_luad	STK11	4	0.687689	0.105156	10	Lung
AUROC	Prism	cptac_luad	TP53	4	0.622353	0.150953	10	Lung
AUROC	Prism	cptac_luad	STK11	8	0.742045	0.0931687	10	Lung
AUROC	Prism	cptac_luad	TP53	8	0.703993	0.0519932	10	Lung
AUROC	Prism	cptac_luad	STK11	16	0.778977	0.0946445	10	Lung
AUROC	Prism	cptac_luad	TP53	16	0.715401	0.0475254	10	Lung
AUROC	Prism	cptac_luad	STK11	32	0.845139	0.0492748	10	Lung
AUROC	Prism	cptac_luad	TP53	32	0.728734	0.0356593	10	Lung
AUROC	TITAN	cptac_luad	STK11	1	0.60202	0.109784	10	Lung
AUROC	TITAN	cptac_luad	TP53	1	0.545383	0.184746	10	Lung
AUROC	TITAN	cptac_luad	STK11	2	0.632197	0.123951	10	Lung
AUROC	TITAN	cptac_luad	TP53	2	0.571337	0.151512	10	Lung
AUROC	TITAN	cptac_luad	STK11	4	0.720833	0.0676382	10	Lung
AUROC	TITAN	cptac_luad	TP53	4	0.62738	0.12443	10	Lung
AUROC	TITAN	cptac_luad	STK11	8	0.761806	0.0688207	10	Lung
AUROC	TITAN	cptac_luad	TP53	8	0.681212	0.0490325	10	Lung
AUROC	TITAN	cptac_luad	STK11	16	0.763447	0.0759872	10	Lung
AUROC	TITAN	cptac_luad	TP53	16	0.706025	0.0726264	10	Lung
AUROC	TITAN	cptac_luad	STK11	32	0.775316	0.0460395	10	Lung
AUROC	TITAN	cptac_luad	TP53	32	0.701818	0.0658577	10	Lung
AUROC	CHIEF	cptac_lung	NSCLC Subtyping	1	0.64613	0.134917	10	Lung
AUROC	CHIEF	cptac_lung	NSCLC Subtyping	2	0.618457	0.129736	10	Lung
AUROC	CHIEF	cptac_lung	NSCLC Subtyping	4	0.706665	0.110507	10	Lung
AUROC	CHIEF	cptac_lung	NSCLC Subtyping	8	0.783543	0.11117	10	Lung
AUROC	CHIEF	cptac_lung	NSCLC Subtyping	16	0.872179	0.0623235	10	Lung
AUROC	CHIEF	cptac_lung	NSCLC Subtyping	32	0.90801	0.0611705	10	Lung
AUROC	COBRA	cptac_lung	NSCLC Subtyping	1	0.85048	0.0826052	10	Lung
AUROC	COBRA	cptac_lung	NSCLC Subtyping	2	0.835439	0.123968	10	Lung
AUROC	COBRA	cptac_lung	NSCLC Subtyping	4	0.87956	0.0745384	10	Lung
AUROC	COBRA	cptac_lung	NSCLC Subtyping	8	0.913339	0.0369753	10	Lung
AUROC	COBRA	cptac_lung	NSCLC Subtyping	16	0.942759	0.0344893	10	Lung
AUROC	COBRA	cptac_lung	NSCLC Subtyping	32	0.943947	0.0306571	10	Lung
AUROC	EAGLE	cptac_lung	NSCLC Subtyping	1	0.863557	0.066731	10	Lung
AUROC	EAGLE	cptac_lung	NSCLC Subtyping	2	0.876511	0.0824902	10	Lung
AUROC	EAGLE	cptac_lung	NSCLC Subtyping	4	0.933333	0.0322794	10	Lung
AUROC	EAGLE	cptac_lung	NSCLC Subtyping	8	0.937806	0.0278305	10	Lung
AUROC	EAGLE	cptac_lung	NSCLC Subtyping	16	0.955765	0.0304221	10	Lung
AUROC	EAGLE	cptac_lung	NSCLC Subtyping	32	0.957006	0.0201261	10	Lung
AUROC	GigaPath	cptac_lung	NSCLC Subtyping	1	0.602612	0.160142	10	Lung
AUROC	GigaPath	cptac_lung	NSCLC Subtyping	2	0.577839	0.140215	10	Lung
AUROC	GigaPath	cptac_lung	NSCLC Subtyping	4	0.621943	0.165319	10	Lung
AUROC	GigaPath	cptac_lung	NSCLC Subtyping	8	0.704726	0.0972511	10	Lung
AUROC	GigaPath	cptac_lung	NSCLC Subtyping	16	0.79938	0.0783553	10	Lung
AUROC	GigaPath	cptac_lung	NSCLC Subtyping	32	0.851834	0.0590329	10	Lung
AUROC	MADELEINE	cptac_lung	NSCLC Subtyping	1	0.857093	0.0821953	10	Lung
AUROC	MADELEINE	cptac_lung	NSCLC Subtyping	2	0.833412	0.131612	10	Lung
AUROC	MADELEINE	cptac_lung	NSCLC Subtyping	4	0.888566	0.0640111	10	Lung
AUROC	MADELEINE	cptac_lung	NSCLC Subtyping	8	0.901861	0.0505464	10	Lung
AUROC	MADELEINE	cptac_lung	NSCLC Subtyping	16	0.954062	0.0214523	10	Lung
AUROC	MADELEINE	cptac_lung	NSCLC Subtyping	32	0.961688	0.0196494	10	Lung
AUROC	Prism	cptac_lung	NSCLC Subtyping	1	0.922161	0.0869399	10	Lung
AUROC	Prism	cptac_lung	NSCLC Subtyping	2	0.934705	0.0978418	10	Lung
AUROC	Prism	cptac_lung	NSCLC Subtyping	4	0.964824	0.0296415	10	Lung
AUROC	Prism	cptac_lung	NSCLC Subtyping	8	0.975577	0.0104845	10	Lung
AUROC	Prism	cptac_lung	NSCLC Subtyping	16	0.978887	0.0081463	10	Lung
AUROC	Prism	cptac_lung	NSCLC Subtyping	32	0.980101	0.00660435	10	Lung
AUROC	TITAN	cptac_lung	NSCLC Subtyping	1	0.990077	0.0151734	10	Lung
AUROC	TITAN	cptac_lung	NSCLC Subtyping	2	0.957862	0.0862842	10	Lung
AUROC	TITAN	cptac_lung	NSCLC Subtyping	4	0.989334	0.0156007	10	Lung
AUROC	TITAN	cptac_lung	NSCLC Subtyping	8	0.987911	0.0091932	10	Lung
AUROC	TITAN	cptac_lung	NSCLC Subtyping	16	0.987133	0.0100171	10	Lung
AUROC	TITAN	cptac_lung	NSCLC Subtyping	32	0.987945	0.0106427	10	Lung
AUROC	CHIEF	cptac_brca	ESR1	1	0.591016	0.113253	10	Breast
AUROC	CHIEF	cptac_brca	PGR	1	0.561743	0.0954399	10	Breast
AUROC	CHIEF	cptac_brca	PIK3CA	1	0.511168	0.102869	10	Breast
AUROC	CHIEF	cptac_brca	ESR1	2	0.610096	0.108094	10	Breast
AUROC	CHIEF	cptac_brca	PGR	2	0.591571	0.106841	10	Breast
AUROC	CHIEF	cptac_brca	PIK3CA	2	0.45077	0.0664963	10	Breast
AUROC	CHIEF	cptac_brca	ESR1	4	0.642884	0.113393	10	Breast
AUROC	CHIEF	cptac_brca	PGR	4	0.669371	0.0400483	10	Breast
AUROC	CHIEF	cptac_brca	PIK3CA	4	0.496951	0.0563504	10	Breast
AUROC	CHIEF	cptac_brca	ESR1	8	0.692467	0.103428	10	Breast
AUROC	CHIEF	cptac_brca	PGR	8	0.715914	0.0340777	10	Breast
AUROC	CHIEF	cptac_brca	PIK3CA	8	0.524775	0.0721254	10	Breast
AUROC	CHIEF	cptac_brca	ESR1	16	0.748533	0.0614986	10	Breast
AUROC	CHIEF	cptac_brca	PGR	16	0.706543	0.0606624	10	Breast
AUROC	CHIEF	cptac_brca	PIK3CA	16	0.577856	0.0991122	10	Breast
AUROC	CHIEF	cptac_brca	ESR1	32	0.799259	0.0176493	10	Breast
AUROC	CHIEF	cptac_brca	PGR	32	0.7494	0.0571801	10	Breast
AUROC	CHIEF	cptac_brca	PIK3CA	32	0.590019	0.0798614	10	Breast
AUROC	COBRA	cptac_brca	ESR1	1	0.661284	0.174721	10	Breast
AUROC	COBRA	cptac_brca	PGR	1	0.573229	0.146776	10	Breast
AUROC	COBRA	cptac_brca	PIK3CA	1	0.524487	0.0582956	10	Breast
AUROC	COBRA	cptac_brca	ESR1	2	0.673943	0.148477	10	Breast
AUROC	COBRA	cptac_brca	PGR	2	0.639086	0.111114	10	Breast
AUROC	COBRA	cptac_brca	PIK3CA	2	0.502343	0.0695537	10	Breast
AUROC	COBRA	cptac_brca	ESR1	4	0.753782	0.102301	10	Breast
AUROC	COBRA	cptac_brca	PGR	4	0.712	0.0432819	10	Breast
AUROC	COBRA	cptac_brca	PIK3CA	4	0.533761	0.0495291	10	Breast
AUROC	COBRA	cptac_brca	ESR1	8	0.798642	0.0473337	10	Breast
AUROC	COBRA	cptac_brca	PGR	8	0.696971	0.0758414	10	Breast
AUROC	COBRA	cptac_brca	PIK3CA	8	0.54448	0.0550866	10	Breast
AUROC	COBRA	cptac_brca	ESR1	16	0.833436	0.0297429	10	Breast
AUROC	COBRA	cptac_brca	PGR	16	0.675771	0.0725886	10	Breast
AUROC	COBRA	cptac_brca	PIK3CA	16	0.577343	0.0736441	10	Breast
AUROC	COBRA	cptac_brca	ESR1	32	0.843347	0.0345968	10	Breast
AUROC	COBRA	cptac_brca	PGR	32	0.681686	0.0744878	10	Breast
AUROC	COBRA	cptac_brca	PIK3CA	32	0.581226	0.0919734	10	Breast
AUROC	EAGLE	cptac_brca	ESR1	1	0.718185	0.197008	10	Breast
AUROC	EAGLE	cptac_brca	PGR	1	0.599457	0.178944	10	Breast
AUROC	EAGLE	cptac_brca	PIK3CA	1	0.587131	0.0889483	10	Breast
AUROC	EAGLE	cptac_brca	ESR1	2	0.74736	0.15143	10	Breast
AUROC	EAGLE	cptac_brca	PGR	2	0.655086	0.140866	10	Breast
AUROC	EAGLE	cptac_brca	PIK3CA	2	0.539249	0.0708724	10	Breast
AUROC	EAGLE	cptac_brca	ESR1	4	0.739981	0.146452	10	Breast
AUROC	EAGLE	cptac_brca	PGR	4	0.740286	0.0448175	10	Breast
AUROC	EAGLE	cptac_brca	PIK3CA	4	0.546021	0.0874211	10	Breast
AUROC	EAGLE	cptac_brca	ESR1	8	0.801636	0.0732892	10	Breast
AUROC	EAGLE	cptac_brca	PGR	8	0.751657	0.0385379	10	Breast
AUROC	EAGLE	cptac_brca	PIK3CA	8	0.558633	0.0742426	10	Breast
AUROC	EAGLE	cptac_brca	ESR1	16	0.824575	0.0435551	10	Breast
AUROC	EAGLE	cptac_brca	PGR	16	0.718657	0.0849036	10	Breast
AUROC	EAGLE	cptac_brca	PIK3CA	16	0.559531	0.110765	10	Breast
AUROC	EAGLE	cptac_brca	ESR1	32	0.837265	0.0306846	10	Breast
AUROC	EAGLE	cptac_brca	PGR	32	0.725886	0.0893581	10	Breast
AUROC	EAGLE	cptac_brca	PIK3CA	32	0.58758	0.0825233	10	Breast
AUROC	GigaPath	cptac_brca	ESR1	1	0.531522	0.0971119	10	Breast
AUROC	GigaPath	cptac_brca	PGR	1	0.519429	0.0827942	10	Breast
AUROC	GigaPath	cptac_brca	PIK3CA	1	0.503049	0.0647783	10	Breast
AUROC	GigaPath	cptac_brca	ESR1	2	0.575147	0.134215	10	Breast
AUROC	GigaPath	cptac_brca	PGR	2	0.554	0.0812465	10	Breast
AUROC	GigaPath	cptac_brca	PIK3CA	2	0.486778	0.0734733	10	Breast
AUROC	GigaPath	cptac_brca	ESR1	4	0.535474	0.132841	10	Breast
AUROC	GigaPath	cptac_brca	PGR	4	0.614629	0.0698199	10	Breast
AUROC	GigaPath	cptac_brca	PIK3CA	4	0.504012	0.074861	10	Breast
AUROC	GigaPath	cptac_brca	ESR1	8	0.582062	0.090184	10	Breast
AUROC	GigaPath	cptac_brca	PGR	8	0.622229	0.0670417	10	Breast
AUROC	GigaPath	cptac_brca	PIK3CA	8	0.541945	0.073436	10	Breast
AUROC	GigaPath	cptac_brca	ESR1	16	0.613708	0.0923354	10	Breast
AUROC	GigaPath	cptac_brca	PGR	16	0.581457	0.0917113	10	Breast
AUROC	GigaPath	cptac_brca	PIK3CA	16	0.534018	0.11094	10	Breast
AUROC	GigaPath	cptac_brca	ESR1	32	0.626737	0.0536615	10	Breast
AUROC	GigaPath	cptac_brca	PGR	32	0.580171	0.0836386	10	Breast
AUROC	GigaPath	cptac_brca	PIK3CA	32	0.535045	0.0817463	10	Breast
AUROC	MADELEINE	cptac_brca	ESR1	1	0.599074	0.129266	10	Breast
AUROC	MADELEINE	cptac_brca	PGR	1	0.544714	0.0792432	10	Breast
AUROC	MADELEINE	cptac_brca	PIK3CA	1	0.526733	0.0716737	10	Breast
AUROC	MADELEINE	cptac_brca	ESR1	2	0.598889	0.140852	10	Breast
AUROC	MADELEINE	cptac_brca	PGR	2	0.587257	0.0976996	10	Breast
AUROC	MADELEINE	cptac_brca	PIK3CA	2	0.519063	0.0815676	10	Breast
AUROC	MADELEINE	cptac_brca	ESR1	4	0.646187	0.0898769	10	Breast
AUROC	MADELEINE	cptac_brca	PGR	4	0.640057	0.0805976	10	Breast
AUROC	MADELEINE	cptac_brca	PIK3CA	4	0.536008	0.0777812	10	Breast
AUROC	MADELEINE	cptac_brca	ESR1	8	0.689503	0.0768952	10	Breast
AUROC	MADELEINE	cptac_brca	PGR	8	0.684943	0.0599731	10	Breast
AUROC	MADELEINE	cptac_brca	PIK3CA	8	0.55905	0.082512	10	Breast
AUROC	MADELEINE	cptac_brca	ESR1	16	0.758845	0.0522054	10	Breast
AUROC	MADELEINE	cptac_brca	PGR	16	0.656714	0.0702643	10	Breast
AUROC	MADELEINE	cptac_brca	PIK3CA	16	0.595892	0.0684204	10	Breast
AUROC	MADELEINE	cptac_brca	ESR1	32	0.772677	0.0377105	10	Breast
AUROC	MADELEINE	cptac_brca	PGR	32	0.704029	0.0766249	10	Breast
AUROC	MADELEINE	cptac_brca	PIK3CA	32	0.614249	0.0456255	10	Breast
AUROC	Prism	cptac_brca	ESR1	1	0.672955	0.180507	10	Breast
AUROC	Prism	cptac_brca	PGR	1	0.583571	0.162524	10	Breast
AUROC	Prism	cptac_brca	PIK3CA	1	0.545475	0.0562299	10	Breast
AUROC	Prism	cptac_brca	ESR1	2	0.66678	0.213239	10	Breast
AUROC	Prism	cptac_brca	PGR	2	0.674257	0.103039	10	Breast
AUROC	Prism	cptac_brca	PIK3CA	2	0.513447	0.0781774	10	Breast
AUROC	Prism	cptac_brca	ESR1	4	0.72439	0.114927	10	Breast
AUROC	Prism	cptac_brca	PGR	4	0.669971	0.102166	10	Breast
AUROC	Prism	cptac_brca	PIK3CA	4	0.514249	0.065335	10	Breast
AUROC	Prism	cptac_brca	ESR1	8	0.763662	0.0670526	10	Breast
AUROC	Prism	cptac_brca	PGR	8	0.700371	0.0688739	10	Breast
AUROC	Prism	cptac_brca	PIK3CA	8	0.531964	0.0667287	10	Breast
AUROC	Prism	cptac_brca	ESR1	16	0.785211	0.0751797	10	Breast
AUROC	Prism	cptac_brca	PGR	16	0.690657	0.0655983	10	Breast
AUROC	Prism	cptac_brca	PIK3CA	16	0.562677	0.0503182	10	Breast
AUROC	Prism	cptac_brca	ESR1	32	0.796697	0.0556082	10	Breast
AUROC	Prism	cptac_brca	PGR	32	0.702114	0.0615881	10	Breast
AUROC	Prism	cptac_brca	PIK3CA	32	0.586329	0.0948211	10	Breast
AUROC	TITAN	cptac_brca	ESR1	1	0.68305	0.169858	10	Breast
AUROC	TITAN	cptac_brca	PGR	1	0.610457	0.125646	10	Breast
AUROC	TITAN	cptac_brca	PIK3CA	1	0.53973	0.085014	10	Breast
AUROC	TITAN	cptac_brca	ESR1	2	0.696388	0.142614	10	Breast
AUROC	TITAN	cptac_brca	PGR	2	0.660829	0.069439	10	Breast
AUROC	TITAN	cptac_brca	PIK3CA	2	0.511329	0.0764669	10	Breast
AUROC	TITAN	cptac_brca	ESR1	4	0.716456	0.122522	10	Breast
AUROC	TITAN	cptac_brca	PGR	4	0.7042	0.0562299	10	Breast
AUROC	TITAN	cptac_brca	PIK3CA	4	0.551861	0.0965497	10	Breast
AUROC	TITAN	cptac_brca	ESR1	8	0.74594	0.105696	10	Breast
AUROC	TITAN	cptac_brca	PGR	8	0.678371	0.0676302	10	Breast
AUROC	TITAN	cptac_brca	PIK3CA	8	0.557349	0.0830516	10	Breast
AUROC	TITAN	cptac_brca	ESR1	16	0.767181	0.10262	10	Breast
AUROC	TITAN	cptac_brca	PGR	16	0.641343	0.106865	10	Breast
AUROC	TITAN	cptac_brca	PIK3CA	16	0.575866	0.0399086	10	Breast
AUROC	TITAN	cptac_brca	ESR1	32	0.73816	0.0895573	10	Breast
AUROC	TITAN	cptac_brca	PGR	32	0.6402	0.107232	10	Breast
AUROC	TITAN	cptac_brca	PIK3CA	32	0.554076	0.0703012	10	Breast
AUROC	CHIEF	cptac_coad	isMSIH	1	0.628601	0.110954	10	Colon
AUROC	CHIEF	cptac_coad	isMSIH	2	0.666924	0.0760612	10	Colon
AUROC	CHIEF	cptac_coad	isMSIH	4	0.727418	0.0826159	10	Colon
AUROC	CHIEF	cptac_coad	isMSIH	8	0.75072	0.112041	10	Colon
AUROC	CHIEF	cptac_coad	isMSIH	16	0.813117	0.063427	10	Colon
AUROC	CHIEF	cptac_coad	isMSIH	32	0.855916	0.0431575	10	Colon
AUROC	COBRA	cptac_coad	isMSIH	1	0.697942	0.13485	10	Colon
AUROC	COBRA	cptac_coad	isMSIH	2	0.725823	0.117479	10	Colon
AUROC	COBRA	cptac_coad	isMSIH	4	0.793158	0.0836248	10	Colon
AUROC	COBRA	cptac_coad	isMSIH	8	0.817901	0.0865351	10	Colon
AUROC	COBRA	cptac_coad	isMSIH	16	0.870525	0.0482301	10	Colon
AUROC	COBRA	cptac_coad	isMSIH	32	0.909774	0.0326443	10	Colon
AUROC	EAGLE	cptac_coad	isMSIH	1	0.713272	0.118322	10	Colon
AUROC	EAGLE	cptac_coad	isMSIH	2	0.742027	0.0784752	10	Colon
AUROC	EAGLE	cptac_coad	isMSIH	4	0.822994	0.0847993	10	Colon
AUROC	EAGLE	cptac_coad	isMSIH	8	0.82392	0.0640394	10	Colon
AUROC	EAGLE	cptac_coad	isMSIH	16	0.87073	0.0599694	10	Colon
AUROC	EAGLE	cptac_coad	isMSIH	32	0.891924	0.0450815	10	Colon
AUROC	GigaPath	cptac_coad	isMSIH	1	0.579475	0.0545511	10	Colon
AUROC	GigaPath	cptac_coad	isMSIH	2	0.590638	0.0628772	10	Colon
AUROC	GigaPath	cptac_coad	isMSIH	4	0.570113	0.0877383	10	Colon
AUROC	GigaPath	cptac_coad	isMSIH	8	0.668107	0.0720215	10	Colon
AUROC	GigaPath	cptac_coad	isMSIH	16	0.737706	0.0544702	10	Colon
AUROC	GigaPath	cptac_coad	isMSIH	32	0.767027	0.0474571	10	Colon
AUROC	MADELEINE	cptac_coad	isMSIH	1	0.659105	0.0934987	10	Colon
AUROC	MADELEINE	cptac_coad	isMSIH	2	0.683796	0.079367	10	Colon
AUROC	MADELEINE	cptac_coad	isMSIH	4	0.703961	0.0885913	10	Colon
AUROC	MADELEINE	cptac_coad	isMSIH	8	0.734877	0.0667228	10	Colon
AUROC	MADELEINE	cptac_coad	isMSIH	16	0.782819	0.0415158	10	Colon
AUROC	MADELEINE	cptac_coad	isMSIH	32	0.820473	0.0164448	10	Colon
AUROC	Prism	cptac_coad	isMSIH	1	0.578755	0.0689014	10	Colon
AUROC	Prism	cptac_coad	isMSIH	2	0.612088	0.0864324	10	Colon
AUROC	Prism	cptac_coad	isMSIH	4	0.670319	0.0721304	10	Colon
AUROC	Prism	cptac_coad	isMSIH	8	0.732973	0.0419019	10	Colon
AUROC	Prism	cptac_coad	isMSIH	16	0.749949	0.042906	10	Colon
AUROC	Prism	cptac_coad	isMSIH	32	0.801955	0.0370613	10	Colon
AUROC	TITAN	cptac_coad	isMSIH	1	0.713169	0.0714033	10	Colon
AUROC	TITAN	cptac_coad	isMSIH	2	0.763066	0.0995019	10	Colon
AUROC	TITAN	cptac_coad	isMSIH	4	0.772377	0.0973417	10	Colon
AUROC	TITAN	cptac_coad	isMSIH	8	0.750977	0.0842458	10	Colon
AUROC	TITAN	cptac_coad	isMSIH	16	0.772634	0.0625037	10	Colon
AUROC	TITAN	cptac_coad	isMSIH	32	0.788735	0.0504672	10	Colon
AUROC	CHIEF	dachs	BRAF	1	0.534797	0.116806	10	Colon
AUROC	CHIEF	dachs	isMSIH	1	0.554681	0.0615808	10	Colon
AUROC	CHIEF	dachs	BRAF	2	0.551433	0.115748	10	Colon
AUROC	CHIEF	dachs	isMSIH	2	0.617404	0.052034	10	Colon
AUROC	CHIEF	dachs	BRAF	4	0.615003	0.113581	10	Colon
AUROC	CHIEF	dachs	isMSIH	4	0.663838	0.0610554	10	Colon
AUROC	CHIEF	dachs	BRAF	8	0.632516	0.0990988	10	Colon
AUROC	CHIEF	dachs	isMSIH	8	0.689687	0.027924	10	Colon
AUROC	CHIEF	dachs	BRAF	16	0.732	0.0514966	10	Colon
AUROC	CHIEF	dachs	isMSIH	16	0.767308	0.0243765	10	Colon
AUROC	CHIEF	dachs	BRAF	32	0.76239	0.0342351	10	Colon
AUROC	CHIEF	dachs	isMSIH	32	0.814126	0.0230466	10	Colon
AUROC	COBRA	dachs	BRAF	1	0.554225	0.107957	10	Colon
AUROC	COBRA	dachs	isMSIH	1	0.613256	0.0732194	10	Colon
AUROC	COBRA	dachs	BRAF	2	0.573953	0.109454	10	Colon
AUROC	COBRA	dachs	isMSIH	2	0.631518	0.0624451	10	Colon
AUROC	COBRA	dachs	BRAF	4	0.628096	0.0865356	10	Colon
AUROC	COBRA	dachs	isMSIH	4	0.715272	0.0796943	10	Colon
AUROC	COBRA	dachs	BRAF	8	0.669514	0.0779174	10	Colon
AUROC	COBRA	dachs	isMSIH	8	0.729574	0.0690477	10	Colon
AUROC	COBRA	dachs	BRAF	16	0.743024	0.0388251	10	Colon
AUROC	COBRA	dachs	isMSIH	16	0.788498	0.0562783	10	Colon
AUROC	COBRA	dachs	BRAF	32	0.744009	0.0454761	10	Colon
AUROC	COBRA	dachs	isMSIH	32	0.841853	0.0259224	10	Colon
AUROC	EAGLE	dachs	BRAF	1	0.578409	0.158967	10	Colon
AUROC	EAGLE	dachs	isMSIH	1	0.662202	0.0953441	10	Colon
AUROC	EAGLE	dachs	BRAF	2	0.60128	0.156551	10	Colon
AUROC	EAGLE	dachs	isMSIH	2	0.697477	0.0502215	10	Colon
AUROC	EAGLE	dachs	BRAF	4	0.693471	0.0824801	10	Colon
AUROC	EAGLE	dachs	isMSIH	4	0.786104	0.0487017	10	Colon
AUROC	EAGLE	dachs	BRAF	8	0.685486	0.0958211	10	Colon
AUROC	EAGLE	dachs	isMSIH	8	0.789674	0.0472712	10	Colon
AUROC	EAGLE	dachs	BRAF	16	0.747017	0.0455946	10	Colon
AUROC	EAGLE	dachs	isMSIH	16	0.836164	0.045214	10	Colon
AUROC	EAGLE	dachs	BRAF	32	0.753921	0.0340615	10	Colon
AUROC	EAGLE	dachs	isMSIH	32	0.854658	0.0317865	10	Colon
AUROC	GigaPath	dachs	BRAF	1	0.502313	0.0506559	10	Colon
AUROC	GigaPath	dachs	isMSIH	1	0.583663	0.0527516	10	Colon
AUROC	GigaPath	dachs	BRAF	2	0.517991	0.0693117	10	Colon
AUROC	GigaPath	dachs	isMSIH	2	0.609615	0.0580524	10	Colon
AUROC	GigaPath	dachs	BRAF	4	0.546621	0.0622364	10	Colon
AUROC	GigaPath	dachs	isMSIH	4	0.602668	0.0605793	10	Colon
AUROC	GigaPath	dachs	BRAF	8	0.566125	0.0701856	10	Colon
AUROC	GigaPath	dachs	isMSIH	8	0.643056	0.0515659	10	Colon
AUROC	GigaPath	dachs	BRAF	16	0.648086	0.0433738	10	Colon
AUROC	GigaPath	dachs	isMSIH	16	0.713473	0.0480911	10	Colon
AUROC	GigaPath	dachs	BRAF	32	0.675662	0.0298954	10	Colon
AUROC	GigaPath	dachs	isMSIH	32	0.740489	0.0372129	10	Colon
AUROC	MADELEINE	dachs	BRAF	1	0.575026	0.108069	10	Colon
AUROC	MADELEINE	dachs	isMSIH	1	0.641253	0.0537542	10	Colon
AUROC	MADELEINE	dachs	BRAF	2	0.586535	0.0804403	10	Colon
AUROC	MADELEINE	dachs	isMSIH	2	0.681786	0.0704405	10	Colon
AUROC	MADELEINE	dachs	BRAF	4	0.662672	0.0508913	10	Colon
AUROC	MADELEINE	dachs	isMSIH	4	0.715407	0.0669722	10	Colon
AUROC	MADELEINE	dachs	BRAF	8	0.682065	0.0617214	10	Colon
AUROC	MADELEINE	dachs	isMSIH	8	0.732397	0.0404892	10	Colon
AUROC	MADELEINE	dachs	BRAF	16	0.729554	0.0132573	10	Colon
AUROC	MADELEINE	dachs	isMSIH	16	0.774046	0.0358138	10	Colon
AUROC	MADELEINE	dachs	BRAF	32	0.757611	0.0299928	10	Colon
AUROC	MADELEINE	dachs	isMSIH	32	0.816601	0.0312282	10	Colon
AUROC	Prism	dachs	BRAF	1	0.635799	0.116791	10	Colon
AUROC	Prism	dachs	isMSIH	1	0.595925	0.0683311	10	Colon
AUROC	Prism	dachs	BRAF	2	0.621238	0.114362	10	Colon
AUROC	Prism	dachs	isMSIH	2	0.612618	0.0984857	10	Colon
AUROC	Prism	dachs	BRAF	4	0.695584	0.0783913	10	Colon
AUROC	Prism	dachs	isMSIH	4	0.695447	0.0775612	10	Colon
AUROC	Prism	dachs	BRAF	8	0.679844	0.0615595	10	Colon
AUROC	Prism	dachs	isMSIH	8	0.729	0.0501591	10	Colon
AUROC	Prism	dachs	BRAF	16	0.699552	0.0557971	10	Colon
AUROC	Prism	dachs	isMSIH	16	0.75364	0.0260754	10	Colon
AUROC	Prism	dachs	BRAF	32	0.693371	0.0310152	10	Colon
AUROC	Prism	dachs	isMSIH	32	0.761675	0.0335663	10	Colon
AUROC	TITAN	dachs	BRAF	1	0.580796	0.16544	10	Colon
AUROC	TITAN	dachs	isMSIH	1	0.718109	0.0915746	10	Colon
AUROC	TITAN	dachs	BRAF	2	0.616199	0.166158	10	Colon
AUROC	TITAN	dachs	isMSIH	2	0.764441	0.0716749	10	Colon
AUROC	TITAN	dachs	BRAF	4	0.728025	0.0946751	10	Colon
AUROC	TITAN	dachs	isMSIH	4	0.785519	0.0739662	10	Colon
AUROC	TITAN	dachs	BRAF	8	0.752147	0.0615154	10	Colon
AUROC	TITAN	dachs	isMSIH	8	0.783139	0.0613047	10	Colon
AUROC	TITAN	dachs	BRAF	16	0.780336	0.0449566	10	Colon
AUROC	TITAN	dachs	isMSIH	16	0.805992	0.0260259	10	Colon
AUROC	TITAN	dachs	BRAF	32	0.77773	0.021686	10	Colon
AUROC	TITAN	dachs	isMSIH	32	0.830539	0.0217391	10	Colon
Panel e. Mean accuracy and standard deviation
Metric	Task	Model	Mean_accuracy	SD_accuracy	Number_of_runs
Accuracy	NSCLC_Subtyping	GPT4o_Thumbnail	0.5	0	3
Accuracy	NSCLC_Subtyping	GPT4o_TopTiles	0.5	0	3
Accuracy	NSCLC_Subtyping	EAGLE	0.8	0.11547	10
Accuracy	ER_Expression	GPT4o_Thumbnail	0.5	0.05	3
Accuracy	ER_Expression	GPT4o_TopTiles	0.5	0	3
Accuracy	ER_Expression	EAGLE	0.67	0.170294	10
Accuracy	MSI_Status	GPT4o_Thumbnail	0.5	0.132288	3
Accuracy	MSI_Status	GPT4o_TopTiles	0.55	0.0866025	3
Accuracy	MSI_Status	EAGLE	0.605	0.0926463	10
Panel e. Individual run-level accuracy values
Task	TaskLabel	Model	ModelLabel	Run	Metric	Value
NSCLC_Subtyping	NSCLC subtyping	GPT4o_Thumbnail	GPT4o Thumbnails	0	Accuracy	0.5
NSCLC_Subtyping	NSCLC subtyping	GPT4o_Thumbnail	GPT4o Thumbnails	1	Accuracy	0.5
NSCLC_Subtyping	NSCLC subtyping	GPT4o_Thumbnail	GPT4o Thumbnails	2	Accuracy	0.5
NSCLC_Subtyping	NSCLC subtyping	GPT4o_TopTiles	GPT4o Top Tiles	0	Accuracy	0.5
NSCLC_Subtyping	NSCLC subtyping	GPT4o_TopTiles	GPT4o Top Tiles	1	Accuracy	0.5
NSCLC_Subtyping	NSCLC subtyping	GPT4o_TopTiles	GPT4o Top Tiles	2	Accuracy	0.5
NSCLC_Subtyping	NSCLC subtyping	EAGLE	EAGLE	0	Accuracy	0.75
NSCLC_Subtyping	NSCLC subtyping	EAGLE	EAGLE	1	Accuracy	0.6
NSCLC_Subtyping	NSCLC subtyping	EAGLE	EAGLE	2	Accuracy	0.95
NSCLC_Subtyping	NSCLC subtyping	EAGLE	EAGLE	3	Accuracy	0.8
NSCLC_Subtyping	NSCLC subtyping	EAGLE	EAGLE	4	Accuracy	0.9
NSCLC_Subtyping	NSCLC subtyping	EAGLE	EAGLE	5	Accuracy	0.75
NSCLC_Subtyping	NSCLC subtyping	EAGLE	EAGLE	6	Accuracy	0.9
NSCLC_Subtyping	NSCLC subtyping	EAGLE	EAGLE	7	Accuracy	0.65
NSCLC_Subtyping	NSCLC subtyping	EAGLE	EAGLE	8	Accuracy	0.8
NSCLC_Subtyping	NSCLC subtyping	EAGLE	EAGLE	9	Accuracy	0.9
ER_Expression	ER expression	GPT4o_Thumbnail	GPT4o Thumbnails	0	Accuracy	0.45
ER_Expression	ER expression	GPT4o_Thumbnail	GPT4o Thumbnails	1	Accuracy	0.55
ER_Expression	ER expression	GPT4o_Thumbnail	GPT4o Thumbnails	2	Accuracy	0.5
ER_Expression	ER expression	GPT4o_TopTiles	GPT4o Top Tiles	0	Accuracy	0.5
ER_Expression	ER expression	GPT4o_TopTiles	GPT4o Top Tiles	1	Accuracy	0.5
ER_Expression	ER expression	GPT4o_TopTiles	GPT4o Top Tiles	2	Accuracy	0.5
ER_Expression	ER expression	EAGLE	EAGLE	0	Accuracy	0.75
ER_Expression	ER expression	EAGLE	EAGLE	1	Accuracy	0.8
ER_Expression	ER expression	EAGLE	EAGLE	2	Accuracy	0.75
ER_Expression	ER expression	EAGLE	EAGLE	3	Accuracy	0.7
ER_Expression	ER expression	EAGLE	EAGLE	4	Accuracy	0.85
ER_Expression	ER expression	EAGLE	EAGLE	5	Accuracy	0.5
ER_Expression	ER expression	EAGLE	EAGLE	6	Accuracy	0.3
ER_Expression	ER expression	EAGLE	EAGLE	7	Accuracy	0.7
ER_Expression	ER expression	EAGLE	EAGLE	8	Accuracy	0.55
ER_Expression	ER expression	EAGLE	EAGLE	9	Accuracy	0.8
MSI_Status	MSI status	GPT4o_Thumbnail	GPT4o Thumbnails	0	Accuracy	0.35
MSI_Status	MSI status	GPT4o_Thumbnail	GPT4o Thumbnails	1	Accuracy	0.6
MSI_Status	MSI status	GPT4o_Thumbnail	GPT4o Thumbnails	2	Accuracy	0.55
MSI_Status	MSI status	GPT4o_TopTiles	GPT4o Top Tiles	0	Accuracy	0.6
MSI_Status	MSI status	GPT4o_TopTiles	GPT4o Top Tiles	1	Accuracy	0.6
MSI_Status	MSI status	GPT4o_TopTiles	GPT4o Top Tiles	2	Accuracy	0.45
MSI_Status	MSI status	EAGLE	EAGLE	0	Accuracy	0.75
MSI_Status	MSI status	EAGLE	EAGLE	1	Accuracy	0.55
MSI_Status	MSI status	EAGLE	EAGLE	2	Accuracy	0.55
MSI_Status	MSI status	EAGLE	EAGLE	3	Accuracy	0.75
MSI_Status	MSI status	EAGLE	EAGLE	4	Accuracy	0.55
MSI_Status	MSI status	EAGLE	EAGLE	5	Accuracy	0.65
MSI_Status	MSI status	EAGLE	EAGLE	6	Accuracy	0.45
MSI_Status	MSI status	EAGLE	EAGLE	7	Accuracy	0.6
MSI_Status	MSI status	EAGLE	EAGLE	8	Accuracy	0.6
MSI_Status	MSI status	EAGLE	EAGLE	9	Accuracy	0.6

## Sheet: Fig3
Figure 3
Consolidated source data for plotted quantitative panels
Panel a. Task-level AUROC values for aggregation ablation
Task_category	Task	EAGLE	ABMIL	Mean	STAMP	Gated ABMIL
Prognosis	KIEL_STAD_M_STATUS	0.558858	0.5363	0.481803	0.558668	0.553073
Biomarkers	DACHS_CRC_KRAS	0.573024	0.549604	0.532917	0.539561	0.547627
Prognosis	IEO_BRCA_N_STATUS	0.549687	0.530847	0.573442	0.55074	0.545343
Biomarkers	CPTAC_LUAD_KRAS	0.569172	0.609882	0.556334	0.597635	0.581926
Prognosis	CPTAC_CRC_N_STATUS	0.607077	0.601918	0.622751	0.623347	0.59914
Prognosis	BERN_STAD_N_STATUS	0.647223	0.609569	0.549998	0.607164	0.561458
Morphology	CPTAC_CRC_Sidedness	0.618438	0.617337	0.588923	0.621534	0.655384
Biomarkers	CPTAC_CRC_PIK3CA	0.666425	0.656987	0.652027	0.637145	0.660496
Prognosis	KIEL_STAD_N_STATUS	0.663127	0.648226	0.638013	0.672385	0.648805
Prognosis	DACHS_CRC_N_STATUS	0.672633	0.640921	0.639281	0.639291	0.633325
Biomarkers	CPTAC_BRCA_PIK3CA	0.675481	0.589602	0.658087	0.615148	0.615533
Biomarkers	CPTAC_CRC_KRAS	0.655211	0.686841	0.642978	0.669376	0.685312
Biomarkers	DACHS_CRC_CIMP	0.696604	0.662498	0.659222	0.683658	0.673503
Prognosis	DACHS_CRC_M_STATUS	0.712414	0.691136	0.705152	0.702178	0.689945
Biomarkers	CPTAC_BRCA_ERBB2	0.726617	0.679245	0.696631	0.639353	0.686792
Biomarkers	CPTAC_LUAD_EGFR	0.742729	0.718873	0.758742	0.720915	0.723856
Biomarkers	CPTAC_LUAD_TP53	0.777112	0.713797	0.75066	0.77098	0.713012
Morphology	BERN_STAD_LAUREN	0.77827	0.720203	0.747056	0.735819	0.707691
Biomarkers	CPTAC_LUAD_STK11	0.814268	0.716288	0.792677	0.726389	0.735101
Biomarkers	CPTAC_CRC_BRAF	0.819634	0.738608	0.802051	0.807912	0.799121
Biomarkers	CPTAC_BRCA_PGR	0.837429	0.769029	0.807657	0.788	0.7692
Biomarkers	DACHS_CRC_BRAF	0.839946	0.718828	0.75982	0.748001	0.763023
Morphology	KIEL_STAD_LAUREN	0.840457	0.778278	0.824822	0.812776	0.795818
Biomarkers	KIEL_STAD_MSI	0.850638	0.801214	0.814764	0.833194	0.829352
Biomarkers	BERN_STAD_MSI	0.860643	0.77694	0.750405	0.796953	0.792444
Biomarkers	DACHS_CRC_MSI	0.883217	0.850604	0.865531	0.867363	0.855538
Morphology	DACHS_CRC_Sidedness	0.688658	0.79071	0.737738	0.767385	0.888432
Biomarkers	KIEL_STAD_EBV	0.844371	0.873657	0.874577	0.878403	0.909492
Biomarkers	CPTAC_BRCA_ESR1	0.895894	0.893547	0.912751	0.88515	0.899907
Biomarkers	CPTAC_CRC_MSI	0.936728	0.884465	0.941049	0.921399	0.915535
Morphology	CPTAC_NSCLC_Subtyping	0.98529	0.982495	0.984574	0.989238	0.988522
Panel b. Task-level AUROC values for tile-encoder ablation
Task_category	Task	Virchow2	Virchow	CTransPath	CONCH	GigaPath
Prognosis	KIEL_STAD_M_STATUS	0.556314	0.54649	0.539572	0.531426	0.541211
Biomarkers	CPTAC_LUAD_KRAS	0.564611	0.517568	0.528885	0.47973	0.538598
Prognosis	IEO_BRCA_N_STATUS	0.537079	0.557947	0.58565	0.578209	0.556518
Biomarkers	DACHS_CRC_KRAS	0.591263	0.571147	0.555295	0.563904	0.594268
Morphology	CPTAC_CRC_Sidedness	0.619401	0.510767	0.50602	0.528311	0.527761
Biomarkers	CPTAC_CRC_PIK3CA	0.637992	0.561162	0.521113	0.537326	0.516394
Prognosis	BERN_STAD_N_STATUS	0.629593	0.631555	0.640788	0.64474	0.605824
Prognosis	KIEL_STAD_N_STATUS	0.63873	0.654082	0.630364	0.651498	0.621447
Prognosis	CPTAC_CRC_N_STATUS	0.610847	0.530886	0.659987	0.592593	0.572553
Prognosis	DACHS_CRC_N_STATUS	0.671019	0.658767	0.666828	0.670366	0.667568
Morphology	DACHS_CRC_Sidedness	0.688694	0.587257	0.61857	0.645246	0.653261
Biomarkers	DACHS_CRC_CIMP	0.699618	0.644893	0.637068	0.651073	0.67778
Prognosis	DACHS_CRC_M_STATUS	0.707845	0.616357	0.680703	0.605651	0.686976
Biomarkers	CPTAC_BRCA_PIK3CA	0.703017	0.712516	0.703851	0.707766	0.706483
Biomarkers	CPTAC_LUAD_EGFR	0.715196	0.629575	0.656046	0.597958	0.665686
Biomarkers	CPTAC_BRCA_ERBB2	0.745283	0.586523	0.743127	0.736253	0.675067
Biomarkers	CPTAC_CRC_KRAS	0.693602	0.631791	0.610543	0.745915	0.575292
Morphology	BERN_STAD_LAUREN	0.772319	0.703583	0.74033	0.77311	0.754934
Biomarkers	CPTAC_LUAD_TP53	0.781176	0.668093	0.702032	0.757647	0.724207
Biomarkers	CPTAC_LUAD_STK11	0.811111	0.744444	0.760859	0.7875	0.802146
Biomarkers	CPTAC_CRC_BRAF	0.822418	0.67326	0.678974	0.690989	0.741099
Biomarkers	CPTAC_BRCA_PGR	0.837771	0.757143	0.819886	0.829143	0.790057
Morphology	KIEL_STAD_LAUREN	0.838195	0.802076	0.791015	0.834653	0.813318
Biomarkers	DACHS_CRC_BRAF	0.840218	0.79671	0.808737	0.811815	0.82375
Biomarkers	KIEL_STAD_EBV	0.840581	0.827999	0.816519	0.792568	0.801361
Biomarkers	KIEL_STAD_MSI	0.85122	0.800025	0.696499	0.741373	0.759702
Biomarkers	BERN_STAD_MSI	0.860964	0.823291	0.834055	0.812724	0.867932
Biomarkers	DACHS_CRC_MSI	0.889513	0.812886	0.769649	0.797159	0.847333
Biomarkers	CPTAC_BRCA_ESR1	0.89046	0.815746	0.855326	0.851991	0.835999
Biomarkers	CPTAC_CRC_MSI	0.93858	0.81358	0.764506	0.784259	0.831276
Morphology	CPTAC_NSCLC_Subtyping	0.985273	0.94392	0.962177	0.987718	0.979088
Panel c. Summary statistics across tile counts and selection strategies
Metric	Tile_count_label	Tile_count_numeric	Weighted_mean_AUROC	Unweighted_mean_AUROC	Random_mean_AUROC	Random_95CI_lower	Random_95CI_upper	Random_n_replicates	MonteCarlo_p_value_unweighted_vs_random
AUROC	5	5	0.724554	0.727151	0.65274	0.640763	0.665269	100	0.00990099
AUROC	10	10	0.739359	0.737502	0.680891	0.669623	0.691479	100	0.00990099
AUROC	25	25	0.745419	0.744463	0.702908	0.695151	0.710257	100	0.00990099
AUROC	50	50	0.739116	0.732703	0.710142	0.704357	0.716072	100	0.00990099
AUROC	100	100	0.739999	0.738788	0.714164	0.708611	0.719318	100	0.00990099
AUROC	All		0.744216	0.720078	0.720078	0.720078	0.720078
Panel c. Random-selection replicate means
Metric	Tile_count_label	Tile_count_numeric	Replicate_index	Random_replicate_mean_AUROC
AUROC	5	5	1	0.645574
AUROC	5	5	2	0.650192
AUROC	5	5	3	0.653421
AUROC	5	5	4	0.650402
AUROC	5	5	5	0.649305
AUROC	5	5	6	0.655936
AUROC	5	5	7	0.64398
AUROC	5	5	8	0.646682
AUROC	5	5	9	0.657993
AUROC	5	5	10	0.653085
AUROC	5	5	11	0.651959
AUROC	5	5	12	0.651807
AUROC	5	5	13	0.658168
AUROC	5	5	14	0.650211
AUROC	5	5	15	0.649202
AUROC	5	5	16	0.661063
AUROC	5	5	17	0.64315
AUROC	5	5	18	0.657937
AUROC	5	5	19	0.639706
AUROC	5	5	20	0.651417
AUROC	5	5	21	0.65348
AUROC	5	5	22	0.654563
AUROC	5	5	23	0.656258
AUROC	5	5	24	0.649116
AUROC	5	5	25	0.650337
AUROC	5	5	26	0.657154
AUROC	5	5	27	0.652635
AUROC	5	5	28	0.664119
AUROC	5	5	29	0.646922
AUROC	5	5	30	0.65762
AUROC	5	5	31	0.653008
AUROC	5	5	32	0.645139
AUROC	5	5	33	0.646654
AUROC	5	5	34	0.651709
AUROC	5	5	35	0.650848
AUROC	5	5	36	0.647735
AUROC	5	5	37	0.643763
AUROC	5	5	38	0.666338
AUROC	5	5	39	0.648355
AUROC	5	5	40	0.659523
AUROC	5	5	41	0.645261
AUROC	5	5	42	0.647989
AUROC	5	5	43	0.651045
AUROC	5	5	44	0.658022
AUROC	5	5	45	0.649648
AUROC	5	5	46	0.652044
AUROC	5	5	47	0.660132
AUROC	5	5	48	0.654095
AUROC	5	5	49	0.639498
AUROC	5	5	50	0.665475
AUROC	5	5	51	0.648866
AUROC	5	5	52	0.649569
AUROC	5	5	53	0.662857
AUROC	5	5	54	0.660575
AUROC	5	5	55	0.646672
AUROC	5	5	56	0.649423
AUROC	5	5	57	0.654201
AUROC	5	5	58	0.659715
AUROC	5	5	59	0.661436
AUROC	5	5	60	0.645839
AUROC	5	5	61	0.637669
AUROC	5	5	62	0.665042
AUROC	5	5	63	0.65838
AUROC	5	5	64	0.648019
AUROC	5	5	65	0.645122
AUROC	5	5	66	0.651852
AUROC	5	5	67	0.651885
AUROC	5	5	68	0.659175
AUROC	5	5	69	0.65647
AUROC	5	5	70	0.656925
AUROC	5	5	71	0.65535
AUROC	5	5	72	0.657099
AUROC	5	5	73	0.652334
AUROC	5	5	74	0.658714
AUROC	5	5	75	0.666947
AUROC	5	5	76	0.650246
AUROC	5	5	77	0.654343
AUROC	5	5	78	0.650256
AUROC	5	5	79	0.6552
AUROC	5	5	80	0.657686
AUROC	5	5	81	0.65587
AUROC	5	5	82	0.664578
AUROC	5	5	83	0.646656
AUROC	5	5	84	0.645701
AUROC	5	5	85	0.652991
AUROC	5	5	86	0.642364
AUROC	5	5	87	0.651275
AUROC	5	5	88	0.664381
AUROC	5	5	89	0.648568
AUROC	5	5	90	0.64722
AUROC	5	5	91	0.652056
AUROC	5	5	92	0.651418
AUROC	5	5	93	0.659236
AUROC	5	5	94	0.655239
AUROC	5	5	95	0.648893
AUROC	5	5	96	0.641932
AUROC	5	5	97	0.65881
AUROC	5	5	98	0.659222
AUROC	5	5	99	0.645251
AUROC	5	5	100	0.654771
AUROC	10	10	1	0.685459
AUROC	10	10	2	0.671085
AUROC	10	10	3	0.677772
AUROC	10	10	4	0.681805
AUROC	10	10	5	0.683912
AUROC	10	10	6	0.677383
AUROC	10	10	7	0.675908
AUROC	10	10	8	0.696587
AUROC	10	10	9	0.683411
AUROC	10	10	10	0.676647
AUROC	10	10	11	0.682991
AUROC	10	10	12	0.681165
AUROC	10	10	13	0.677419
AUROC	10	10	14	0.687733
AUROC	10	10	15	0.67591
AUROC	10	10	16	0.677183
AUROC	10	10	17	0.677235
AUROC	10	10	18	0.680979
AUROC	10	10	19	0.678868
AUROC	10	10	20	0.6913
AUROC	10	10	21	0.688499
AUROC	10	10	22	0.685594
AUROC	10	10	23	0.683372
AUROC	10	10	24	0.67518
AUROC	10	10	25	0.683403
AUROC	10	10	26	0.680608
AUROC	10	10	27	0.680926
AUROC	10	10	28	0.681912
AUROC	10	10	29	0.681637
AUROC	10	10	30	0.672808
AUROC	10	10	31	0.685607
AUROC	10	10	32	0.678429
AUROC	10	10	33	0.68438
AUROC	10	10	34	0.68527
AUROC	10	10	35	0.682562
AUROC	10	10	36	0.681308
AUROC	10	10	37	0.680612
AUROC	10	10	38	0.68305
AUROC	10	10	39	0.682653
AUROC	10	10	40	0.679411
AUROC	10	10	41	0.680235
AUROC	10	10	42	0.682867
AUROC	10	10	43	0.680825
AUROC	10	10	44	0.679141
AUROC	10	10	45	0.686576
AUROC	10	10	46	0.682198
AUROC	10	10	47	0.665131
AUROC	10	10	48	0.684578
AUROC	10	10	49	0.684142
AUROC	10	10	50	0.679285
AUROC	10	10	51	0.677794
AUROC	10	10	52	0.690993
AUROC	10	10	53	0.682777
AUROC	10	10	54	0.687498
AUROC	10	10	55	0.687779
AUROC	10	10	56	0.683425
AUROC	10	10	57	0.680864
AUROC	10	10	58	0.691779
AUROC	10	10	59	0.678762
AUROC	10	10	60	0.685735
AUROC	10	10	61	0.679775
AUROC	10	10	62	0.691642
AUROC	10	10	63	0.678746
AUROC	10	10	64	0.680274
AUROC	10	10	65	0.676692
AUROC	10	10	66	0.681361
AUROC	10	10	67	0.677285
AUROC	10	10	68	0.67544
AUROC	10	10	69	0.671743
AUROC	10	10	70	0.67093
AUROC	10	10	71	0.683015
AUROC	10	10	72	0.682197
AUROC	10	10	73	0.681899
AUROC	10	10	74	0.679956
AUROC	10	10	75	0.686876
AUROC	10	10	76	0.683137
AUROC	10	10	77	0.668612
AUROC	10	10	78	0.681591
AUROC	10	10	79	0.679999
AUROC	10	10	80	0.679019
AUROC	10	10	81	0.687621
AUROC	10	10	82	0.685973
AUROC	10	10	83	0.675365
AUROC	10	10	84	0.671066
AUROC	10	10	85	0.677227
AUROC	10	10	86	0.68166
AUROC	10	10	87	0.667557
AUROC	10	10	88	0.683421
AUROC	10	10	89	0.678275
AUROC	10	10	90	0.687014
AUROC	10	10	91	0.675535
AUROC	10	10	92	0.67559
AUROC	10	10	93	0.686529
AUROC	10	10	94	0.680794
AUROC	10	10	95	0.680454
AUROC	10	10	96	0.67074
AUROC	10	10	97	0.675171
AUROC	10	10	98	0.684445
AUROC	10	10	99	0.67884
AUROC	10	10	100	0.685236
AUROC	25	25	1	0.703605
AUROC	25	25	2	0.707322
AUROC	25	25	3	0.701249
AUROC	25	25	4	0.711018
AUROC	25	25	5	0.700719
AUROC	25	25	6	0.706739
AUROC	25	25	7	0.700054
AUROC	25	25	8	0.703511
AUROC	25	25	9	0.706214
AUROC	25	25	10	0.703604
AUROC	25	25	11	0.701918
AUROC	25	25	12	0.707935
AUROC	25	25	13	0.704134
AUROC	25	25	14	0.708051
AUROC	25	25	15	0.703715
AUROC	25	25	16	0.706129
AUROC	25	25	17	0.696391
AUROC	25	25	18	0.701715
AUROC	25	25	19	0.696494
AUROC	25	25	20	0.705141
AUROC	25	25	21	0.695097
AUROC	25	25	22	0.695211
AUROC	25	25	23	0.701602
AUROC	25	25	24	0.704695
AUROC	25	25	25	0.709394
AUROC	25	25	26	0.705051
AUROC	25	25	27	0.704167
AUROC	25	25	28	0.698335
AUROC	25	25	29	0.704704
AUROC	25	25	30	0.705037
AUROC	25	25	31	0.70458
AUROC	25	25	32	0.707917
AUROC	25	25	33	0.702435
AUROC	25	25	34	0.70019
AUROC	25	25	35	0.700386
AUROC	25	25	36	0.698403
AUROC	25	25	37	0.69714
AUROC	25	25	38	0.708498
AUROC	25	25	39	0.71247
AUROC	25	25	40	0.70823
AUROC	25	25	41	0.70251
AUROC	25	25	42	0.70839
AUROC	25	25	43	0.70242
AUROC	25	25	44	0.70034
AUROC	25	25	45	0.703029
AUROC	25	25	46	0.703197
AUROC	25	25	47	0.703845
AUROC	25	25	48	0.697708
AUROC	25	25	49	0.70533
AUROC	25	25	50	0.69794
AUROC	25	25	51	0.699731
AUROC	25	25	52	0.702899
AUROC	25	25	53	0.705098
AUROC	25	25	54	0.691027
AUROC	25	25	55	0.710091
AUROC	25	25	56	0.705076
AUROC	25	25	57	0.705507
AUROC	25	25	58	0.69085
AUROC	25	25	59	0.707779
AUROC	25	25	60	0.702241
AUROC	25	25	61	0.705299
AUROC	25	25	62	0.702783
AUROC	25	25	63	0.706947
AUROC	25	25	64	0.698598
AUROC	25	25	65	0.699389
AUROC	25	25	66	0.705528
AUROC	25	25	67	0.706886
AUROC	25	25	68	0.701056
AUROC	25	25	69	0.696255
AUROC	25	25	70	0.70348
AUROC	25	25	71	0.707228
AUROC	25	25	72	0.701686
AUROC	25	25	73	0.701353
AUROC	25	25	74	0.701744
AUROC	25	25	75	0.708833
AUROC	25	25	76	0.700098
AUROC	25	25	77	0.700421
AUROC	25	25	78	0.700903
AUROC	25	25	79	0.707884
AUROC	25	25	80	0.699038
AUROC	25	25	81	0.704177
AUROC	25	25	82	0.699158
AUROC	25	25	83	0.69605
AUROC	25	25	84	0.710406
AUROC	25	25	85	0.69791
AUROC	25	25	86	0.705816
AUROC	25	25	87	0.698704
AUROC	25	25	88	0.703558
AUROC	25	25	89	0.698396
AUROC	25	25	90	0.704911
AUROC	25	25	91	0.702128
AUROC	25	25	92	0.704272
AUROC	25	25	93	0.698551
AUROC	25	25	94	0.70107
AUROC	25	25	95	0.706213
AUROC	25	25	96	0.706652
AUROC	25	25	97	0.702109
AUROC	25	25	98	0.698734
AUROC	25	25	99	0.704295
AUROC	25	25	100	0.708058
AUROC	50	50	1	0.711081
AUROC	50	50	2	0.717645
AUROC	50	50	3	0.708257
AUROC	50	50	4	0.711216
AUROC	50	50	5	0.704262
AUROC	50	50	6	0.710655
AUROC	50	50	7	0.708435
AUROC	50	50	8	0.713025
AUROC	50	50	9	0.709724
AUROC	50	50	10	0.711575
AUROC	50	50	11	0.712075
AUROC	50	50	12	0.708261
AUROC	50	50	13	0.716053
AUROC	50	50	14	0.707784
AUROC	50	50	15	0.71217
AUROC	50	50	16	0.707947
AUROC	50	50	17	0.710773
AUROC	50	50	18	0.713369
AUROC	50	50	19	0.709922
AUROC	50	50	20	0.709491
AUROC	50	50	21	0.715623
AUROC	50	50	22	0.707262
AUROC	50	50	23	0.713851
AUROC	50	50	24	0.71322
AUROC	50	50	25	0.712943
AUROC	50	50	26	0.707545
AUROC	50	50	27	0.709815
AUROC	50	50	28	0.712683
AUROC	50	50	29	0.712307
AUROC	50	50	30	0.709577
AUROC	50	50	31	0.711586
AUROC	50	50	32	0.709816
AUROC	50	50	33	0.712676
AUROC	50	50	34	0.706918
AUROC	50	50	35	0.713131
AUROC	50	50	36	0.712023
AUROC	50	50	37	0.714864
AUROC	50	50	38	0.704135
AUROC	50	50	39	0.715458
AUROC	50	50	40	0.707464
AUROC	50	50	41	0.707331
AUROC	50	50	42	0.710403
AUROC	50	50	43	0.710472
AUROC	50	50	44	0.710201
AUROC	50	50	45	0.706974
AUROC	50	50	46	0.712352
AUROC	50	50	47	0.710199
AUROC	50	50	48	0.715413
AUROC	50	50	49	0.713076
AUROC	50	50	50	0.707678
AUROC	50	50	51	0.707077
AUROC	50	50	52	0.709098
AUROC	50	50	53	0.710545
AUROC	50	50	54	0.709762
AUROC	50	50	55	0.69871
AUROC	50	50	56	0.706752
AUROC	50	50	57	0.707112
AUROC	50	50	58	0.707198
AUROC	50	50	59	0.709549
AUROC	50	50	60	0.715813
AUROC	50	50	61	0.705164
AUROC	50	50	62	0.709326
AUROC	50	50	63	0.707903
AUROC	50	50	64	0.712823
AUROC	50	50	65	0.710183
AUROC	50	50	66	0.711205
AUROC	50	50	67	0.709764
AUROC	50	50	68	0.710151
AUROC	50	50	69	0.709954
AUROC	50	50	70	0.713971
AUROC	50	50	71	0.710448
AUROC	50	50	72	0.708232
AUROC	50	50	73	0.710668
AUROC	50	50	74	0.711045
AUROC	50	50	75	0.711098
AUROC	50	50	76	0.711386
AUROC	50	50	77	0.712267
AUROC	50	50	78	0.709035
AUROC	50	50	79	0.707034
AUROC	50	50	80	0.712284
AUROC	50	50	81	0.70861
AUROC	50	50	82	0.714169
AUROC	50	50	83	0.713456
AUROC	50	50	84	0.705325
AUROC	50	50	85	0.710792
AUROC	50	50	86	0.70479
AUROC	50	50	87	0.704677
AUROC	50	50	88	0.704462
AUROC	50	50	89	0.71633
AUROC	50	50	90	0.708597
AUROC	50	50	91	0.70569
AUROC	50	50	92	0.712173
AUROC	50	50	93	0.708024
AUROC	50	50	94	0.711849
AUROC	50	50	95	0.707101
AUROC	50	50	96	0.708725
AUROC	50	50	97	0.706679
AUROC	50	50	98	0.716088
AUROC	50	50	99	0.708663
AUROC	50	50	100	0.711745
AUROC	100	100	1	0.715067
AUROC	100	100	2	0.713825
AUROC	100	100	3	0.715725
AUROC	100	100	4	0.717912
AUROC	100	100	5	0.713683
AUROC	100	100	6	0.709394
AUROC	100	100	7	0.710041
AUROC	100	100	8	0.710496
AUROC	100	100	9	0.712637
AUROC	100	100	10	0.714712
AUROC	100	100	11	0.713467
AUROC	100	100	12	0.710765
AUROC	100	100	13	0.714194
AUROC	100	100	14	0.713736
AUROC	100	100	15	0.71565
AUROC	100	100	16	0.71106
AUROC	100	100	17	0.714647
AUROC	100	100	18	0.713733
AUROC	100	100	19	0.716539
AUROC	100	100	20	0.712329
AUROC	100	100	21	0.710674
AUROC	100	100	22	0.719196
AUROC	100	100	23	0.715342
AUROC	100	100	24	0.718974
AUROC	100	100	25	0.716427
AUROC	100	100	26	0.720086
AUROC	100	100	27	0.71123
AUROC	100	100	28	0.717188
AUROC	100	100	29	0.714979
AUROC	100	100	30	0.712569
AUROC	100	100	31	0.709957
AUROC	100	100	32	0.717079
AUROC	100	100	33	0.715332
AUROC	100	100	34	0.716837
AUROC	100	100	35	0.713368
AUROC	100	100	36	0.716518
AUROC	100	100	37	0.714625
AUROC	100	100	38	0.709762
AUROC	100	100	39	0.712619
AUROC	100	100	40	0.713254
AUROC	100	100	41	0.714144
AUROC	100	100	42	0.708663
AUROC	100	100	43	0.712842
AUROC	100	100	44	0.717758
AUROC	100	100	45	0.711893
AUROC	100	100	46	0.711865
AUROC	100	100	47	0.713781
AUROC	100	100	48	0.714266
AUROC	100	100	49	0.711226
AUROC	100	100	50	0.714661
AUROC	100	100	51	0.715756
AUROC	100	100	52	0.710303
AUROC	100	100	53	0.714798
AUROC	100	100	54	0.715126
AUROC	100	100	55	0.713865
AUROC	100	100	56	0.714294
AUROC	100	100	57	0.71154
AUROC	100	100	58	0.71591
AUROC	100	100	59	0.711144
AUROC	100	100	60	0.716887
AUROC	100	100	61	0.713992
AUROC	100	100	62	0.708521
AUROC	100	100	63	0.715163
AUROC	100	100	64	0.716712
AUROC	100	100	65	0.713602
AUROC	100	100	66	0.718405
AUROC	100	100	67	0.713498
AUROC	100	100	68	0.713546
AUROC	100	100	69	0.714182
AUROC	100	100	70	0.719428
AUROC	100	100	71	0.708563
AUROC	100	100	72	0.707369
AUROC	100	100	73	0.7112
AUROC	100	100	74	0.712092
AUROC	100	100	75	0.714401
AUROC	100	100	76	0.718587
AUROC	100	100	77	0.714444
AUROC	100	100	78	0.715019
AUROC	100	100	79	0.713103
AUROC	100	100	80	0.714771
AUROC	100	100	81	0.714172
AUROC	100	100	82	0.712856
AUROC	100	100	83	0.71649
AUROC	100	100	84	0.714888
AUROC	100	100	85	0.715694
AUROC	100	100	86	0.717857
AUROC	100	100	87	0.713444
AUROC	100	100	88	0.7171
AUROC	100	100	89	0.714326
AUROC	100	100	90	0.712545
AUROC	100	100	91	0.716962
AUROC	100	100	92	0.715144
AUROC	100	100	93	0.7142
AUROC	100	100	94	0.714202
AUROC	100	100	95	0.712019
AUROC	100	100	96	0.716742
AUROC	100	100	97	0.722534
AUROC	100	100	98	0.717105
AUROC	100	100	99	0.710001
AUROC	100	100	100	0.715155
Panel d. Mean AUROC comparison of native slide encoders versus EAGLE
Metric	Tile_encoder_group	Native_mean_AUROC_across_tasks	EAGLE_mean_AUROC_across_tasks
AUROC	Virchow	0.695267	0.681679
AUROC	CTransPath	0.684219	0.693064
AUROC	CONCH	0.672316	0.700665
AUROC	GigaPath	0.628044	0.701771
Panel e. External-cohort mean AUROC before and after tuning
Model	Untuned_mean	Tuned_mean	Delta_tuned_minus_untuned
EAGLE	0.741525	0.739586	-0.00193898
TITAN	0.740247	0.738993	-0.00125362
COBRA	0.719275	0.719813	0.000537786
Prism	0.695267	0.702209	0.00694212
CHIEF	0.684219	0.693722	0.00950355
MADELEINE	0.672316	0.67827	0.00595312
GigaPath	0.628044	0.643889	0.0158454
Panel e. Internal-validation mean AUROC before and after tuning
Model	Untuned_mean	Tuned_mean	Delta_tuned_minus_untuned
EAGLE	0.748415	0.767156	0.0187411
TITAN	0.754227	0.775228	0.0210014
COBRA	0.737265	0.76393	0.0266658
Prism	0.720542	0.74271	0.0221676
CHIEF	0.70186	0.730788	0.0289279
MADELEINE	0.703606	0.740557	0.0369515
GigaPath	0.682895	0.733245	0.05035

## Sheet: Fig4
Figure 4
Consolidated source data for plotted quantitative panels
Panel a. Lorenz-curve summary across all matched patients
Method	x_frac_tiles	y_median	y_q25	y_q75	n_patients
Uniform	0	0	0	0	3970
Uniform	0.001	0.001	0.001	0.001	3970
Uniform	0.002	0.002	0.002	0.002	3970
Uniform	0.003	0.003	0.003	0.003	3970
Uniform	0.004	0.004	0.004	0.004	3970
Uniform	0.005	0.005	0.005	0.005	3970
Uniform	0.006	0.006	0.006	0.006	3970
Uniform	0.007	0.007	0.007	0.007	3970
Uniform	0.008	0.008	0.008	0.008	3970
Uniform	0.009	0.009	0.009	0.009	3970
Uniform	0.01	0.01	0.01	0.01	3970
Uniform	0.011	0.011	0.011	0.011	3970
Uniform	0.012	0.012	0.012	0.012	3970
Uniform	0.013	0.013	0.013	0.013	3970
Uniform	0.014	0.014	0.014	0.014	3970
Uniform	0.015	0.015	0.015	0.015	3970
Uniform	0.016	0.016	0.016	0.016	3970
Uniform	0.017	0.017	0.017	0.017	3970
Uniform	0.018	0.018	0.018	0.018	3970
Uniform	0.019	0.019	0.019	0.019	3970
Uniform	0.02	0.02	0.02	0.02	3970
Uniform	0.021	0.021	0.021	0.021	3970
Uniform	0.022	0.022	0.022	0.022	3970
Uniform	0.023	0.023	0.023	0.023	3970
Uniform	0.024	0.024	0.024	0.024	3970
Uniform	0.025	0.025	0.025	0.025	3970
Uniform	0.026	0.026	0.026	0.026	3970
Uniform	0.027	0.027	0.027	0.027	3970
Uniform	0.028	0.028	0.028	0.028	3970
Uniform	0.029	0.029	0.029	0.029	3970
Uniform	0.03	0.03	0.03	0.03	3970
Uniform	0.031	0.031	0.031	0.031	3970
Uniform	0.032	0.032	0.032	0.032	3970
Uniform	0.033	0.033	0.033	0.033	3970
Uniform	0.034	0.034	0.034	0.034	3970
Uniform	0.035	0.035	0.035	0.035	3970
Uniform	0.036	0.036	0.036	0.036	3970
Uniform	0.037	0.037	0.037	0.037	3970
Uniform	0.038	0.038	0.038	0.038	3970
Uniform	0.039	0.039	0.039	0.039	3970
Uniform	0.04	0.04	0.04	0.04	3970
Uniform	0.041	0.041	0.041	0.041	3970
Uniform	0.042	0.042	0.042	0.042	3970
Uniform	0.043	0.043	0.043	0.043	3970
Uniform	0.044	0.044	0.044	0.044	3970
Uniform	0.045	0.045	0.045	0.045	3970
Uniform	0.046	0.046	0.046	0.046	3970
Uniform	0.047	0.047	0.047	0.047	3970
Uniform	0.048	0.048	0.048	0.048	3970
Uniform	0.049	0.049	0.049	0.049	3970
Uniform	0.05	0.05	0.05	0.05	3970
Uniform	0.051	0.051	0.051	0.051	3970
Uniform	0.052	0.052	0.052	0.052	3970
Uniform	0.053	0.053	0.053	0.053	3970
Uniform	0.054	0.054	0.054	0.054	3970
Uniform	0.055	0.055	0.055	0.055	3970
Uniform	0.056	0.056	0.056	0.056	3970
Uniform	0.057	0.057	0.057	0.057	3970
Uniform	0.058	0.058	0.058	0.058	3970
Uniform	0.059	0.059	0.059	0.059	3970
Uniform	0.06	0.06	0.06	0.06	3970
Uniform	0.061	0.061	0.061	0.061	3970
Uniform	0.062	0.062	0.062	0.062	3970
Uniform	0.063	0.063	0.063	0.063	3970
Uniform	0.064	0.064	0.064	0.064	3970
Uniform	0.065	0.065	0.065	0.065	3970
Uniform	0.066	0.066	0.066	0.066	3970
Uniform	0.067	0.067	0.067	0.067	3970
Uniform	0.068	0.068	0.068	0.068	3970
Uniform	0.069	0.069	0.069	0.069	3970
Uniform	0.07	0.07	0.07	0.07	3970
Uniform	0.071	0.071	0.071	0.071	3970
Uniform	0.072	0.072	0.072	0.072	3970
Uniform	0.073	0.073	0.073	0.073	3970
Uniform	0.074	0.074	0.074	0.074	3970
Uniform	0.075	0.075	0.075	0.075	3970
Uniform	0.076	0.076	0.076	0.076	3970
Uniform	0.077	0.077	0.077	0.077	3970
Uniform	0.078	0.078	0.078	0.078	3970
Uniform	0.079	0.079	0.079	0.079	3970
Uniform	0.08	0.08	0.08	0.08	3970
Uniform	0.081	0.081	0.081	0.081	3970
Uniform	0.082	0.082	0.082	0.082	3970
Uniform	0.083	0.083	0.083	0.083	3970
Uniform	0.084	0.084	0.084	0.084	3970
Uniform	0.085	0.085	0.085	0.085	3970
Uniform	0.086	0.086	0.086	0.086	3970
Uniform	0.087	0.087	0.087	0.087	3970
Uniform	0.088	0.088	0.088	0.088	3970
Uniform	0.089	0.089	0.089	0.089	3970
Uniform	0.09	0.09	0.09	0.09	3970
Uniform	0.091	0.091	0.091	0.091	3970
Uniform	0.092	0.092	0.092	0.092	3970
Uniform	0.093	0.093	0.093	0.093	3970
Uniform	0.094	0.094	0.094	0.094	3970
Uniform	0.095	0.095	0.095	0.095	3970
Uniform	0.096	0.096	0.096	0.096	3970
Uniform	0.097	0.097	0.097	0.097	3970
Uniform	0.098	0.098	0.098	0.098	3970
Uniform	0.099	0.099	0.099	0.099	3970
Uniform	0.1	0.1	0.1	0.1	3970
Uniform	0.101	0.101	0.101	0.101	3970
Uniform	0.102	0.102	0.102	0.102	3970
Uniform	0.103	0.103	0.103	0.103	3970
Uniform	0.104	0.104	0.104	0.104	3970
Uniform	0.105	0.105	0.105	0.105	3970
Uniform	0.106	0.106	0.106	0.106	3970
Uniform	0.107	0.107	0.107	0.107	3970
Uniform	0.108	0.108	0.108	0.108	3970
Uniform	0.109	0.109	0.109	0.109	3970
Uniform	0.11	0.11	0.11	0.11	3970
Uniform	0.111	0.111	0.111	0.111	3970
Uniform	0.112	0.112	0.112	0.112	3970
Uniform	0.113	0.113	0.113	0.113	3970
Uniform	0.114	0.114	0.114	0.114	3970
Uniform	0.115	0.115	0.115	0.115	3970
Uniform	0.116	0.116	0.116	0.116	3970
Uniform	0.117	0.117	0.117	0.117	3970
Uniform	0.118	0.118	0.118	0.118	3970
Uniform	0.119	0.119	0.119	0.119	3970
Uniform	0.12	0.12	0.12	0.12	3970
Uniform	0.121	0.121	0.121	0.121	3970
Uniform	0.122	0.122	0.122	0.122	3970
Uniform	0.123	0.123	0.123	0.123	3970
Uniform	0.124	0.124	0.124	0.124	3970
Uniform	0.125	0.125	0.125	0.125	3970
Uniform	0.126	0.126	0.126	0.126	3970
Uniform	0.127	0.127	0.127	0.127	3970
Uniform	0.128	0.128	0.128	0.128	3970
Uniform	0.129	0.129	0.129	0.129	3970
Uniform	0.13	0.13	0.13	0.13	3970
Uniform	0.131	0.131	0.131	0.131	3970
Uniform	0.132	0.132	0.132	0.132	3970
Uniform	0.133	0.133	0.133	0.133	3970
Uniform	0.134	0.134	0.134	0.134	3970
Uniform	0.135	0.135	0.135	0.135	3970
Uniform	0.136	0.136	0.136	0.136	3970
Uniform	0.137	0.137	0.137	0.137	3970
Uniform	0.138	0.138	0.138	0.138	3970
Uniform	0.139	0.139	0.139	0.139	3970
Uniform	0.14	0.14	0.14	0.14	3970
Uniform	0.141	0.141	0.141	0.141	3970
Uniform	0.142	0.142	0.142	0.142	3970
Uniform	0.143	0.143	0.143	0.143	3970
Uniform	0.144	0.144	0.144	0.144	3970
Uniform	0.145	0.145	0.145	0.145	3970
Uniform	0.146	0.146	0.146	0.146	3970
Uniform	0.147	0.147	0.147	0.147	3970
Uniform	0.148	0.148	0.148	0.148	3970
Uniform	0.149	0.149	0.149	0.149	3970
Uniform	0.15	0.15	0.15	0.15	3970
Uniform	0.151	0.151	0.151	0.151	3970
Uniform	0.152	0.152	0.152	0.152	3970
Uniform	0.153	0.153	0.153	0.153	3970
Uniform	0.154	0.154	0.154	0.154	3970
Uniform	0.155	0.155	0.155	0.155	3970
Uniform	0.156	0.156	0.156	0.156	3970
Uniform	0.157	0.157	0.157	0.157	3970
Uniform	0.158	0.158	0.158	0.158	3970
Uniform	0.159	0.159	0.159	0.159	3970
Uniform	0.16	0.16	0.16	0.16	3970
Uniform	0.161	0.161	0.161	0.161	3970
Uniform	0.162	0.162	0.162	0.162	3970
Uniform	0.163	0.163	0.163	0.163	3970
Uniform	0.164	0.164	0.164	0.164	3970
Uniform	0.165	0.165	0.165	0.165	3970
Uniform	0.166	0.166	0.166	0.166	3970
Uniform	0.167	0.167	0.167	0.167	3970
Uniform	0.168	0.168	0.168	0.168	3970
Uniform	0.169	0.169	0.169	0.169	3970
Uniform	0.17	0.17	0.17	0.17	3970
Uniform	0.171	0.171	0.171	0.171	3970
Uniform	0.172	0.172	0.172	0.172	3970
Uniform	0.173	0.173	0.173	0.173	3970
Uniform	0.174	0.174	0.174	0.174	3970
Uniform	0.175	0.175	0.175	0.175	3970
Uniform	0.176	0.176	0.176	0.176	3970
Uniform	0.177	0.177	0.177	0.177	3970
Uniform	0.178	0.178	0.178	0.178	3970
Uniform	0.179	0.179	0.179	0.179	3970
Uniform	0.18	0.18	0.18	0.18	3970
Uniform	0.181	0.181	0.181	0.181	3970
Uniform	0.182	0.182	0.182	0.182	3970
Uniform	0.183	0.183	0.183	0.183	3970
Uniform	0.184	0.184	0.184	0.184	3970
Uniform	0.185	0.185	0.185	0.185	3970
Uniform	0.186	0.186	0.186	0.186	3970
Uniform	0.187	0.187	0.187	0.187	3970
Uniform	0.188	0.188	0.188	0.188	3970
Uniform	0.189	0.189	0.189	0.189	3970
Uniform	0.19	0.19	0.19	0.19	3970
Uniform	0.191	0.191	0.191	0.191	3970
Uniform	0.192	0.192	0.192	0.192	3970
Uniform	0.193	0.193	0.193	0.193	3970
Uniform	0.194	0.194	0.194	0.194	3970
Uniform	0.195	0.195	0.195	0.195	3970
Uniform	0.196	0.196	0.196	0.196	3970
Uniform	0.197	0.197	0.197	0.197	3970
Uniform	0.198	0.198	0.198	0.198	3970
Uniform	0.199	0.199	0.199	0.199	3970
Uniform	0.2	0.2	0.2	0.2	3970
Uniform	0.201	0.201	0.201	0.201	3970
Uniform	0.202	0.202	0.202	0.202	3970
Uniform	0.203	0.203	0.203	0.203	3970
Uniform	0.204	0.204	0.204	0.204	3970
Uniform	0.205	0.205	0.205	0.205	3970
Uniform	0.206	0.206	0.206	0.206	3970
Uniform	0.207	0.207	0.207	0.207	3970
Uniform	0.208	0.208	0.208	0.208	3970
Uniform	0.209	0.209	0.209	0.209	3970
Uniform	0.21	0.21	0.21	0.21	3970
Uniform	0.211	0.211	0.211	0.211	3970
Uniform	0.212	0.212	0.212	0.212	3970
Uniform	0.213	0.213	0.213	0.213	3970
Uniform	0.214	0.214	0.214	0.214	3970
Uniform	0.215	0.215	0.215	0.215	3970
Uniform	0.216	0.216	0.216	0.216	3970
Uniform	0.217	0.217	0.217	0.217	3970
Uniform	0.218	0.218	0.218	0.218	3970
Uniform	0.219	0.219	0.219	0.219	3970
Uniform	0.22	0.22	0.22	0.22	3970
Uniform	0.221	0.221	0.221	0.221	3970
Uniform	0.222	0.222	0.222	0.222	3970
Uniform	0.223	0.223	0.223	0.223	3970
Uniform	0.224	0.224	0.224	0.224	3970
Uniform	0.225	0.225	0.225	0.225	3970
Uniform	0.226	0.226	0.226	0.226	3970
Uniform	0.227	0.227	0.227	0.227	3970
Uniform	0.228	0.228	0.228	0.228	3970
Uniform	0.229	0.229	0.229	0.229	3970
Uniform	0.23	0.23	0.23	0.23	3970
Uniform	0.231	0.231	0.231	0.231	3970
Uniform	0.232	0.232	0.232	0.232	3970
Uniform	0.233	0.233	0.233	0.233	3970
Uniform	0.234	0.234	0.234	0.234	3970
Uniform	0.235	0.235	0.235	0.235	3970
Uniform	0.236	0.236	0.236	0.236	3970
Uniform	0.237	0.237	0.237	0.237	3970
Uniform	0.238	0.238	0.238	0.238	3970
Uniform	0.239	0.239	0.239	0.239	3970
Uniform	0.24	0.24	0.24	0.24	3970
Uniform	0.241	0.241	0.241	0.241	3970
Uniform	0.242	0.242	0.242	0.242	3970
Uniform	0.243	0.243	0.243	0.243	3970
Uniform	0.244	0.244	0.244	0.244	3970
Uniform	0.245	0.245	0.245	0.245	3970
Uniform	0.246	0.246	0.246	0.246	3970
Uniform	0.247	0.247	0.247	0.247	3970
Uniform	0.248	0.248	0.248	0.248	3970
Uniform	0.249	0.249	0.249	0.249	3970
Uniform	0.25	0.25	0.25	0.25	3970
Uniform	0.251	0.251	0.251	0.251	3970
Uniform	0.252	0.252	0.252	0.252	3970
Uniform	0.253	0.253	0.253	0.253	3970
Uniform	0.254	0.254	0.254	0.254	3970
Uniform	0.255	0.255	0.255	0.255	3970
Uniform	0.256	0.256	0.256	0.256	3970
Uniform	0.257	0.257	0.257	0.257	3970
Uniform	0.258	0.258	0.258	0.258	3970
Uniform	0.259	0.259	0.259	0.259	3970
Uniform	0.26	0.26	0.26	0.26	3970
Uniform	0.261	0.261	0.261	0.261	3970
Uniform	0.262	0.262	0.262	0.262	3970
Uniform	0.263	0.263	0.263	0.263	3970
Uniform	0.264	0.264	0.264	0.264	3970
Uniform	0.265	0.265	0.265	0.265	3970
Uniform	0.266	0.266	0.266	0.266	3970
Uniform	0.267	0.267	0.267	0.267	3970
Uniform	0.268	0.268	0.268	0.268	3970
Uniform	0.269	0.269	0.269	0.269	3970
Uniform	0.27	0.27	0.27	0.27	3970
Uniform	0.271	0.271	0.271	0.271	3970
Uniform	0.272	0.272	0.272	0.272	3970
Uniform	0.273	0.273	0.273	0.273	3970
Uniform	0.274	0.274	0.274	0.274	3970
Uniform	0.275	0.275	0.275	0.275	3970
Uniform	0.276	0.276	0.276	0.276	3970
Uniform	0.277	0.277	0.277	0.277	3970
Uniform	0.278	0.278	0.278	0.278	3970
Uniform	0.279	0.279	0.279	0.279	3970
Uniform	0.28	0.28	0.28	0.28	3970
Uniform	0.281	0.281	0.281	0.281	3970
Uniform	0.282	0.282	0.282	0.282	3970
Uniform	0.283	0.283	0.283	0.283	3970
Uniform	0.284	0.284	0.284	0.284	3970
Uniform	0.285	0.285	0.285	0.285	3970
Uniform	0.286	0.286	0.286	0.286	3970
Uniform	0.287	0.287	0.287	0.287	3970
Uniform	0.288	0.288	0.288	0.288	3970
Uniform	0.289	0.289	0.289	0.289	3970
Uniform	0.29	0.29	0.29	0.29	3970
Uniform	0.291	0.291	0.291	0.291	3970
Uniform	0.292	0.292	0.292	0.292	3970
Uniform	0.293	0.293	0.293	0.293	3970
Uniform	0.294	0.294	0.294	0.294	3970
Uniform	0.295	0.295	0.295	0.295	3970
Uniform	0.296	0.296	0.296	0.296	3970
Uniform	0.297	0.297	0.297	0.297	3970
Uniform	0.298	0.298	0.298	0.298	3970
Uniform	0.299	0.299	0.299	0.299	3970
Uniform	0.3	0.3	0.3	0.3	3970
Uniform	0.301	0.301	0.301	0.301	3970
Uniform	0.302	0.302	0.302	0.302	3970
Uniform	0.303	0.303	0.303	0.303	3970
Uniform	0.304	0.304	0.304	0.304	3970
Uniform	0.305	0.305	0.305	0.305	3970
Uniform	0.306	0.306	0.306	0.306	3970
Uniform	0.307	0.307	0.307	0.307	3970
Uniform	0.308	0.308	0.308	0.308	3970
Uniform	0.309	0.309	0.309	0.309	3970
Uniform	0.31	0.31	0.31	0.31	3970
Uniform	0.311	0.311	0.311	0.311	3970
Uniform	0.312	0.312	0.312	0.312	3970
Uniform	0.313	0.313	0.313	0.313	3970
Uniform	0.314	0.314	0.314	0.314	3970
Uniform	0.315	0.315	0.315	0.315	3970
Uniform	0.316	0.316	0.316	0.316	3970
Uniform	0.317	0.317	0.317	0.317	3970
Uniform	0.318	0.318	0.318	0.318	3970
Uniform	0.319	0.319	0.319	0.319	3970
Uniform	0.32	0.32	0.32	0.32	3970
Uniform	0.321	0.321	0.321	0.321	3970
Uniform	0.322	0.322	0.322	0.322	3970
Uniform	0.323	0.323	0.323	0.323	3970
Uniform	0.324	0.324	0.324	0.324	3970
Uniform	0.325	0.325	0.325	0.325	3970
Uniform	0.326	0.326	0.326	0.326	3970
Uniform	0.327	0.327	0.327	0.327	3970
Uniform	0.328	0.328	0.328	0.328	3970
Uniform	0.329	0.329	0.329	0.329	3970
Uniform	0.33	0.33	0.33	0.33	3970
Uniform	0.331	0.331	0.331	0.331	3970
Uniform	0.332	0.332	0.332	0.332	3970
Uniform	0.333	0.333	0.333	0.333	3970
Uniform	0.334	0.334	0.334	0.334	3970
Uniform	0.335	0.335	0.335	0.335	3970
Uniform	0.336	0.336	0.336	0.336	3970
Uniform	0.337	0.337	0.337	0.337	3970
Uniform	0.338	0.338	0.338	0.338	3970
Uniform	0.339	0.339	0.339	0.339	3970
Uniform	0.34	0.34	0.34	0.34	3970
Uniform	0.341	0.341	0.341	0.341	3970
Uniform	0.342	0.342	0.342	0.342	3970
Uniform	0.343	0.343	0.343	0.343	3970
Uniform	0.344	0.344	0.344	0.344	3970
Uniform	0.345	0.345	0.345	0.345	3970
Uniform	0.346	0.346	0.346	0.346	3970
Uniform	0.347	0.347	0.347	0.347	3970
Uniform	0.348	0.348	0.348	0.348	3970
Uniform	0.349	0.349	0.349	0.349	3970
Uniform	0.35	0.35	0.35	0.35	3970
Uniform	0.351	0.351	0.351	0.351	3970
Uniform	0.352	0.352	0.352	0.352	3970
Uniform	0.353	0.353	0.353	0.353	3970
Uniform	0.354	0.354	0.354	0.354	3970
Uniform	0.355	0.355	0.355	0.355	3970
Uniform	0.356	0.356	0.356	0.356	3970
Uniform	0.357	0.357	0.357	0.357	3970
Uniform	0.358	0.358	0.358	0.358	3970
Uniform	0.359	0.359	0.359	0.359	3970
Uniform	0.36	0.36	0.36	0.36	3970
Uniform	0.361	0.361	0.361	0.361	3970
Uniform	0.362	0.362	0.362	0.362	3970
Uniform	0.363	0.363	0.363	0.363	3970
Uniform	0.364	0.364	0.364	0.364	3970
Uniform	0.365	0.365	0.365	0.365	3970
Uniform	0.366	0.366	0.366	0.366	3970
Uniform	0.367	0.367	0.367	0.367	3970
Uniform	0.368	0.368	0.368	0.368	3970
Uniform	0.369	0.369	0.369	0.369	3970
Uniform	0.37	0.37	0.37	0.37	3970
Uniform	0.371	0.371	0.371	0.371	3970
Uniform	0.372	0.372	0.372	0.372	3970
Uniform	0.373	0.373	0.373	0.373	3970
Uniform	0.374	0.374	0.374	0.374	3970
Uniform	0.375	0.375	0.375	0.375	3970
Uniform	0.376	0.376	0.376	0.376	3970
Uniform	0.377	0.377	0.377	0.377	3970
Uniform	0.378	0.378	0.378	0.378	3970
Uniform	0.379	0.379	0.379	0.379	3970
Uniform	0.38	0.38	0.38	0.38	3970
Uniform	0.381	0.381	0.381	0.381	3970
Uniform	0.382	0.382	0.382	0.382	3970
Uniform	0.383	0.383	0.383	0.383	3970
Uniform	0.384	0.384	0.384	0.384	3970
Uniform	0.385	0.385	0.385	0.385	3970
Uniform	0.386	0.386	0.386	0.386	3970
Uniform	0.387	0.387	0.387	0.387	3970
Uniform	0.388	0.388	0.388	0.388	3970
Uniform	0.389	0.389	0.389	0.389	3970
Uniform	0.39	0.39	0.39	0.39	3970
Uniform	0.391	0.391	0.391	0.391	3970
Uniform	0.392	0.392	0.392	0.392	3970
Uniform	0.393	0.393	0.393	0.393	3970
Uniform	0.394	0.394	0.394	0.394	3970
Uniform	0.395	0.395	0.395	0.395	3970
Uniform	0.396	0.396	0.396	0.396	3970
Uniform	0.397	0.397	0.397	0.397	3970
Uniform	0.398	0.398	0.398	0.398	3970
Uniform	0.399	0.399	0.399	0.399	3970
Uniform	0.4	0.4	0.4	0.4	3970
Uniform	0.401	0.401	0.401	0.401	3970
Uniform	0.402	0.402	0.402	0.402	3970
Uniform	0.403	0.403	0.403	0.403	3970
Uniform	0.404	0.404	0.404	0.404	3970
Uniform	0.405	0.405	0.405	0.405	3970
Uniform	0.406	0.406	0.406	0.406	3970
Uniform	0.407	0.407	0.407	0.407	3970
Uniform	0.408	0.408	0.408	0.408	3970
Uniform	0.409	0.409	0.409	0.409	3970
Uniform	0.41	0.41	0.41	0.41	3970
Uniform	0.411	0.411	0.411	0.411	3970
Uniform	0.412	0.412	0.412	0.412	3970
Uniform	0.413	0.413	0.413	0.413	3970
Uniform	0.414	0.414	0.414	0.414	3970
Uniform	0.415	0.415	0.415	0.415	3970
Uniform	0.416	0.416	0.416	0.416	3970
Uniform	0.417	0.417	0.417	0.417	3970
Uniform	0.418	0.418	0.418	0.418	3970
Uniform	0.419	0.419	0.419	0.419	3970
Uniform	0.42	0.42	0.42	0.42	3970
Uniform	0.421	0.421	0.421	0.421	3970
Uniform	0.422	0.422	0.422	0.422	3970
Uniform	0.423	0.423	0.423	0.423	3970
Uniform	0.424	0.424	0.424	0.424	3970
Uniform	0.425	0.425	0.425	0.425	3970
Uniform	0.426	0.426	0.426	0.426	3970
Uniform	0.427	0.427	0.427	0.427	3970
Uniform	0.428	0.428	0.428	0.428	3970
Uniform	0.429	0.429	0.429	0.429	3970
Uniform	0.43	0.43	0.43	0.43	3970
Uniform	0.431	0.431	0.431	0.431	3970
Uniform	0.432	0.432	0.432	0.432	3970
Uniform	0.433	0.433	0.433	0.433	3970
Uniform	0.434	0.434	0.434	0.434	3970
Uniform	0.435	0.435	0.435	0.435	3970
Uniform	0.436	0.436	0.436	0.436	3970
Uniform	0.437	0.437	0.437	0.437	3970
Uniform	0.438	0.438	0.438	0.438	3970
Uniform	0.439	0.439	0.439	0.439	3970
Uniform	0.44	0.44	0.44	0.44	3970
Uniform	0.441	0.441	0.441	0.441	3970
Uniform	0.442	0.442	0.442	0.442	3970
Uniform	0.443	0.443	0.443	0.443	3970
Uniform	0.444	0.444	0.444	0.444	3970
Uniform	0.445	0.445	0.445	0.445	3970
Uniform	0.446	0.446	0.446	0.446	3970
Uniform	0.447	0.447	0.447	0.447	3970
Uniform	0.448	0.448	0.448	0.448	3970
Uniform	0.449	0.449	0.449	0.449	3970
Uniform	0.45	0.45	0.45	0.45	3970
Uniform	0.451	0.451	0.451	0.451	3970
Uniform	0.452	0.452	0.452	0.452	3970
Uniform	0.453	0.453	0.453	0.453	3970
Uniform	0.454	0.454	0.454	0.454	3970
Uniform	0.455	0.455	0.455	0.455	3970
Uniform	0.456	0.456	0.456	0.456	3970
Uniform	0.457	0.457	0.457	0.457	3970
Uniform	0.458	0.458	0.458	0.458	3970
Uniform	0.459	0.459	0.459	0.459	3970
Uniform	0.46	0.46	0.46	0.46	3970
Uniform	0.461	0.461	0.461	0.461	3970
Uniform	0.462	0.462	0.462	0.462	3970
Uniform	0.463	0.463	0.463	0.463	3970
Uniform	0.464	0.464	0.464	0.464	3970
Uniform	0.465	0.465	0.465	0.465	3970
Uniform	0.466	0.466	0.466	0.466	3970
Uniform	0.467	0.467	0.467	0.467	3970
Uniform	0.468	0.468	0.468	0.468	3970
Uniform	0.469	0.469	0.469	0.469	3970
Uniform	0.47	0.47	0.47	0.47	3970
Uniform	0.471	0.471	0.471	0.471	3970
Uniform	0.472	0.472	0.472	0.472	3970
Uniform	0.473	0.473	0.473	0.473	3970
Uniform	0.474	0.474	0.474	0.474	3970
Uniform	0.475	0.475	0.475	0.475	3970
Uniform	0.476	0.476	0.476	0.476	3970
Uniform	0.477	0.477	0.477	0.477	3970
Uniform	0.478	0.478	0.478	0.478	3970
Uniform	0.479	0.479	0.479	0.479	3970
Uniform	0.48	0.48	0.48	0.48	3970
Uniform	0.481	0.481	0.481	0.481	3970
Uniform	0.482	0.482	0.482	0.482	3970
Uniform	0.483	0.483	0.483	0.483	3970
Uniform	0.484	0.484	0.484	0.484	3970
Uniform	0.485	0.485	0.485	0.485	3970
Uniform	0.486	0.486	0.486	0.486	3970
Uniform	0.487	0.487	0.487	0.487	3970
Uniform	0.488	0.488	0.488	0.488	3970
Uniform	0.489	0.489	0.489	0.489	3970
Uniform	0.49	0.49	0.49	0.49	3970
Uniform	0.491	0.491	0.491	0.491	3970
Uniform	0.492	0.492	0.492	0.492	3970
Uniform	0.493	0.493	0.493	0.493	3970
Uniform	0.494	0.494	0.494	0.494	3970
Uniform	0.495	0.495	0.495	0.495	3970
Uniform	0.496	0.496	0.496	0.496	3970
Uniform	0.497	0.497	0.497	0.497	3970
Uniform	0.498	0.498	0.498	0.498	3970
Uniform	0.499	0.499	0.499	0.499	3970
Uniform	0.5	0.5	0.5	0.5	3970
Uniform	0.501	0.501	0.501	0.501	3970
Uniform	0.502	0.502	0.502	0.502	3970
Uniform	0.503	0.503	0.503	0.503	3970
Uniform	0.504	0.504	0.504	0.504	3970
Uniform	0.505	0.505	0.505	0.505	3970
Uniform	0.506	0.506	0.506	0.506	3970
Uniform	0.507	0.507	0.507	0.507	3970
Uniform	0.508	0.508	0.508	0.508	3970
Uniform	0.509	0.509	0.509	0.509	3970
Uniform	0.51	0.51	0.51	0.51	3970
Uniform	0.511	0.511	0.511	0.511	3970
Uniform	0.512	0.512	0.512	0.512	3970
Uniform	0.513	0.513	0.513	0.513	3970
Uniform	0.514	0.514	0.514	0.514	3970
Uniform	0.515	0.515	0.515	0.515	3970
Uniform	0.516	0.516	0.516	0.516	3970
Uniform	0.517	0.517	0.517	0.517	3970
Uniform	0.518	0.518	0.518	0.518	3970
Uniform	0.519	0.519	0.519	0.519	3970
Uniform	0.52	0.52	0.52	0.52	3970
Uniform	0.521	0.521	0.521	0.521	3970
Uniform	0.522	0.522	0.522	0.522	3970
Uniform	0.523	0.523	0.523	0.523	3970
Uniform	0.524	0.524	0.524	0.524	3970
Uniform	0.525	0.525	0.525	0.525	3970
Uniform	0.526	0.526	0.526	0.526	3970
Uniform	0.527	0.527	0.527	0.527	3970
Uniform	0.528	0.528	0.528	0.528	3970
Uniform	0.529	0.529	0.529	0.529	3970
Uniform	0.53	0.53	0.53	0.53	3970
Uniform	0.531	0.531	0.531	0.531	3970
Uniform	0.532	0.532	0.532	0.532	3970
Uniform	0.533	0.533	0.533	0.533	3970
Uniform	0.534	0.534	0.534	0.534	3970
Uniform	0.535	0.535	0.535	0.535	3970
Uniform	0.536	0.536	0.536	0.536	3970
Uniform	0.537	0.537	0.537	0.537	3970
Uniform	0.538	0.538	0.538	0.538	3970
Uniform	0.539	0.539	0.539	0.539	3970
Uniform	0.54	0.54	0.54	0.54	3970
Uniform	0.541	0.541	0.541	0.541	3970
Uniform	0.542	0.542	0.542	0.542	3970
Uniform	0.543	0.543	0.543	0.543	3970
Uniform	0.544	0.544	0.544	0.544	3970
Uniform	0.545	0.545	0.545	0.545	3970
Uniform	0.546	0.546	0.546	0.546	3970
Uniform	0.547	0.547	0.547	0.547	3970
Uniform	0.548	0.548	0.548	0.548	3970
Uniform	0.549	0.549	0.549	0.549	3970
Uniform	0.55	0.55	0.55	0.55	3970
Uniform	0.551	0.551	0.551	0.551	3970
Uniform	0.552	0.552	0.552	0.552	3970
Uniform	0.553	0.553	0.553	0.553	3970
Uniform	0.554	0.554	0.554	0.554	3970
Uniform	0.555	0.555	0.555	0.555	3970
Uniform	0.556	0.556	0.556	0.556	3970
Uniform	0.557	0.557	0.557	0.557	3970
Uniform	0.558	0.558	0.558	0.558	3970
Uniform	0.559	0.559	0.559	0.559	3970
Uniform	0.56	0.56	0.56	0.56	3970
Uniform	0.561	0.561	0.561	0.561	3970
Uniform	0.562	0.562	0.562	0.562	3970
Uniform	0.563	0.563	0.563	0.563	3970
Uniform	0.564	0.564	0.564	0.564	3970
Uniform	0.565	0.565	0.565	0.565	3970
Uniform	0.566	0.566	0.566	0.566	3970
Uniform	0.567	0.567	0.567	0.567	3970
Uniform	0.568	0.568	0.568	0.568	3970
Uniform	0.569	0.569	0.569	0.569	3970
Uniform	0.57	0.57	0.57	0.57	3970
Uniform	0.571	0.571	0.571	0.571	3970
Uniform	0.572	0.572	0.572	0.572	3970
Uniform	0.573	0.573	0.573	0.573	3970
Uniform	0.574	0.574	0.574	0.574	3970
Uniform	0.575	0.575	0.575	0.575	3970
Uniform	0.576	0.576	0.576	0.576	3970
Uniform	0.577	0.577	0.577	0.577	3970
Uniform	0.578	0.578	0.578	0.578	3970
Uniform	0.579	0.579	0.579	0.579	3970
Uniform	0.58	0.58	0.58	0.58	3970
Uniform	0.581	0.581	0.581	0.581	3970
Uniform	0.582	0.582	0.582	0.582	3970
Uniform	0.583	0.583	0.583	0.583	3970
Uniform	0.584	0.584	0.584	0.584	3970
Uniform	0.585	0.585	0.585	0.585	3970
Uniform	0.586	0.586	0.586	0.586	3970
Uniform	0.587	0.587	0.587	0.587	3970
Uniform	0.588	0.588	0.588	0.588	3970
Uniform	0.589	0.589	0.589	0.589	3970
Uniform	0.59	0.59	0.59	0.59	3970
Uniform	0.591	0.591	0.591	0.591	3970
Uniform	0.592	0.592	0.592	0.592	3970
Uniform	0.593	0.593	0.593	0.593	3970
Uniform	0.594	0.594	0.594	0.594	3970
Uniform	0.595	0.595	0.595	0.595	3970
Uniform	0.596	0.596	0.596	0.596	3970
Uniform	0.597	0.597	0.597	0.597	3970
Uniform	0.598	0.598	0.598	0.598	3970
Uniform	0.599	0.599	0.599	0.599	3970
Uniform	0.6	0.6	0.6	0.6	3970
Uniform	0.601	0.601	0.601	0.601	3970
Uniform	0.602	0.602	0.602	0.602	3970
Uniform	0.603	0.603	0.603	0.603	3970
Uniform	0.604	0.604	0.604	0.604	3970
Uniform	0.605	0.605	0.605	0.605	3970
Uniform	0.606	0.606	0.606	0.606	3970
Uniform	0.607	0.607	0.607	0.607	3970
Uniform	0.608	0.608	0.608	0.608	3970
Uniform	0.609	0.609	0.609	0.609	3970
Uniform	0.61	0.61	0.61	0.61	3970
Uniform	0.611	0.611	0.611	0.611	3970
Uniform	0.612	0.612	0.612	0.612	3970
Uniform	0.613	0.613	0.613	0.613	3970
Uniform	0.614	0.614	0.614	0.614	3970
Uniform	0.615	0.615	0.615	0.615	3970
Uniform	0.616	0.616	0.616	0.616	3970
Uniform	0.617	0.617	0.617	0.617	3970
Uniform	0.618	0.618	0.618	0.618	3970
Uniform	0.619	0.619	0.619	0.619	3970
Uniform	0.62	0.62	0.62	0.62	3970
Uniform	0.621	0.621	0.621	0.621	3970
Uniform	0.622	0.622	0.622	0.622	3970
Uniform	0.623	0.623	0.623	0.623	3970
Uniform	0.624	0.624	0.624	0.624	3970
Uniform	0.625	0.625	0.625	0.625	3970
Uniform	0.626	0.626	0.626	0.626	3970
Uniform	0.627	0.627	0.627	0.627	3970
Uniform	0.628	0.628	0.628	0.628	3970
Uniform	0.629	0.629	0.629	0.629	3970
Uniform	0.63	0.63	0.63	0.63	3970
Uniform	0.631	0.631	0.631	0.631	3970
Uniform	0.632	0.632	0.632	0.632	3970
Uniform	0.633	0.633	0.633	0.633	3970
Uniform	0.634	0.634	0.634	0.634	3970
Uniform	0.635	0.635	0.635	0.635	3970
Uniform	0.636	0.636	0.636	0.636	3970
Uniform	0.637	0.637	0.637	0.637	3970
Uniform	0.638	0.638	0.638	0.638	3970
Uniform	0.639	0.639	0.639	0.639	3970
Uniform	0.64	0.64	0.64	0.64	3970
Uniform	0.641	0.641	0.641	0.641	3970
Uniform	0.642	0.642	0.642	0.642	3970
Uniform	0.643	0.643	0.643	0.643	3970
Uniform	0.644	0.644	0.644	0.644	3970
Uniform	0.645	0.645	0.645	0.645	3970
Uniform	0.646	0.646	0.646	0.646	3970
Uniform	0.647	0.647	0.647	0.647	3970
Uniform	0.648	0.648	0.648	0.648	3970
Uniform	0.649	0.649	0.649	0.649	3970
Uniform	0.65	0.65	0.65	0.65	3970
Uniform	0.651	0.651	0.651	0.651	3970
Uniform	0.652	0.652	0.652	0.652	3970
Uniform	0.653	0.653	0.653	0.653	3970
Uniform	0.654	0.654	0.654	0.654	3970
Uniform	0.655	0.655	0.655	0.655	3970
Uniform	0.656	0.656	0.656	0.656	3970
Uniform	0.657	0.657	0.657	0.657	3970
Uniform	0.658	0.658	0.658	0.658	3970
Uniform	0.659	0.659	0.659	0.659	3970
Uniform	0.66	0.66	0.66	0.66	3970
Uniform	0.661	0.661	0.661	0.661	3970
Uniform	0.662	0.662	0.662	0.662	3970
Uniform	0.663	0.663	0.663	0.663	3970
Uniform	0.664	0.664	0.664	0.664	3970
Uniform	0.665	0.665	0.665	0.665	3970
Uniform	0.666	0.666	0.666	0.666	3970
Uniform	0.667	0.667	0.667	0.667	3970
Uniform	0.668	0.668	0.668	0.668	3970
Uniform	0.669	0.669	0.669	0.669	3970
Uniform	0.67	0.67	0.67	0.67	3970
Uniform	0.671	0.671	0.671	0.671	3970
Uniform	0.672	0.672	0.672	0.672	3970
Uniform	0.673	0.673	0.673	0.673	3970
Uniform	0.674	0.674	0.674	0.674	3970
Uniform	0.675	0.675	0.675	0.675	3970
Uniform	0.676	0.676	0.676	0.676	3970
Uniform	0.677	0.677	0.677	0.677	3970
Uniform	0.678	0.678	0.678	0.678	3970
Uniform	0.679	0.679	0.679	0.679	3970
Uniform	0.68	0.68	0.68	0.68	3970
Uniform	0.681	0.681	0.681	0.681	3970
Uniform	0.682	0.682	0.682	0.682	3970
Uniform	0.683	0.683	0.683	0.683	3970
Uniform	0.684	0.684	0.684	0.684	3970
Uniform	0.685	0.685	0.685	0.685	3970
Uniform	0.686	0.686	0.686	0.686	3970
Uniform	0.687	0.687	0.687	0.687	3970
Uniform	0.688	0.688	0.688	0.688	3970
Uniform	0.689	0.689	0.689	0.689	3970
Uniform	0.69	0.69	0.69	0.69	3970
Uniform	0.691	0.691	0.691	0.691	3970
Uniform	0.692	0.692	0.692	0.692	3970
Uniform	0.693	0.693	0.693	0.693	3970
Uniform	0.694	0.694	0.694	0.694	3970
Uniform	0.695	0.695	0.695	0.695	3970
Uniform	0.696	0.696	0.696	0.696	3970
Uniform	0.697	0.697	0.697	0.697	3970
Uniform	0.698	0.698	0.698	0.698	3970
Uniform	0.699	0.699	0.699	0.699	3970
Uniform	0.7	0.7	0.7	0.7	3970
Uniform	0.701	0.701	0.701	0.701	3970
Uniform	0.702	0.702	0.702	0.702	3970
Uniform	0.703	0.703	0.703	0.703	3970
Uniform	0.704	0.704	0.704	0.704	3970
Uniform	0.705	0.705	0.705	0.705	3970
Uniform	0.706	0.706	0.706	0.706	3970
Uniform	0.707	0.707	0.707	0.707	3970
Uniform	0.708	0.708	0.708	0.708	3970
Uniform	0.709	0.709	0.709	0.709	3970
Uniform	0.71	0.71	0.71	0.71	3970
Uniform	0.711	0.711	0.711	0.711	3970
Uniform	0.712	0.712	0.712	0.712	3970
Uniform	0.713	0.713	0.713	0.713	3970
Uniform	0.714	0.714	0.714	0.714	3970
Uniform	0.715	0.715	0.715	0.715	3970
Uniform	0.716	0.716	0.716	0.716	3970
Uniform	0.717	0.717	0.717	0.717	3970
Uniform	0.718	0.718	0.718	0.718	3970
Uniform	0.719	0.719	0.719	0.719	3970
Uniform	0.72	0.72	0.72	0.72	3970
Uniform	0.721	0.721	0.721	0.721	3970
Uniform	0.722	0.722	0.722	0.722	3970
Uniform	0.723	0.723	0.723	0.723	3970
Uniform	0.724	0.724	0.724	0.724	3970
Uniform	0.725	0.725	0.725	0.725	3970
Uniform	0.726	0.726	0.726	0.726	3970
Uniform	0.727	0.727	0.727	0.727	3970
Uniform	0.728	0.728	0.728	0.728	3970
Uniform	0.729	0.729	0.729	0.729	3970
Uniform	0.73	0.73	0.73	0.73	3970
Uniform	0.731	0.731	0.731	0.731	3970
Uniform	0.732	0.732	0.732	0.732	3970
Uniform	0.733	0.733	0.733	0.733	3970
Uniform	0.734	0.734	0.734	0.734	3970
Uniform	0.735	0.735	0.735	0.735	3970
Uniform	0.736	0.736	0.736	0.736	3970
Uniform	0.737	0.737	0.737	0.737	3970
Uniform	0.738	0.738	0.738	0.738	3970
Uniform	0.739	0.739	0.739	0.739	3970
Uniform	0.74	0.74	0.74	0.74	3970
Uniform	0.741	0.741	0.741	0.741	3970
Uniform	0.742	0.742	0.742	0.742	3970
Uniform	0.743	0.743	0.743	0.743	3970
Uniform	0.744	0.744	0.744	0.744	3970
Uniform	0.745	0.745	0.745	0.745	3970
Uniform	0.746	0.746	0.746	0.746	3970
Uniform	0.747	0.747	0.747	0.747	3970
Uniform	0.748	0.748	0.748	0.748	3970
Uniform	0.749	0.749	0.749	0.749	3970
Uniform	0.75	0.75	0.75	0.75	3970
Uniform	0.751	0.751	0.751	0.751	3970
Uniform	0.752	0.752	0.752	0.752	3970
Uniform	0.753	0.753	0.753	0.753	3970
Uniform	0.754	0.754	0.754	0.754	3970
Uniform	0.755	0.755	0.755	0.755	3970
Uniform	0.756	0.756	0.756	0.756	3970
Uniform	0.757	0.757	0.757	0.757	3970
Uniform	0.758	0.758	0.758	0.758	3970
Uniform	0.759	0.759	0.759	0.759	3970
Uniform	0.76	0.76	0.76	0.76	3970
Uniform	0.761	0.761	0.761	0.761	3970
Uniform	0.762	0.762	0.762	0.762	3970
Uniform	0.763	0.763	0.763	0.763	3970
Uniform	0.764	0.764	0.764	0.764	3970
Uniform	0.765	0.765	0.765	0.765	3970
Uniform	0.766	0.766	0.766	0.766	3970
Uniform	0.767	0.767	0.767	0.767	3970
Uniform	0.768	0.768	0.768	0.768	3970
Uniform	0.769	0.769	0.769	0.769	3970
Uniform	0.77	0.77	0.77	0.77	3970
Uniform	0.771	0.771	0.771	0.771	3970
Uniform	0.772	0.772	0.772	0.772	3970
Uniform	0.773	0.773	0.773	0.773	3970
Uniform	0.774	0.774	0.774	0.774	3970
Uniform	0.775	0.775	0.775	0.775	3970
Uniform	0.776	0.776	0.776	0.776	3970
Uniform	0.777	0.777	0.777	0.777	3970
Uniform	0.778	0.778	0.778	0.778	3970
Uniform	0.779	0.779	0.779	0.779	3970
Uniform	0.78	0.78	0.78	0.78	3970
Uniform	0.781	0.781	0.781	0.781	3970
Uniform	0.782	0.782	0.782	0.782	3970
Uniform	0.783	0.783	0.783	0.783	3970
Uniform	0.784	0.784	0.784	0.784	3970
Uniform	0.785	0.785	0.785	0.785	3970
Uniform	0.786	0.786	0.786	0.786	3970
Uniform	0.787	0.787	0.787	0.787	3970
Uniform	0.788	0.788	0.788	0.788	3970
Uniform	0.789	0.789	0.789	0.789	3970
Uniform	0.79	0.79	0.79	0.79	3970
Uniform	0.791	0.791	0.791	0.791	3970
Uniform	0.792	0.792	0.792	0.792	3970
Uniform	0.793	0.793	0.793	0.793	3970
Uniform	0.794	0.794	0.794	0.794	3970
Uniform	0.795	0.795	0.795	0.795	3970
Uniform	0.796	0.796	0.796	0.796	3970
Uniform	0.797	0.797	0.797	0.797	3970
Uniform	0.798	0.798	0.798	0.798	3970
Uniform	0.799	0.799	0.799	0.799	3970
Uniform	0.8	0.8	0.8	0.8	3970
Uniform	0.801	0.801	0.801	0.801	3970
Uniform	0.802	0.802	0.802	0.802	3970
Uniform	0.803	0.803	0.803	0.803	3970
Uniform	0.804	0.804	0.804	0.804	3970
Uniform	0.805	0.805	0.805	0.805	3970
Uniform	0.806	0.806	0.806	0.806	3970
Uniform	0.807	0.807	0.807	0.807	3970
Uniform	0.808	0.808	0.808	0.808	3970
Uniform	0.809	0.809	0.809	0.809	3970
Uniform	0.81	0.81	0.81	0.81	3970
Uniform	0.811	0.811	0.811	0.811	3970
Uniform	0.812	0.812	0.812	0.812	3970
Uniform	0.813	0.813	0.813	0.813	3970
Uniform	0.814	0.814	0.814	0.814	3970
Uniform	0.815	0.815	0.815	0.815	3970
Uniform	0.816	0.816	0.816	0.816	3970
Uniform	0.817	0.817	0.817	0.817	3970
Uniform	0.818	0.818	0.818	0.818	3970
Uniform	0.819	0.819	0.819	0.819	3970
Uniform	0.82	0.82	0.82	0.82	3970
Uniform	0.821	0.821	0.821	0.821	3970
Uniform	0.822	0.822	0.822	0.822	3970
Uniform	0.823	0.823	0.823	0.823	3970
Uniform	0.824	0.824	0.824	0.824	3970
Uniform	0.825	0.825	0.825	0.825	3970
Uniform	0.826	0.826	0.826	0.826	3970
Uniform	0.827	0.827	0.827	0.827	3970
Uniform	0.828	0.828	0.828	0.828	3970
Uniform	0.829	0.829	0.829	0.829	3970
Uniform	0.83	0.83	0.83	0.83	3970
Uniform	0.831	0.831	0.831	0.831	3970
Uniform	0.832	0.832	0.832	0.832	3970
Uniform	0.833	0.833	0.833	0.833	3970
Uniform	0.834	0.834	0.834	0.834	3970
Uniform	0.835	0.835	0.835	0.835	3970
Uniform	0.836	0.836	0.836	0.836	3970
Uniform	0.837	0.837	0.837	0.837	3970
Uniform	0.838	0.838	0.838	0.838	3970
Uniform	0.839	0.839	0.839	0.839	3970
Uniform	0.84	0.84	0.84	0.84	3970
Uniform	0.841	0.841	0.841	0.841	3970
Uniform	0.842	0.842	0.842	0.842	3970
Uniform	0.843	0.843	0.843	0.843	3970
Uniform	0.844	0.844	0.844	0.844	3970
Uniform	0.845	0.845	0.845	0.845	3970
Uniform	0.846	0.846	0.846	0.846	3970
Uniform	0.847	0.847	0.847	0.847	3970
Uniform	0.848	0.848	0.848	0.848	3970
Uniform	0.849	0.849	0.849	0.849	3970
Uniform	0.85	0.85	0.85	0.85	3970
Uniform	0.851	0.851	0.851	0.851	3970
Uniform	0.852	0.852	0.852	0.852	3970
Uniform	0.853	0.853	0.853	0.853	3970
Uniform	0.854	0.854	0.854	0.854	3970
Uniform	0.855	0.855	0.855	0.855	3970
Uniform	0.856	0.856	0.856	0.856	3970
Uniform	0.857	0.857	0.857	0.857	3970
Uniform	0.858	0.858	0.858	0.858	3970
Uniform	0.859	0.859	0.859	0.859	3970
Uniform	0.86	0.86	0.86	0.86	3970
Uniform	0.861	0.861	0.861	0.861	3970
Uniform	0.862	0.862	0.862	0.862	3970
Uniform	0.863	0.863	0.863	0.863	3970
Uniform	0.864	0.864	0.864	0.864	3970
Uniform	0.865	0.865	0.865	0.865	3970
Uniform	0.866	0.866	0.866	0.866	3970
Uniform	0.867	0.867	0.867	0.867	3970
Uniform	0.868	0.868	0.868	0.868	3970
Uniform	0.869	0.869	0.869	0.869	3970
Uniform	0.87	0.87	0.87	0.87	3970
Uniform	0.871	0.871	0.871	0.871	3970
Uniform	0.872	0.872	0.872	0.872	3970
Uniform	0.873	0.873	0.873	0.873	3970
Uniform	0.874	0.874	0.874	0.874	3970
Uniform	0.875	0.875	0.875	0.875	3970
Uniform	0.876	0.876	0.876	0.876	3970
Uniform	0.877	0.877	0.877	0.877	3970
Uniform	0.878	0.878	0.878	0.878	3970
Uniform	0.879	0.879	0.879	0.879	3970
Uniform	0.88	0.88	0.88	0.88	3970
Uniform	0.881	0.881	0.881	0.881	3970
Uniform	0.882	0.882	0.882	0.882	3970
Uniform	0.883	0.883	0.883	0.883	3970
Uniform	0.884	0.884	0.884	0.884	3970
Uniform	0.885	0.885	0.885	0.885	3970
Uniform	0.886	0.886	0.886	0.886	3970
Uniform	0.887	0.887	0.887	0.887	3970
Uniform	0.888	0.888	0.888	0.888	3970
Uniform	0.889	0.889	0.889	0.889	3970
Uniform	0.89	0.89	0.89	0.89	3970
Uniform	0.891	0.891	0.891	0.891	3970
Uniform	0.892	0.892	0.892	0.892	3970
Uniform	0.893	0.893	0.893	0.893	3970
Uniform	0.894	0.894	0.894	0.894	3970
Uniform	0.895	0.895	0.895	0.895	3970
Uniform	0.896	0.896	0.896	0.896	3970
Uniform	0.897	0.897	0.897	0.897	3970
Uniform	0.898	0.898	0.898	0.898	3970
Uniform	0.899	0.899	0.899	0.899	3970
Uniform	0.9	0.9	0.9	0.9	3970
Uniform	0.901	0.901	0.901	0.901	3970
Uniform	0.902	0.902	0.902	0.902	3970
Uniform	0.903	0.903	0.903	0.903	3970
Uniform	0.904	0.904	0.904	0.904	3970
Uniform	0.905	0.905	0.905	0.905	3970
Uniform	0.906	0.906	0.906	0.906	3970
Uniform	0.907	0.907	0.907	0.907	3970
Uniform	0.908	0.908	0.908	0.908	3970
Uniform	0.909	0.909	0.909	0.909	3970
Uniform	0.91	0.91	0.91	0.91	3970
Uniform	0.911	0.911	0.911	0.911	3970
Uniform	0.912	0.912	0.912	0.912	3970
Uniform	0.913	0.913	0.913	0.913	3970
Uniform	0.914	0.914	0.914	0.914	3970
Uniform	0.915	0.915	0.915	0.915	3970
Uniform	0.916	0.916	0.916	0.916	3970
Uniform	0.917	0.917	0.917	0.917	3970
Uniform	0.918	0.918	0.918	0.918	3970
Uniform	0.919	0.919	0.919	0.919	3970
Uniform	0.92	0.92	0.92	0.92	3970
Uniform	0.921	0.921	0.921	0.921	3970
Uniform	0.922	0.922	0.922	0.922	3970
Uniform	0.923	0.923	0.923	0.923	3970
Uniform	0.924	0.924	0.924	0.924	3970
Uniform	0.925	0.925	0.925	0.925	3970
Uniform	0.926	0.926	0.926	0.926	3970
Uniform	0.927	0.927	0.927	0.927	3970
Uniform	0.928	0.928	0.928	0.928	3970
Uniform	0.929	0.929	0.929	0.929	3970
Uniform	0.93	0.93	0.93	0.93	3970
Uniform	0.931	0.931	0.931	0.931	3970
Uniform	0.932	0.932	0.932	0.932	3970
Uniform	0.933	0.933	0.933	0.933	3970
Uniform	0.934	0.934	0.934	0.934	3970
Uniform	0.935	0.935	0.935	0.935	3970
Uniform	0.936	0.936	0.936	0.936	3970
Uniform	0.937	0.937	0.937	0.937	3970
Uniform	0.938	0.938	0.938	0.938	3970
Uniform	0.939	0.939	0.939	0.939	3970
Uniform	0.94	0.94	0.94	0.94	3970
Uniform	0.941	0.941	0.941	0.941	3970
Uniform	0.942	0.942	0.942	0.942	3970
Uniform	0.943	0.943	0.943	0.943	3970
Uniform	0.944	0.944	0.944	0.944	3970
Uniform	0.945	0.945	0.945	0.945	3970
Uniform	0.946	0.946	0.946	0.946	3970
Uniform	0.947	0.947	0.947	0.947	3970
Uniform	0.948	0.948	0.948	0.948	3970
Uniform	0.949	0.949	0.949	0.949	3970
Uniform	0.95	0.95	0.95	0.95	3970
Uniform	0.951	0.951	0.951	0.951	3970
Uniform	0.952	0.952	0.952	0.952	3970
Uniform	0.953	0.953	0.953	0.953	3970
Uniform	0.954	0.954	0.954	0.954	3970
Uniform	0.955	0.955	0.955	0.955	3970
Uniform	0.956	0.956	0.956	0.956	3970
Uniform	0.957	0.957	0.957	0.957	3970
Uniform	0.958	0.958	0.958	0.958	3970
Uniform	0.959	0.959	0.959	0.959	3970
Uniform	0.96	0.96	0.96	0.96	3970
Uniform	0.961	0.961	0.961	0.961	3970
Uniform	0.962	0.962	0.962	0.962	3970
Uniform	0.963	0.963	0.963	0.963	3970
Uniform	0.964	0.964	0.964	0.964	3970
Uniform	0.965	0.965	0.965	0.965	3970
Uniform	0.966	0.966	0.966	0.966	3970
Uniform	0.967	0.967	0.967	0.967	3970
Uniform	0.968	0.968	0.968	0.968	3970
Uniform	0.969	0.969	0.969	0.969	3970
Uniform	0.97	0.97	0.97	0.97	3970
Uniform	0.971	0.971	0.971	0.971	3970
Uniform	0.972	0.972	0.972	0.972	3970
Uniform	0.973	0.973	0.973	0.973	3970
Uniform	0.974	0.974	0.974	0.974	3970
Uniform	0.975	0.975	0.975	0.975	3970
Uniform	0.976	0.976	0.976	0.976	3970
Uniform	0.977	0.977	0.977	0.977	3970
Uniform	0.978	0.978	0.978	0.978	3970
Uniform	0.979	0.979	0.979	0.979	3970
Uniform	0.98	0.98	0.98	0.98	3970
Uniform	0.981	0.981	0.981	0.981	3970
Uniform	0.982	0.982	0.982	0.982	3970
Uniform	0.983	0.983	0.983	0.983	3970
Uniform	0.984	0.984	0.984	0.984	3970
Uniform	0.985	0.985	0.985	0.985	3970
Uniform	0.986	0.986	0.986	0.986	3970
Uniform	0.987	0.987	0.987	0.987	3970
Uniform	0.988	0.988	0.988	0.988	3970
Uniform	0.989	0.989	0.989	0.989	3970
Uniform	0.99	0.99	0.99	0.99	3970
Uniform	0.991	0.991	0.991	0.991	3970
Uniform	0.992	0.992	0.992	0.992	3970
Uniform	0.993	0.993	0.993	0.993	3970
Uniform	0.994	0.994	0.994	0.994	3970
Uniform	0.995	0.995	0.995	0.995	3970
Uniform	0.996	0.996	0.996	0.996	3970
Uniform	0.997	0.997	0.997	0.997	3970
Uniform	0.998	0.998	0.998	0.998	3970
Uniform	0.999	0.999	0.999	0.999	3970
Uniform	1	1	1	1	3970
CHIEF	0	0	0	0	3970
CHIEF	0.001	0.0108023	0.0073884	0.0155705	3970
CHIEF	0.002	0.0208255	0.0143278	0.0296	3970
CHIEF	0.003	0.0304944	0.0211146	0.042763	3970
CHIEF	0.004	0.0396616	0.0276711	0.0552749	3970
CHIEF	0.005	0.0486304	0.0341604	0.0673233	3970
CHIEF	0.006	0.0574133	0.0404627	0.0790398	3970
CHIEF	0.007	0.0659311	0.0466678	0.0904819	3970
CHIEF	0.008	0.0743227	0.0528511	0.101769	3970
CHIEF	0.009	0.0824947	0.058943	0.112823	3970
CHIEF	0.01	0.0905455	0.0649283	0.123568	3970
CHIEF	0.011	0.0985365	0.0708609	0.133801	3970
CHIEF	0.012	0.10632	0.07666	0.144138	3970
CHIEF	0.013	0.114095	0.0825063	0.153994	3970
CHIEF	0.014	0.121953	0.0881163	0.163708	3970
CHIEF	0.015	0.129577	0.0937741	0.173637	3970
CHIEF	0.016	0.136807	0.0994147	0.18345	3970
CHIEF	0.017	0.144245	0.10509	0.192759	3970
CHIEF	0.018	0.151393	0.110663	0.201886	3970
CHIEF	0.019	0.158247	0.116136	0.210782	3970
CHIEF	0.02	0.165182	0.121468	0.219603	3970
CHIEF	0.021	0.172356	0.12692	0.228125	3970
CHIEF	0.022	0.179446	0.132395	0.236752	3970
CHIEF	0.023	0.186081	0.137782	0.245302	3970
CHIEF	0.024	0.193059	0.142997	0.25349	3970
CHIEF	0.025	0.199585	0.148163	0.261266	3970
CHIEF	0.026	0.205874	0.153469	0.269007	3970
CHIEF	0.027	0.212627	0.158743	0.276757	3970
CHIEF	0.028	0.219208	0.163753	0.284424	3970
CHIEF	0.029	0.225573	0.168994	0.29171	3970
CHIEF	0.03	0.232194	0.174187	0.299065	3970
CHIEF	0.031	0.238091	0.179277	0.306435	3970
CHIEF	0.032	0.244377	0.184337	0.3141	3970
CHIEF	0.033	0.25041	0.18923	0.321457	3970
CHIEF	0.034	0.256414	0.19418	0.329207	3970
CHIEF	0.035	0.262709	0.199302	0.336843	3970
CHIEF	0.036	0.268627	0.204228	0.343932	3970
CHIEF	0.037	0.274757	0.208801	0.350208	3970
CHIEF	0.038	0.280575	0.213368	0.356927	3970
CHIEF	0.039	0.286322	0.218303	0.363504	3970
CHIEF	0.04	0.292091	0.223104	0.369467	3970
CHIEF	0.041	0.297803	0.227841	0.375973	3970
CHIEF	0.042	0.303449	0.232481	0.382381	3970
CHIEF	0.043	0.308759	0.237064	0.388609	3970
CHIEF	0.044	0.314265	0.241492	0.394719	3970
CHIEF	0.045	0.319661	0.246145	0.400978	3970
CHIEF	0.046	0.325317	0.250705	0.407465	3970
CHIEF	0.047	0.330786	0.255326	0.413194	3970
CHIEF	0.048	0.336251	0.259902	0.419368	3970
CHIEF	0.049	0.341573	0.264464	0.425573	3970
CHIEF	0.05	0.346757	0.268878	0.430695	3970
CHIEF	0.051	0.352026	0.273446	0.436227	3970
CHIEF	0.052	0.357276	0.277818	0.442478	3970
CHIEF	0.053	0.362554	0.282147	0.448258	3970
CHIEF	0.054	0.36792	0.286397	0.454374	3970
CHIEF	0.055	0.373125	0.290762	0.459803	3970
CHIEF	0.056	0.378263	0.295129	0.465421	3970
CHIEF	0.057	0.383122	0.299527	0.471017	3970
CHIEF	0.058	0.38777	0.303926	0.476097	3970
CHIEF	0.059	0.392586	0.308206	0.481321	3970
CHIEF	0.06	0.397767	0.312542	0.486911	3970
CHIEF	0.061	0.402486	0.316991	0.492194	3970
CHIEF	0.062	0.407461	0.321049	0.496521	3970
CHIEF	0.063	0.411909	0.325291	0.501527	3970
CHIEF	0.064	0.416696	0.329407	0.505923	3970
CHIEF	0.065	0.421577	0.33352	0.51118	3970
CHIEF	0.066	0.426108	0.337766	0.515915	3970
CHIEF	0.067	0.43109	0.341672	0.521148	3970
CHIEF	0.068	0.43588	0.345946	0.525646	3970
CHIEF	0.069	0.440267	0.349912	0.530398	3970
CHIEF	0.07	0.444963	0.35415	0.535186	3970
CHIEF	0.071	0.449492	0.358418	0.540205	3970
CHIEF	0.072	0.453603	0.362303	0.544722	3970
CHIEF	0.073	0.458027	0.366146	0.549341	3970
CHIEF	0.074	0.462205	0.369892	0.553374	3970
CHIEF	0.075	0.466317	0.373628	0.557241	3970
CHIEF	0.076	0.470482	0.377398	0.5621	3970
CHIEF	0.077	0.474428	0.381303	0.565928	3970
CHIEF	0.078	0.478323	0.385363	0.569957	3970
CHIEF	0.079	0.482396	0.389371	0.574147	3970
CHIEF	0.08	0.486378	0.39319	0.578313	3970
CHIEF	0.081	0.490531	0.396882	0.583019	3970
CHIEF	0.082	0.494518	0.400681	0.587061	3970
CHIEF	0.083	0.498441	0.40429	0.590974	3970
CHIEF	0.084	0.502076	0.408085	0.595519	3970
CHIEF	0.085	0.505689	0.411722	0.599864	3970
CHIEF	0.086	0.509578	0.415338	0.603537	3970
CHIEF	0.087	0.513203	0.41909	0.606992	3970
CHIEF	0.088	0.51701	0.422372	0.610914	3970
CHIEF	0.089	0.520761	0.426043	0.614946	3970
CHIEF	0.09	0.524712	0.429726	0.618445	3970
CHIEF	0.091	0.528544	0.433191	0.622273	3970
CHIEF	0.092	0.532528	0.436611	0.625531	3970
CHIEF	0.093	0.5359	0.440364	0.628894	3970
CHIEF	0.094	0.539351	0.443774	0.632092	3970
CHIEF	0.095	0.542647	0.447111	0.635309	3970
CHIEF	0.096	0.546043	0.450427	0.638723	3970
CHIEF	0.097	0.549662	0.453882	0.642293	3970
CHIEF	0.098	0.553561	0.456984	0.646139	3970
CHIEF	0.099	0.556834	0.460315	0.649501	3970
CHIEF	0.1	0.560487	0.463838	0.653232	3970
CHIEF	0.101	0.563721	0.467436	0.656633	3970
CHIEF	0.102	0.566916	0.470805	0.659421	3970
CHIEF	0.103	0.570197	0.474328	0.662752	3970
CHIEF	0.104	0.573073	0.477753	0.665762	3970
CHIEF	0.105	0.576602	0.481008	0.668891	3970
CHIEF	0.106	0.579828	0.484103	0.671744	3970
CHIEF	0.107	0.582928	0.487412	0.674837	3970
CHIEF	0.108	0.58638	0.490526	0.677765	3970
CHIEF	0.109	0.589656	0.493881	0.681087	3970
CHIEF	0.11	0.592933	0.496932	0.684749	3970
CHIEF	0.111	0.595768	0.500321	0.688133	3970
CHIEF	0.112	0.599111	0.503401	0.690852	3970
CHIEF	0.113	0.602246	0.506643	0.693792	3970
CHIEF	0.114	0.605821	0.509557	0.696754	3970
CHIEF	0.115	0.608385	0.512703	0.700054	3970
CHIEF	0.116	0.611541	0.51584	0.703055	3970
CHIEF	0.117	0.614697	0.518712	0.705623	3970
CHIEF	0.118	0.617695	0.521431	0.708248	3970
CHIEF	0.119	0.620732	0.524233	0.710695	3970
CHIEF	0.12	0.623283	0.527202	0.713553	3970
CHIEF	0.121	0.626145	0.530195	0.716354	3970
CHIEF	0.122	0.628581	0.533295	0.719285	3970
CHIEF	0.123	0.631292	0.536354	0.722059	3970
CHIEF	0.124	0.634207	0.539498	0.724704	3970
CHIEF	0.125	0.636951	0.54272	0.727463	3970
CHIEF	0.126	0.63965	0.545426	0.729846	3970
CHIEF	0.127	0.64255	0.548576	0.732823	3970
CHIEF	0.128	0.645425	0.551239	0.735464	3970
CHIEF	0.129	0.648408	0.5539	0.737617	3970
CHIEF	0.13	0.650899	0.556656	0.739707	3970
CHIEF	0.131	0.653567	0.55968	0.742329	3970
CHIEF	0.132	0.656208	0.562539	0.744724	3970
CHIEF	0.133	0.65847	0.565156	0.746896	3970
CHIEF	0.134	0.660838	0.567758	0.748964	3970
CHIEF	0.135	0.663183	0.570528	0.751305	3970
CHIEF	0.136	0.665423	0.57342	0.75361	3970
CHIEF	0.137	0.667972	0.576164	0.755859	3970
CHIEF	0.138	0.670473	0.57903	0.757925	3970
CHIEF	0.139	0.67262	0.581338	0.759733	3970
CHIEF	0.14	0.67528	0.583615	0.762082	3970
CHIEF	0.141	0.677778	0.586192	0.764409	3970
CHIEF	0.142	0.680148	0.588662	0.766467	3970
CHIEF	0.143	0.682395	0.591052	0.768341	3970
CHIEF	0.144	0.685159	0.593408	0.770689	3970
CHIEF	0.145	0.687397	0.595872	0.772578	3970
CHIEF	0.146	0.689459	0.598387	0.774109	3970
CHIEF	0.147	0.691709	0.600905	0.776425	3970
CHIEF	0.148	0.694221	0.603632	0.778269	3970
CHIEF	0.149	0.69663	0.605985	0.780156	3970
CHIEF	0.15	0.699048	0.608344	0.782116	3970
CHIEF	0.151	0.701313	0.610942	0.783943	3970
CHIEF	0.152	0.703328	0.613281	0.785916	3970
CHIEF	0.153	0.705571	0.615885	0.787997	3970
CHIEF	0.154	0.708144	0.618289	0.789834	3970
CHIEF	0.155	0.710343	0.620585	0.791396	3970
CHIEF	0.156	0.712535	0.622737	0.793214	3970
CHIEF	0.157	0.714878	0.625241	0.794943	3970
CHIEF	0.158	0.717208	0.62772	0.796734	3970
CHIEF	0.159	0.71953	0.630116	0.798417	3970
CHIEF	0.16	0.721684	0.632285	0.800115	3970
CHIEF	0.161	0.723742	0.634372	0.801787	3970
CHIEF	0.162	0.726237	0.636824	0.803635	3970
CHIEF	0.163	0.728179	0.63929	0.805414	3970
CHIEF	0.164	0.729827	0.64196	0.807486	3970
CHIEF	0.165	0.731726	0.644228	0.809297	3970
CHIEF	0.166	0.733656	0.646197	0.810867	3970
CHIEF	0.167	0.735554	0.648674	0.812533	3970
CHIEF	0.168	0.737703	0.651018	0.814207	3970
CHIEF	0.169	0.739731	0.653505	0.815716	3970
CHIEF	0.17	0.741484	0.655633	0.817035	3970
CHIEF	0.171	0.743445	0.657854	0.818416	3970
CHIEF	0.172	0.745413	0.659976	0.819917	3970
CHIEF	0.173	0.747483	0.662202	0.821489	3970
CHIEF	0.174	0.749736	0.664551	0.82309	3970
CHIEF	0.175	0.75138	0.666343	0.824366	3970
CHIEF	0.176	0.75339	0.668658	0.825894	3970
CHIEF	0.177	0.755148	0.670879	0.827336	3970
CHIEF	0.178	0.757306	0.673235	0.828825	3970
CHIEF	0.179	0.759214	0.675563	0.830127	3970
CHIEF	0.18	0.761075	0.67769	0.831316	3970
CHIEF	0.181	0.762888	0.679536	0.832743	3970
CHIEF	0.182	0.764457	0.68179	0.83414	3970
CHIEF	0.183	0.766081	0.683643	0.835536	3970
CHIEF	0.184	0.768059	0.68558	0.836835	3970
CHIEF	0.185	0.76989	0.68765	0.838205	3970
CHIEF	0.186	0.771542	0.689566	0.839602	3970
CHIEF	0.187	0.773147	0.691285	0.84091	3970
CHIEF	0.188	0.774749	0.693427	0.842251	3970
CHIEF	0.189	0.776574	0.695393	0.843445	3970
CHIEF	0.19	0.777993	0.696889	0.844759	3970
CHIEF	0.191	0.779751	0.698803	0.846129	3970
CHIEF	0.192	0.781393	0.700833	0.847367	3970
CHIEF	0.193	0.783069	0.702687	0.848703	3970
CHIEF	0.194	0.784602	0.704733	0.849906	3970
CHIEF	0.195	0.786153	0.706397	0.851064	3970
CHIEF	0.196	0.787483	0.708086	0.852282	3970
CHIEF	0.197	0.789275	0.710033	0.853629	3970
CHIEF	0.198	0.790881	0.711915	0.85491	3970
CHIEF	0.199	0.792223	0.713915	0.856121	3970
CHIEF	0.2	0.793627	0.715738	0.857195	3970
CHIEF	0.201	0.795234	0.717537	0.858507	3970
CHIEF	0.202	0.796663	0.719307	0.859462	3970
CHIEF	0.203	0.798135	0.721235	0.860864	3970
CHIEF	0.204	0.799596	0.723061	0.861921	3970
CHIEF	0.205	0.801008	0.724875	0.862802	3970
CHIEF	0.206	0.802508	0.726503	0.863874	3970
CHIEF	0.207	0.804159	0.728173	0.865118	3970
CHIEF	0.208	0.805593	0.73012	0.866163	3970
CHIEF	0.209	0.80698	0.731961	0.867088	3970
CHIEF	0.21	0.808266	0.733387	0.868234	3970
CHIEF	0.211	0.809649	0.735216	0.869297	3970
CHIEF	0.212	0.811297	0.737198	0.870109	3970
CHIEF	0.213	0.812723	0.738676	0.871177	3970
CHIEF	0.214	0.814095	0.740163	0.872404	3970
CHIEF	0.215	0.815505	0.741608	0.873348	3970
CHIEF	0.216	0.816872	0.743306	0.874527	3970
CHIEF	0.217	0.818316	0.744514	0.875705	3970
CHIEF	0.218	0.819525	0.74631	0.876703	3970
CHIEF	0.219	0.821048	0.74804	0.87754	3970
CHIEF	0.22	0.822271	0.749527	0.878508	3970
CHIEF	0.221	0.82347	0.750857	0.879411	3970
CHIEF	0.222	0.824695	0.752028	0.880217	3970
CHIEF	0.223	0.826175	0.753239	0.880841	3970
CHIEF	0.224	0.827355	0.75481	0.881888	3970
CHIEF	0.225	0.828841	0.756234	0.882744	3970
CHIEF	0.226	0.829921	0.757837	0.883678	3970
CHIEF	0.227	0.831002	0.75946	0.884501	3970
CHIEF	0.228	0.832155	0.760885	0.885397	3970
CHIEF	0.229	0.833555	0.762713	0.886244	3970
CHIEF	0.23	0.834742	0.764318	0.886963	3970
CHIEF	0.231	0.835954	0.765683	0.88787	3970
CHIEF	0.232	0.837146	0.767141	0.888714	3970
CHIEF	0.233	0.838354	0.768482	0.889512	3970
CHIEF	0.234	0.839432	0.770036	0.890362	3970
CHIEF	0.235	0.840582	0.771299	0.891127	3970
CHIEF	0.236	0.841625	0.772438	0.891771	3970
CHIEF	0.237	0.842786	0.773669	0.892511	3970
CHIEF	0.238	0.844153	0.774958	0.89324	3970
CHIEF	0.239	0.845245	0.776641	0.893979	3970
CHIEF	0.24	0.846344	0.778275	0.894895	3970
CHIEF	0.241	0.847396	0.779577	0.895811	3970
CHIEF	0.242	0.848401	0.781522	0.896545	3970
CHIEF	0.243	0.849736	0.783119	0.897241	3970
CHIEF	0.244	0.850897	0.784668	0.898182	3970
CHIEF	0.245	0.852061	0.785889	0.898975	3970
CHIEF	0.246	0.852984	0.787296	0.899848	3970
CHIEF	0.247	0.854056	0.788586	0.900586	3970
CHIEF	0.248	0.855053	0.789798	0.901177	3970
CHIEF	0.249	0.855939	0.791333	0.901896	3970
CHIEF	0.25	0.856805	0.792385	0.902752	3970
CHIEF	0.251	0.857646	0.79346	0.90346	3970
CHIEF	0.252	0.858928	0.795054	0.904107	3970
CHIEF	0.253	0.860007	0.796266	0.904838	3970
CHIEF	0.254	0.861097	0.797532	0.905734	3970
CHIEF	0.255	0.862122	0.798703	0.906343	3970
CHIEF	0.256	0.863172	0.800026	0.90702	3970
CHIEF	0.257	0.863993	0.801309	0.907588	3970
CHIEF	0.258	0.86481	0.802492	0.908172	3970
CHIEF	0.259	0.865603	0.8036	0.908868	3970
CHIEF	0.26	0.86652	0.804956	0.909556	3970
CHIEF	0.261	0.867579	0.806155	0.910186	3970
CHIEF	0.262	0.868586	0.8074	0.910685	3970
CHIEF	0.263	0.869627	0.808695	0.911269	3970
CHIEF	0.264	0.870709	0.809936	0.911962	3970
CHIEF	0.265	0.871491	0.811141	0.912417	3970
CHIEF	0.266	0.872433	0.812369	0.912897	3970
CHIEF	0.267	0.873287	0.81353	0.913717	3970
CHIEF	0.268	0.874165	0.814638	0.914142	3970
CHIEF	0.269	0.875067	0.815675	0.914847	3970
CHIEF	0.27	0.875926	0.816589	0.915407	3970
CHIEF	0.271	0.876754	0.817507	0.916067	3970
CHIEF	0.272	0.877545	0.818718	0.916602	3970
CHIEF	0.273	0.878355	0.81982	0.91711	3970
CHIEF	0.274	0.879209	0.821169	0.917629	3970
CHIEF	0.275	0.879945	0.822356	0.918225	3970
CHIEF	0.276	0.880798	0.823365	0.918815	3970
CHIEF	0.277	0.881579	0.824545	0.919283	3970
CHIEF	0.278	0.882349	0.825658	0.919777	3970
CHIEF	0.279	0.883118	0.826847	0.920249	3970
CHIEF	0.28	0.88399	0.827878	0.9208	3970
CHIEF	0.281	0.884926	0.828823	0.921299	3970
CHIEF	0.282	0.885779	0.830062	0.921804	3970
CHIEF	0.283	0.886611	0.831011	0.922319	3970
CHIEF	0.284	0.887296	0.831955	0.922841	3970
CHIEF	0.285	0.88793	0.832749	0.92333	3970
CHIEF	0.286	0.888573	0.833751	0.92396	3970
CHIEF	0.287	0.889262	0.834655	0.924423	3970
CHIEF	0.288	0.890104	0.835658	0.924978	3970
CHIEF	0.289	0.890801	0.836835	0.925424	3970
CHIEF	0.29	0.891627	0.83782	0.925968	3970
CHIEF	0.291	0.892257	0.838652	0.926472	3970
CHIEF	0.292	0.892904	0.839685	0.926878	3970
CHIEF	0.293	0.893679	0.840641	0.927366	3970
CHIEF	0.294	0.894374	0.841662	0.927893	3970
CHIEF	0.295	0.894979	0.842566	0.928383	3970
CHIEF	0.296	0.895765	0.843292	0.928914	3970
CHIEF	0.297	0.896447	0.844059	0.929367	3970
CHIEF	0.298	0.897082	0.845161	0.929857	3970
CHIEF	0.299	0.897807	0.84615	0.930269	3970
CHIEF	0.3	0.898578	0.847053	0.930747	3970
CHIEF	0.301	0.899311	0.848158	0.931221	3970
CHIEF	0.302	0.900082	0.849285	0.931692	3970
CHIEF	0.303	0.900775	0.850222	0.932121	3970
CHIEF	0.304	0.90141	0.851141	0.932622	3970
CHIEF	0.305	0.902212	0.852147	0.933064	3970
CHIEF	0.306	0.902993	0.853332	0.933461	3970
CHIEF	0.307	0.90367	0.854315	0.933881	3970
CHIEF	0.308	0.904196	0.855375	0.93425	3970
CHIEF	0.309	0.904882	0.856302	0.934679	3970
CHIEF	0.31	0.905555	0.857498	0.935144	3970
CHIEF	0.311	0.906186	0.858262	0.93551	3970
CHIEF	0.312	0.906752	0.859096	0.935918	3970
CHIEF	0.313	0.90722	0.859974	0.936306	3970
CHIEF	0.314	0.907808	0.86077	0.936754	3970
CHIEF	0.315	0.908475	0.86148	0.937244	3970
CHIEF	0.316	0.908997	0.862498	0.9377	3970
CHIEF	0.317	0.909607	0.863333	0.938249	3970
CHIEF	0.318	0.910325	0.864367	0.938651	3970
CHIEF	0.319	0.910739	0.865218	0.938989	3970
CHIEF	0.32	0.911274	0.866072	0.939352	3970
CHIEF	0.321	0.911834	0.866901	0.939799	3970
CHIEF	0.322	0.912514	0.867565	0.940144	3970
CHIEF	0.323	0.913042	0.868398	0.940554	3970
CHIEF	0.324	0.913587	0.869301	0.940913	3970
CHIEF	0.325	0.914107	0.869987	0.941315	3970
CHIEF	0.326	0.914757	0.870841	0.94173	3970
CHIEF	0.327	0.915338	0.871706	0.942226	3970
CHIEF	0.328	0.915904	0.872428	0.94263	3970
CHIEF	0.329	0.916454	0.87306	0.943005	3970
CHIEF	0.33	0.91695	0.874005	0.943464	3970
CHIEF	0.331	0.917498	0.874725	0.943859	3970
CHIEF	0.332	0.918131	0.875646	0.944172	3970
CHIEF	0.333	0.918655	0.876448	0.944512	3970
CHIEF	0.334	0.919157	0.877287	0.944969	3970
CHIEF	0.335	0.919709	0.877966	0.945333	3970
CHIEF	0.336	0.920335	0.878774	0.94574	3970
CHIEF	0.337	0.920868	0.879744	0.946178	3970
CHIEF	0.338	0.921283	0.880585	0.946496	3970
CHIEF	0.339	0.92184	0.881237	0.946805	3970
CHIEF	0.34	0.92232	0.88192	0.947202	3970
CHIEF	0.341	0.922806	0.882675	0.947594	3970
CHIEF	0.342	0.923269	0.883448	0.947953	3970
CHIEF	0.343	0.923819	0.884144	0.948343	3970
CHIEF	0.344	0.92439	0.884918	0.94885	3970
CHIEF	0.345	0.924881	0.885544	0.949231	3970
CHIEF	0.346	0.925431	0.886171	0.949624	3970
CHIEF	0.347	0.925939	0.886712	0.949979	3970
CHIEF	0.348	0.926406	0.887445	0.950274	3970
CHIEF	0.349	0.926925	0.88821	0.950548	3970
CHIEF	0.35	0.927344	0.888831	0.95081	3970
CHIEF	0.351	0.927872	0.889416	0.95108	3970
CHIEF	0.352	0.928338	0.890018	0.951331	3970
CHIEF	0.353	0.928763	0.890613	0.95161	3970
CHIEF	0.354	0.929169	0.891345	0.95192	3970
CHIEF	0.355	0.929636	0.891955	0.952283	3970
CHIEF	0.356	0.930048	0.892542	0.952581	3970
CHIEF	0.357	0.930444	0.893293	0.952834	3970
CHIEF	0.358	0.930998	0.893861	0.953135	3970
CHIEF	0.359	0.931541	0.894454	0.953367	3970
CHIEF	0.36	0.932022	0.8952	0.953588	3970
CHIEF	0.361	0.932454	0.896055	0.953912	3970
CHIEF	0.362	0.9329	0.896595	0.95422	3970
CHIEF	0.363	0.93339	0.8972	0.954412	3970
CHIEF	0.364	0.933937	0.897826	0.954687	3970
CHIEF	0.365	0.934327	0.898508	0.955009	3970
CHIEF	0.366	0.9347	0.899208	0.955298	3970
CHIEF	0.367	0.935005	0.899868	0.955568	3970
CHIEF	0.368	0.935316	0.900477	0.955837	3970
CHIEF	0.369	0.935686	0.90106	0.956105	3970
CHIEF	0.37	0.936016	0.901575	0.956323	3970
CHIEF	0.371	0.936417	0.902364	0.956602	3970
CHIEF	0.372	0.936817	0.902891	0.956884	3970
CHIEF	0.373	0.937196	0.903518	0.957158	3970
CHIEF	0.374	0.937498	0.904162	0.95743	3970
CHIEF	0.375	0.937846	0.904684	0.957779	3970
CHIEF	0.376	0.938212	0.90525	0.958014	3970
CHIEF	0.377	0.938637	0.905806	0.958274	3970
CHIEF	0.378	0.939011	0.906479	0.958561	3970
CHIEF	0.379	0.939333	0.907175	0.95884	3970
CHIEF	0.38	0.939651	0.907641	0.959179	3970
CHIEF	0.381	0.939978	0.908062	0.959456	3970
CHIEF	0.382	0.94035	0.908556	0.959698	3970
CHIEF	0.383	0.940711	0.909091	0.959981	3970
CHIEF	0.384	0.941109	0.909628	0.96025	3970
CHIEF	0.385	0.941515	0.910056	0.960483	3970
CHIEF	0.386	0.941887	0.910555	0.960711	3970
CHIEF	0.387	0.942244	0.911061	0.960935	3970
CHIEF	0.388	0.942575	0.911597	0.961152	3970
CHIEF	0.389	0.942967	0.912085	0.961419	3970
CHIEF	0.39	0.943284	0.912683	0.961635	3970
CHIEF	0.391	0.943558	0.913088	0.961888	3970
CHIEF	0.392	0.943919	0.913576	0.962107	3970
CHIEF	0.393	0.944224	0.914013	0.962331	3970
CHIEF	0.394	0.944685	0.914453	0.962512	3970
CHIEF	0.395	0.944976	0.915001	0.962726	3970
CHIEF	0.396	0.945314	0.915547	0.962933	3970
CHIEF	0.397	0.945627	0.916156	0.963143	3970
CHIEF	0.398	0.945905	0.916584	0.963351	3970
CHIEF	0.399	0.946196	0.917024	0.96358	3970
CHIEF	0.4	0.946442	0.917463	0.9638	3970
CHIEF	0.401	0.946821	0.917943	0.964015	3970
CHIEF	0.402	0.94715	0.918473	0.964246	3970
CHIEF	0.403	0.947415	0.918972	0.964438	3970
CHIEF	0.404	0.947771	0.91945	0.964671	3970
CHIEF	0.405	0.948042	0.919817	0.964846	3970
CHIEF	0.406	0.948365	0.920356	0.965046	3970
CHIEF	0.407	0.948694	0.920787	0.965294	3970
CHIEF	0.408	0.949032	0.921132	0.965485	3970
CHIEF	0.409	0.949331	0.921652	0.965664	3970
CHIEF	0.41	0.949699	0.922072	0.965881	3970
CHIEF	0.411	0.949952	0.922591	0.966049	3970
CHIEF	0.412	0.950236	0.922925	0.966269	3970
CHIEF	0.413	0.950537	0.923319	0.966412	3970
CHIEF	0.414	0.950815	0.923739	0.966599	3970
CHIEF	0.415	0.95116	0.92412	0.966824	3970
CHIEF	0.416	0.951468	0.924499	0.967008	3970
CHIEF	0.417	0.951741	0.925113	0.967198	3970
CHIEF	0.418	0.952041	0.925525	0.967419	3970
CHIEF	0.419	0.952323	0.925833	0.967643	3970
CHIEF	0.42	0.95268	0.926317	0.967833	3970
CHIEF	0.421	0.952875	0.926642	0.96804	3970
CHIEF	0.422	0.953244	0.926996	0.968264	3970
CHIEF	0.423	0.953523	0.927371	0.968436	3970
CHIEF	0.424	0.95377	0.927714	0.968635	3970
CHIEF	0.425	0.954042	0.92822	0.968835	3970
CHIEF	0.426	0.954308	0.928555	0.969003	3970
CHIEF	0.427	0.954586	0.929057	0.969212	3970
CHIEF	0.428	0.954846	0.929415	0.969447	3970
CHIEF	0.429	0.955142	0.929895	0.969614	3970
CHIEF	0.43	0.955392	0.930358	0.969737	3970
CHIEF	0.431	0.955646	0.930772	0.969874	3970
CHIEF	0.432	0.955908	0.931106	0.970013	3970
CHIEF	0.433	0.956181	0.931537	0.970176	3970
CHIEF	0.434	0.956495	0.931958	0.970333	3970
CHIEF	0.435	0.956745	0.932341	0.970529	3970
CHIEF	0.436	0.957022	0.932803	0.970673	3970
CHIEF	0.437	0.957328	0.933211	0.970823	3970
CHIEF	0.438	0.957566	0.933595	0.970967	3970
CHIEF	0.439	0.957811	0.934027	0.97113	3970
CHIEF	0.44	0.958007	0.934397	0.971324	3970
CHIEF	0.441	0.958259	0.93482	0.971476	3970
CHIEF	0.442	0.958478	0.935142	0.971657	3970
CHIEF	0.443	0.958757	0.935504	0.971815	3970
CHIEF	0.444	0.958979	0.93591	0.971984	3970
CHIEF	0.445	0.959204	0.936251	0.972144	3970
CHIEF	0.446	0.959488	0.936577	0.972313	3970
CHIEF	0.447	0.959707	0.936887	0.972475	3970
CHIEF	0.448	0.959936	0.937238	0.972629	3970
CHIEF	0.449	0.960173	0.937631	0.972794	3970
CHIEF	0.45	0.960385	0.938007	0.972949	3970
CHIEF	0.451	0.960597	0.938302	0.973095	3970
CHIEF	0.452	0.960793	0.938734	0.973232	3970
CHIEF	0.453	0.961011	0.939103	0.973395	3970
CHIEF	0.454	0.961221	0.939429	0.973559	3970
CHIEF	0.455	0.961423	0.939767	0.973715	3970
CHIEF	0.456	0.961652	0.940089	0.973859	3970
CHIEF	0.457	0.961851	0.940394	0.974004	3970
CHIEF	0.458	0.962081	0.940687	0.974166	3970
CHIEF	0.459	0.962283	0.940956	0.974319	3970
CHIEF	0.46	0.962505	0.941259	0.974481	3970
CHIEF	0.461	0.962687	0.941604	0.974606	3970
CHIEF	0.462	0.962937	0.941943	0.974758	3970
CHIEF	0.463	0.963142	0.942285	0.974915	3970
CHIEF	0.464	0.963332	0.942739	0.975081	3970
CHIEF	0.465	0.963536	0.943179	0.975201	3970
CHIEF	0.466	0.963749	0.94364	0.975349	3970
CHIEF	0.467	0.963972	0.943913	0.975477	3970
CHIEF	0.468	0.964158	0.944229	0.975612	3970
CHIEF	0.469	0.964386	0.944499	0.975757	3970
CHIEF	0.47	0.964598	0.944783	0.975908	3970
CHIEF	0.471	0.964798	0.945106	0.976042	3970
CHIEF	0.472	0.965027	0.945415	0.976186	3970
CHIEF	0.473	0.965231	0.945717	0.976311	3970
CHIEF	0.474	0.965419	0.945907	0.976451	3970
CHIEF	0.475	0.965644	0.94615	0.976606	3970
CHIEF	0.476	0.965858	0.946459	0.976727	3970
CHIEF	0.477	0.966053	0.946785	0.976854	3970
CHIEF	0.478	0.96626	0.947075	0.976983	3970
CHIEF	0.479	0.966459	0.947344	0.977095	3970
CHIEF	0.48	0.966679	0.947695	0.977235	3970
CHIEF	0.481	0.966856	0.948027	0.977378	3970
CHIEF	0.482	0.967038	0.948279	0.977511	3970
CHIEF	0.483	0.96722	0.948561	0.977629	3970
CHIEF	0.484	0.96738	0.948896	0.977748	3970
CHIEF	0.485	0.967562	0.949229	0.97788	3970
CHIEF	0.486	0.967711	0.949451	0.978002	3970
CHIEF	0.487	0.967858	0.949823	0.978128	3970
CHIEF	0.488	0.968013	0.950069	0.97826	3970
CHIEF	0.489	0.968164	0.950375	0.978378	3970
CHIEF	0.49	0.968335	0.950605	0.978537	3970
CHIEF	0.491	0.968505	0.950827	0.978635	3970
CHIEF	0.492	0.968666	0.951069	0.978758	3970
CHIEF	0.493	0.968823	0.951403	0.978915	3970
CHIEF	0.494	0.968957	0.951601	0.979067	3970
CHIEF	0.495	0.969132	0.951822	0.979174	3970
CHIEF	0.496	0.969289	0.952084	0.979292	3970
CHIEF	0.497	0.96945	0.952368	0.979398	3970
CHIEF	0.498	0.969594	0.952683	0.979511	3970
CHIEF	0.499	0.969794	0.95296	0.979621	3970
CHIEF	0.5	0.969935	0.953255	0.979761	3970
CHIEF	0.501	0.970135	0.953521	0.979893	3970
CHIEF	0.502	0.970308	0.953839	0.980044	3970
CHIEF	0.503	0.970463	0.954063	0.980163	3970
CHIEF	0.504	0.970622	0.954425	0.980264	3970
CHIEF	0.505	0.970805	0.95468	0.980373	3970
CHIEF	0.506	0.971002	0.954867	0.980465	3970
CHIEF	0.507	0.971147	0.955119	0.980578	3970
CHIEF	0.508	0.971354	0.955466	0.980694	3970
CHIEF	0.509	0.971501	0.955704	0.980797	3970
CHIEF	0.51	0.97167	0.955902	0.980894	3970
CHIEF	0.511	0.971821	0.956165	0.980989	3970
CHIEF	0.512	0.97198	0.956393	0.981073	3970
CHIEF	0.513	0.972134	0.956613	0.981184	3970
CHIEF	0.514	0.97226	0.956818	0.981289	3970
CHIEF	0.515	0.972455	0.957023	0.981377	3970
CHIEF	0.516	0.972632	0.957275	0.981468	3970
CHIEF	0.517	0.972797	0.95749	0.981556	3970
CHIEF	0.518	0.972924	0.957766	0.981649	3970
CHIEF	0.519	0.973091	0.957994	0.981755	3970
CHIEF	0.52	0.973253	0.958206	0.981871	3970
CHIEF	0.521	0.97341	0.958391	0.981986	3970
CHIEF	0.522	0.973592	0.958572	0.982099	3970
CHIEF	0.523	0.973711	0.95879	0.982189	3970
CHIEF	0.524	0.973862	0.958984	0.982258	3970
CHIEF	0.525	0.974022	0.959189	0.982361	3970
CHIEF	0.526	0.974162	0.959389	0.982448	3970
CHIEF	0.527	0.974293	0.959619	0.982537	3970
CHIEF	0.528	0.974433	0.959831	0.982648	3970
CHIEF	0.529	0.974555	0.960011	0.982748	3970
CHIEF	0.53	0.974691	0.96025	0.982839	3970
CHIEF	0.531	0.974806	0.96044	0.982938	3970
CHIEF	0.532	0.974924	0.960678	0.983019	3970
CHIEF	0.533	0.975056	0.96087	0.983104	3970
CHIEF	0.534	0.975196	0.961018	0.983192	3970
CHIEF	0.535	0.975327	0.961225	0.983268	3970
CHIEF	0.536	0.975475	0.96145	0.983343	3970
CHIEF	0.537	0.975614	0.961745	0.983427	3970
CHIEF	0.538	0.975758	0.961947	0.983507	3970
CHIEF	0.539	0.975896	0.9622	0.983585	3970
CHIEF	0.54	0.976042	0.962473	0.983663	3970
CHIEF	0.541	0.976159	0.96274	0.983746	3970
CHIEF	0.542	0.976287	0.962942	0.983843	3970
CHIEF	0.543	0.976405	0.963124	0.983921	3970
CHIEF	0.544	0.976528	0.96333	0.983991	3970
CHIEF	0.545	0.976663	0.963542	0.984087	3970
CHIEF	0.546	0.976831	0.963709	0.984188	3970
CHIEF	0.547	0.976945	0.963945	0.984258	3970
CHIEF	0.548	0.977065	0.964129	0.984326	3970
CHIEF	0.549	0.977203	0.96434	0.984415	3970
CHIEF	0.55	0.977328	0.964525	0.984514	3970
CHIEF	0.551	0.977446	0.964702	0.984618	3970
CHIEF	0.552	0.977584	0.964893	0.984701	3970
CHIEF	0.553	0.977725	0.965069	0.98479	3970
CHIEF	0.554	0.977869	0.965247	0.984874	3970
CHIEF	0.555	0.977992	0.965444	0.984947	3970
CHIEF	0.556	0.978113	0.965682	0.98502	3970
CHIEF	0.557	0.978235	0.965852	0.985098	3970
CHIEF	0.558	0.978364	0.966052	0.985172	3970
CHIEF	0.559	0.978483	0.966275	0.985267	3970
CHIEF	0.56	0.978599	0.96648	0.985334	3970
CHIEF	0.561	0.97873	0.966646	0.985397	3970
CHIEF	0.562	0.978831	0.9668	0.985467	3970
CHIEF	0.563	0.978938	0.966986	0.98554	3970
CHIEF	0.564	0.979051	0.967144	0.985607	3970
CHIEF	0.565	0.979152	0.96731	0.985686	3970
CHIEF	0.566	0.979249	0.967466	0.985777	3970
CHIEF	0.567	0.97937	0.967648	0.985858	3970
CHIEF	0.568	0.979496	0.967878	0.985946	3970
CHIEF	0.569	0.979627	0.968105	0.986007	3970
CHIEF	0.57	0.979748	0.968263	0.986094	3970
CHIEF	0.571	0.979877	0.968393	0.986173	3970
CHIEF	0.572	0.979973	0.968596	0.986252	3970
CHIEF	0.573	0.980079	0.968732	0.986328	3970
CHIEF	0.574	0.980182	0.968867	0.986407	3970
CHIEF	0.575	0.980284	0.969034	0.986492	3970
CHIEF	0.576	0.980378	0.969203	0.986575	3970
CHIEF	0.577	0.98047	0.969356	0.986659	3970
CHIEF	0.578	0.980592	0.96956	0.986731	3970
CHIEF	0.579	0.980692	0.969722	0.986806	3970
CHIEF	0.58	0.980794	0.969896	0.986878	3970
CHIEF	0.581	0.980912	0.970062	0.986938	3970
CHIEF	0.582	0.980999	0.970178	0.986996	3970
CHIEF	0.583	0.981098	0.970317	0.987067	3970
CHIEF	0.584	0.981205	0.970492	0.987122	3970
CHIEF	0.585	0.981307	0.970662	0.987209	3970
CHIEF	0.586	0.981409	0.970838	0.987292	3970
CHIEF	0.587	0.981518	0.970973	0.987375	3970
CHIEF	0.588	0.981656	0.9711	0.987455	3970
CHIEF	0.589	0.981751	0.971292	0.98752	3970
CHIEF	0.59	0.981833	0.971511	0.987586	3970
CHIEF	0.591	0.98192	0.971695	0.987665	3970
CHIEF	0.592	0.982008	0.971859	0.987756	3970
CHIEF	0.593	0.982089	0.972007	0.987816	3970
CHIEF	0.594	0.982193	0.972175	0.98788	3970
CHIEF	0.595	0.982289	0.972349	0.987943	3970
CHIEF	0.596	0.9824	0.97257	0.988001	3970
CHIEF	0.597	0.982496	0.97276	0.988062	3970
CHIEF	0.598	0.982572	0.972878	0.988119	3970
CHIEF	0.599	0.982666	0.973002	0.988185	3970
CHIEF	0.6	0.982775	0.973155	0.988256	3970
CHIEF	0.601	0.982893	0.973301	0.988316	3970
CHIEF	0.602	0.982982	0.973439	0.98838	3970
CHIEF	0.603	0.983057	0.973606	0.988449	3970
CHIEF	0.604	0.983171	0.973738	0.988526	3970
CHIEF	0.605	0.983267	0.973853	0.988584	3970
CHIEF	0.606	0.983365	0.973997	0.988664	3970
CHIEF	0.607	0.983451	0.974153	0.98872	3970
CHIEF	0.608	0.983539	0.974305	0.988777	3970
CHIEF	0.609	0.98362	0.974433	0.988835	3970
CHIEF	0.61	0.98371	0.974544	0.988903	3970
CHIEF	0.611	0.983808	0.974656	0.988967	3970
CHIEF	0.612	0.983896	0.97478	0.989035	3970
CHIEF	0.613	0.983981	0.974926	0.989098	3970
CHIEF	0.614	0.98409	0.975069	0.989163	3970
CHIEF	0.615	0.984173	0.975231	0.989225	3970
CHIEF	0.616	0.984284	0.975399	0.989285	3970
CHIEF	0.617	0.984369	0.975508	0.989339	3970
CHIEF	0.618	0.984449	0.975649	0.989411	3970
CHIEF	0.619	0.984518	0.97576	0.989485	3970
CHIEF	0.62	0.984581	0.975873	0.989533	3970
CHIEF	0.621	0.984664	0.975987	0.989592	3970
CHIEF	0.622	0.984756	0.976113	0.989652	3970
CHIEF	0.623	0.98485	0.976236	0.989701	3970
CHIEF	0.624	0.98494	0.976357	0.989761	3970
CHIEF	0.625	0.98502	0.976524	0.98981	3970
CHIEF	0.626	0.985106	0.976681	0.98987	3970
CHIEF	0.627	0.985182	0.976816	0.989921	3970
CHIEF	0.628	0.985268	0.976941	0.989978	3970
CHIEF	0.629	0.985367	0.977081	0.990036	3970
CHIEF	0.63	0.985458	0.977264	0.990088	3970
CHIEF	0.631	0.985529	0.977385	0.990136	3970
CHIEF	0.632	0.985636	0.977524	0.990188	3970
CHIEF	0.633	0.985709	0.977681	0.990243	3970
CHIEF	0.634	0.985777	0.977819	0.990293	3970
CHIEF	0.635	0.985863	0.977934	0.990347	3970
CHIEF	0.636	0.985953	0.978039	0.990399	3970
CHIEF	0.637	0.986026	0.97815	0.990456	3970
CHIEF	0.638	0.986098	0.978272	0.990507	3970
CHIEF	0.639	0.986176	0.978378	0.990563	3970
CHIEF	0.64	0.986256	0.9785	0.990623	3970
CHIEF	0.641	0.986335	0.978631	0.990679	3970
CHIEF	0.642	0.986418	0.978765	0.99073	3970
CHIEF	0.643	0.986486	0.978894	0.99078	3970
CHIEF	0.644	0.986548	0.979052	0.99084	3970
CHIEF	0.645	0.98662	0.979156	0.990887	3970
CHIEF	0.646	0.986699	0.979255	0.990935	3970
CHIEF	0.647	0.986791	0.979385	0.990981	3970
CHIEF	0.648	0.986871	0.979496	0.991045	3970
CHIEF	0.649	0.986952	0.979604	0.991105	3970
CHIEF	0.65	0.987029	0.979709	0.991169	3970
CHIEF	0.651	0.987098	0.979824	0.991217	3970
CHIEF	0.652	0.987184	0.97993	0.991264	3970
CHIEF	0.653	0.987261	0.980034	0.991313	3970
CHIEF	0.654	0.987321	0.980168	0.991366	3970
CHIEF	0.655	0.987393	0.980321	0.991411	3970
CHIEF	0.656	0.987465	0.98042	0.991455	3970
CHIEF	0.657	0.987536	0.980532	0.991504	3970
CHIEF	0.658	0.987617	0.980649	0.991547	3970
CHIEF	0.659	0.987682	0.980755	0.991594	3970
CHIEF	0.66	0.987746	0.980855	0.991635	3970
CHIEF	0.661	0.98781	0.980967	0.991682	3970
CHIEF	0.662	0.987868	0.981088	0.991728	3970
CHIEF	0.663	0.98793	0.981197	0.991783	3970
CHIEF	0.664	0.988003	0.981291	0.991831	3970
CHIEF	0.665	0.98808	0.98139	0.991887	3970
CHIEF	0.666	0.988157	0.981497	0.991949	3970
CHIEF	0.667	0.988218	0.981604	0.991994	3970
CHIEF	0.668	0.988276	0.981722	0.992043	3970
CHIEF	0.669	0.988354	0.98183	0.992102	3970
CHIEF	0.67	0.988437	0.981951	0.992144	3970
CHIEF	0.671	0.988508	0.98205	0.992184	3970
CHIEF	0.672	0.988571	0.982148	0.992237	3970
CHIEF	0.673	0.988666	0.98225	0.992278	3970
CHIEF	0.674	0.988731	0.982368	0.992319	3970
CHIEF	0.675	0.98881	0.98247	0.992363	3970
CHIEF	0.676	0.988888	0.982555	0.992402	3970
CHIEF	0.677	0.988954	0.982674	0.992449	3970
CHIEF	0.678	0.989021	0.982767	0.99249	3970
CHIEF	0.679	0.989085	0.982874	0.992532	3970
CHIEF	0.68	0.989146	0.98299	0.992586	3970
CHIEF	0.681	0.98921	0.983083	0.992633	3970
CHIEF	0.682	0.989282	0.98321	0.992681	3970
CHIEF	0.683	0.989367	0.983322	0.992724	3970
CHIEF	0.684	0.989431	0.983412	0.992767	3970
CHIEF	0.685	0.989498	0.983487	0.992803	3970
CHIEF	0.686	0.989553	0.98359	0.992847	3970
CHIEF	0.687	0.98961	0.983695	0.992889	3970
CHIEF	0.688	0.989668	0.983797	0.992934	3970
CHIEF	0.689	0.989729	0.983885	0.992982	3970
CHIEF	0.69	0.989794	0.983991	0.993036	3970
CHIEF	0.691	0.989862	0.984116	0.993076	3970
CHIEF	0.692	0.989922	0.984232	0.993126	3970
CHIEF	0.693	0.989985	0.984319	0.993164	3970
CHIEF	0.694	0.990047	0.984418	0.993207	3970
CHIEF	0.695	0.990107	0.984545	0.993247	3970
CHIEF	0.696	0.990166	0.984647	0.993287	3970
CHIEF	0.697	0.990221	0.984737	0.993328	3970
CHIEF	0.698	0.990281	0.984838	0.993362	3970
CHIEF	0.699	0.990344	0.984931	0.993399	3970
CHIEF	0.7	0.990404	0.985035	0.993439	3970
CHIEF	0.701	0.990466	0.985141	0.993481	3970
CHIEF	0.702	0.99053	0.985243	0.993519	3970
CHIEF	0.703	0.990588	0.985325	0.993555	3970
CHIEF	0.704	0.990647	0.985401	0.993595	3970
CHIEF	0.705	0.990705	0.985478	0.993641	3970
CHIEF	0.706	0.990767	0.985554	0.993683	3970
CHIEF	0.707	0.99082	0.985644	0.993726	3970
CHIEF	0.708	0.990881	0.985737	0.993765	3970
CHIEF	0.709	0.99094	0.985843	0.993811	3970
CHIEF	0.71	0.990999	0.985934	0.993848	3970
CHIEF	0.711	0.99106	0.986015	0.993887	3970
CHIEF	0.712	0.991115	0.986116	0.993924	3970
CHIEF	0.713	0.991171	0.986202	0.993964	3970
CHIEF	0.714	0.991227	0.986292	0.994008	3970
CHIEF	0.715	0.991287	0.986379	0.994042	3970
CHIEF	0.716	0.991342	0.98646	0.994082	3970
CHIEF	0.717	0.991399	0.986543	0.994123	3970
CHIEF	0.718	0.991456	0.986635	0.99416	3970
CHIEF	0.719	0.991514	0.986729	0.994196	3970
CHIEF	0.72	0.991566	0.986796	0.994231	3970
CHIEF	0.721	0.991625	0.986869	0.994265	3970
CHIEF	0.722	0.991686	0.986964	0.994301	3970
CHIEF	0.723	0.991739	0.987052	0.994338	3970
CHIEF	0.724	0.991795	0.987167	0.994382	3970
CHIEF	0.725	0.991847	0.987248	0.99442	3970
CHIEF	0.726	0.9919	0.987323	0.994458	3970
CHIEF	0.727	0.991951	0.987392	0.994489	3970
CHIEF	0.728	0.992001	0.987469	0.994529	3970
CHIEF	0.729	0.992054	0.987539	0.99457	3970
CHIEF	0.73	0.992107	0.987617	0.994606	3970
CHIEF	0.731	0.992151	0.987701	0.994643	3970
CHIEF	0.732	0.992198	0.98778	0.994683	3970
CHIEF	0.733	0.992247	0.987879	0.994717	3970
CHIEF	0.734	0.992297	0.987966	0.994751	3970
CHIEF	0.735	0.992345	0.988056	0.994786	3970
CHIEF	0.736	0.992399	0.988131	0.994826	3970
CHIEF	0.737	0.992451	0.988205	0.994857	3970
CHIEF	0.738	0.992503	0.988278	0.994896	3970
CHIEF	0.739	0.992556	0.988354	0.994933	3970
CHIEF	0.74	0.992606	0.988424	0.994968	3970
CHIEF	0.741	0.992656	0.988493	0.994999	3970
CHIEF	0.742	0.992703	0.9886	0.995032	3970
CHIEF	0.743	0.992768	0.988684	0.995073	3970
CHIEF	0.744	0.992823	0.988756	0.995107	3970
CHIEF	0.745	0.992871	0.988834	0.995143	3970
CHIEF	0.746	0.992917	0.988892	0.995176	3970
CHIEF	0.747	0.992963	0.988958	0.995205	3970
CHIEF	0.748	0.993006	0.989036	0.995239	3970
CHIEF	0.749	0.993049	0.989109	0.995271	3970
CHIEF	0.75	0.993099	0.989176	0.9953	3970
CHIEF	0.751	0.993139	0.989245	0.995339	3970
CHIEF	0.752	0.993187	0.98932	0.995372	3970
CHIEF	0.753	0.993233	0.989398	0.995404	3970
CHIEF	0.754	0.993281	0.98947	0.995439	3970
CHIEF	0.755	0.993329	0.989544	0.995468	3970
CHIEF	0.756	0.993374	0.989618	0.995499	3970
CHIEF	0.757	0.993426	0.989688	0.995535	3970
CHIEF	0.758	0.993476	0.989769	0.995568	3970
CHIEF	0.759	0.993522	0.989843	0.995597	3970
CHIEF	0.76	0.993568	0.989917	0.995633	3970
CHIEF	0.761	0.993612	0.989995	0.995666	3970
CHIEF	0.762	0.993663	0.99007	0.995702	3970
CHIEF	0.763	0.993709	0.990134	0.995733	3970
CHIEF	0.764	0.993754	0.990204	0.995761	3970
CHIEF	0.765	0.993799	0.990279	0.995788	3970
CHIEF	0.766	0.993848	0.990358	0.995815	3970
CHIEF	0.767	0.993891	0.990423	0.995845	3970
CHIEF	0.768	0.993927	0.990491	0.995874	3970
CHIEF	0.769	0.993966	0.990559	0.995903	3970
CHIEF	0.77	0.994005	0.990629	0.995933	3970
CHIEF	0.771	0.99405	0.9907	0.995963	3970
CHIEF	0.772	0.994093	0.990767	0.995996	3970
CHIEF	0.773	0.99413	0.990834	0.99603	3970
CHIEF	0.774	0.994172	0.990896	0.996058	3970
CHIEF	0.775	0.994214	0.990958	0.996087	3970
CHIEF	0.776	0.994254	0.991027	0.996119	3970
CHIEF	0.777	0.994294	0.991098	0.996149	3970
CHIEF	0.778	0.994338	0.991162	0.996184	3970
CHIEF	0.779	0.994384	0.991238	0.996214	3970
CHIEF	0.78	0.994433	0.991298	0.996243	3970
CHIEF	0.781	0.994476	0.991359	0.996271	3970
CHIEF	0.782	0.994517	0.991417	0.996296	3970
CHIEF	0.783	0.994557	0.991475	0.996324	3970
CHIEF	0.784	0.994593	0.991541	0.996353	3970
CHIEF	0.785	0.994631	0.991601	0.996382	3970
CHIEF	0.786	0.994675	0.991667	0.996409	3970
CHIEF	0.787	0.994718	0.991727	0.99644	3970
CHIEF	0.788	0.994761	0.991782	0.996468	3970
CHIEF	0.789	0.994804	0.99184	0.996493	3970
CHIEF	0.79	0.994846	0.991898	0.996519	3970
CHIEF	0.791	0.994888	0.99195	0.996543	3970
CHIEF	0.792	0.994932	0.992014	0.996573	3970
CHIEF	0.793	0.994971	0.992076	0.996602	3970
CHIEF	0.794	0.995009	0.992132	0.996628	3970
CHIEF	0.795	0.995048	0.992183	0.996653	3970
CHIEF	0.796	0.995082	0.992236	0.996678	3970
CHIEF	0.797	0.995125	0.992299	0.996704	3970
CHIEF	0.798	0.995166	0.992348	0.996729	3970
CHIEF	0.799	0.995203	0.992399	0.996759	3970
CHIEF	0.8	0.99524	0.992462	0.996786	3970
CHIEF	0.801	0.995277	0.992532	0.996816	3970
CHIEF	0.802	0.995318	0.992592	0.99684	3970
CHIEF	0.803	0.995357	0.992641	0.996866	3970
CHIEF	0.804	0.995396	0.992705	0.996892	3970
CHIEF	0.805	0.995436	0.992783	0.996916	3970
CHIEF	0.806	0.995479	0.992837	0.996944	3970
CHIEF	0.807	0.995519	0.992892	0.996972	3970
CHIEF	0.808	0.995559	0.992945	0.996995	3970
CHIEF	0.809	0.995595	0.993004	0.997017	3970
CHIEF	0.81	0.995634	0.993056	0.997047	3970
CHIEF	0.811	0.995674	0.993107	0.997072	3970
CHIEF	0.812	0.995714	0.993157	0.997097	3970
CHIEF	0.813	0.99575	0.993218	0.997119	3970
CHIEF	0.814	0.995782	0.993278	0.997145	3970
CHIEF	0.815	0.995817	0.993332	0.997172	3970
CHIEF	0.816	0.995852	0.993386	0.997198	3970
CHIEF	0.817	0.995887	0.993439	0.997225	3970
CHIEF	0.818	0.995922	0.993492	0.99725	3970
CHIEF	0.819	0.995958	0.993544	0.997278	3970
CHIEF	0.82	0.995992	0.993598	0.9973	3970
CHIEF	0.821	0.996031	0.993651	0.997323	3970
CHIEF	0.822	0.996067	0.993704	0.997348	3970
CHIEF	0.823	0.996103	0.993758	0.99737	3970
CHIEF	0.824	0.99614	0.993809	0.997393	3970
CHIEF	0.825	0.996175	0.993861	0.997418	3970
CHIEF	0.826	0.99621	0.993914	0.997442	3970
CHIEF	0.827	0.996246	0.993965	0.997464	3970
CHIEF	0.828	0.996275	0.994016	0.997491	3970
CHIEF	0.829	0.996313	0.994067	0.997514	3970
CHIEF	0.83	0.996344	0.994118	0.997536	3970
CHIEF	0.831	0.99638	0.994176	0.997561	3970
CHIEF	0.832	0.996414	0.99424	0.997583	3970
CHIEF	0.833	0.996447	0.994289	0.997604	3970
CHIEF	0.834	0.996483	0.994338	0.997624	3970
CHIEF	0.835	0.996514	0.994385	0.997645	3970
CHIEF	0.836	0.996546	0.994435	0.997668	3970
CHIEF	0.837	0.996581	0.994485	0.997689	3970
CHIEF	0.838	0.996613	0.994534	0.997712	3970
CHIEF	0.839	0.996644	0.994585	0.997735	3970
CHIEF	0.84	0.996674	0.994643	0.997758	3970
CHIEF	0.841	0.996704	0.994701	0.997775	3970
CHIEF	0.842	0.996734	0.99475	0.997798	3970
CHIEF	0.843	0.996764	0.9948	0.997819	3970
CHIEF	0.844	0.9968	0.994848	0.99784	3970
CHIEF	0.845	0.996833	0.994901	0.997861	3970
CHIEF	0.846	0.996866	0.994957	0.997881	3970
CHIEF	0.847	0.996896	0.995011	0.997901	3970
CHIEF	0.848	0.996927	0.995058	0.997921	3970
CHIEF	0.849	0.996956	0.995108	0.997941	3970
CHIEF	0.85	0.996985	0.995158	0.997962	3970
CHIEF	0.851	0.997015	0.995205	0.997984	3970
CHIEF	0.852	0.997047	0.995254	0.998004	3970
CHIEF	0.853	0.997078	0.995302	0.998023	3970
CHIEF	0.854	0.99711	0.995352	0.998045	3970
CHIEF	0.855	0.997141	0.995402	0.998064	3970
CHIEF	0.856	0.997174	0.995451	0.998085	3970
CHIEF	0.857	0.997204	0.995497	0.998105	3970
CHIEF	0.858	0.997232	0.995542	0.998126	3970
CHIEF	0.859	0.99726	0.995592	0.998147	3970
CHIEF	0.86	0.997288	0.995632	0.998167	3970
CHIEF	0.861	0.997317	0.995676	0.998188	3970
CHIEF	0.862	0.997346	0.995718	0.998207	3970
CHIEF	0.863	0.997372	0.995761	0.998229	3970
CHIEF	0.864	0.997403	0.995808	0.998248	3970
CHIEF	0.865	0.997429	0.995849	0.998267	3970
CHIEF	0.866	0.997457	0.995892	0.998288	3970
CHIEF	0.867	0.997483	0.995934	0.998308	3970
CHIEF	0.868	0.997511	0.995977	0.998326	3970
CHIEF	0.869	0.997535	0.996022	0.998346	3970
CHIEF	0.87	0.997562	0.996066	0.998364	3970
CHIEF	0.871	0.997589	0.996111	0.998383	3970
CHIEF	0.872	0.997615	0.996154	0.998401	3970
CHIEF	0.873	0.997642	0.996198	0.99842	3970
CHIEF	0.874	0.997668	0.99624	0.998438	3970
CHIEF	0.875	0.997696	0.996282	0.998455	3970
CHIEF	0.876	0.997722	0.996325	0.998473	3970
CHIEF	0.877	0.997746	0.996369	0.99849	3970
CHIEF	0.878	0.997771	0.996409	0.998508	3970
CHIEF	0.879	0.997797	0.99645	0.998527	3970
CHIEF	0.88	0.997823	0.996493	0.998544	3970
CHIEF	0.881	0.997848	0.996531	0.99856	3970
CHIEF	0.882	0.997872	0.996577	0.998578	3970
CHIEF	0.883	0.997895	0.996617	0.998595	3970
CHIEF	0.884	0.997923	0.996652	0.998612	3970
CHIEF	0.885	0.997948	0.996688	0.998629	3970
CHIEF	0.886	0.997973	0.996732	0.998645	3970
CHIEF	0.887	0.997997	0.996777	0.998661	3970
CHIEF	0.888	0.998025	0.996817	0.998678	3970
CHIEF	0.889	0.998049	0.996856	0.998694	3970
CHIEF	0.89	0.998075	0.996897	0.998709	3970
CHIEF	0.891	0.998096	0.996939	0.998725	3970
CHIEF	0.892	0.998119	0.996978	0.998741	3970
CHIEF	0.893	0.998143	0.997009	0.998758	3970
CHIEF	0.894	0.998165	0.997042	0.998774	3970
CHIEF	0.895	0.99819	0.997078	0.99879	3970
CHIEF	0.896	0.99821	0.997117	0.998806	3970
CHIEF	0.897	0.998233	0.997152	0.998823	3970
CHIEF	0.898	0.998259	0.997189	0.998841	3970
CHIEF	0.899	0.998282	0.997223	0.998856	3970
CHIEF	0.9	0.998304	0.99726	0.998872	3970
CHIEF	0.901	0.998327	0.997296	0.998889	3970
CHIEF	0.902	0.998349	0.997331	0.998903	3970
CHIEF	0.903	0.998373	0.997365	0.998919	3970
CHIEF	0.904	0.998394	0.9974	0.998933	3970
CHIEF	0.905	0.998416	0.997433	0.998948	3970
CHIEF	0.906	0.99844	0.997466	0.998962	3970
CHIEF	0.907	0.998461	0.997499	0.998976	3970
CHIEF	0.908	0.998481	0.997529	0.998991	3970
CHIEF	0.909	0.998501	0.997562	0.999005	3970
CHIEF	0.91	0.998521	0.997597	0.99902	3970
CHIEF	0.911	0.998542	0.997627	0.999034	3970
CHIEF	0.912	0.998563	0.997659	0.999049	3970
CHIEF	0.913	0.998582	0.997689	0.999063	3970
CHIEF	0.914	0.998602	0.997722	0.999077	3970
CHIEF	0.915	0.998621	0.997755	0.999089	3970
CHIEF	0.916	0.998642	0.997789	0.999103	3970
CHIEF	0.917	0.998662	0.997819	0.999116	3970
CHIEF	0.918	0.998681	0.997852	0.99913	3970
CHIEF	0.919	0.998699	0.997882	0.999145	3970
CHIEF	0.92	0.998719	0.997913	0.999159	3970
CHIEF	0.921	0.998737	0.997944	0.999175	3970
CHIEF	0.922	0.998756	0.997972	0.999188	3970
CHIEF	0.923	0.998776	0.998002	0.999203	3970
CHIEF	0.924	0.998795	0.99803	0.999215	3970
CHIEF	0.925	0.998813	0.99806	0.999227	3970
CHIEF	0.926	0.99883	0.998087	0.99924	3970
CHIEF	0.927	0.998847	0.998115	0.999252	3970
CHIEF	0.928	0.998864	0.998141	0.999264	3970
CHIEF	0.929	0.998882	0.998169	0.999276	3970
CHIEF	0.93	0.9989	0.998197	0.999289	3970
CHIEF	0.931	0.998919	0.998226	0.9993	3970
CHIEF	0.932	0.998938	0.998255	0.999312	3970
CHIEF	0.933	0.998958	0.998282	0.999325	3970
CHIEF	0.934	0.998977	0.99831	0.999337	3970
CHIEF	0.935	0.998994	0.998339	0.999349	3970
CHIEF	0.936	0.999012	0.998367	0.99936	3970
CHIEF	0.937	0.999029	0.998394	0.999372	3970
CHIEF	0.938	0.999046	0.998421	0.999384	3970
CHIEF	0.939	0.999063	0.99845	0.999396	3970
CHIEF	0.94	0.99908	0.998478	0.999408	3970
CHIEF	0.941	0.999099	0.998504	0.99942	3970
CHIEF	0.942	0.999116	0.99853	0.999431	3970
CHIEF	0.943	0.999131	0.998557	0.999441	3970
CHIEF	0.944	0.999148	0.998584	0.999453	3970
CHIEF	0.945	0.999165	0.99861	0.999464	3970
CHIEF	0.946	0.999181	0.998639	0.999475	3970
CHIEF	0.947	0.999198	0.998664	0.999485	3970
CHIEF	0.948	0.999215	0.998692	0.999497	3970
CHIEF	0.949	0.999231	0.998719	0.999508	3970
CHIEF	0.95	0.999247	0.998746	0.999519	3970
CHIEF	0.951	0.999265	0.998775	0.99953	3970
CHIEF	0.952	0.999281	0.998803	0.99954	3970
CHIEF	0.953	0.999297	0.99883	0.999551	3970
CHIEF	0.954	0.999313	0.998857	0.999562	3970
CHIEF	0.955	0.999329	0.998883	0.999573	3970
CHIEF	0.956	0.999345	0.998909	0.999583	3970
CHIEF	0.957	0.999361	0.998935	0.999594	3970
CHIEF	0.958	0.999377	0.998966	0.999605	3970
CHIEF	0.959	0.999393	0.998992	0.999615	3970
CHIEF	0.96	0.999409	0.999018	0.999626	3970
CHIEF	0.961	0.999425	0.999045	0.999637	3970
CHIEF	0.962	0.999442	0.999071	0.999646	3970
CHIEF	0.963	0.999458	0.999099	0.999657	3970
CHIEF	0.964	0.999474	0.999126	0.999668	3970
CHIEF	0.965	0.999492	0.999151	0.999678	3970
CHIEF	0.966	0.999508	0.999178	0.999689	3970
CHIEF	0.967	0.999523	0.999203	0.999699	3970
CHIEF	0.968	0.999539	0.999229	0.99971	3970
CHIEF	0.969	0.999555	0.999257	0.99972	3970
CHIEF	0.97	0.99957	0.999284	0.99973	3970
CHIEF	0.971	0.999586	0.999308	0.99974	3970
CHIEF	0.972	0.999601	0.999334	0.99975	3970
CHIEF	0.973	0.999617	0.999361	0.99976	3970
CHIEF	0.974	0.999633	0.999387	0.99977	3970
CHIEF	0.975	0.999648	0.999411	0.999781	3970
CHIEF	0.976	0.999664	0.999436	0.999791	3970
CHIEF	0.977	0.99968	0.999461	0.9998	3970
CHIEF	0.978	0.999695	0.999487	0.999811	3970
CHIEF	0.979	0.999711	0.999514	0.99982	3970
CHIEF	0.98	0.999726	0.999539	0.99983	3970
CHIEF	0.981	0.999742	0.999564	0.99984	3970
CHIEF	0.982	0.999757	0.999589	0.999849	3970
CHIEF	0.983	0.999772	0.999615	0.999859	3970
CHIEF	0.984	0.999788	0.999639	0.999869	3970
CHIEF	0.985	0.999803	0.999664	0.999878	3970
CHIEF	0.986	0.999817	0.999689	0.999887	3970
CHIEF	0.987	0.999831	0.999713	0.999896	3970
CHIEF	0.988	0.999845	0.999738	0.999906	3970
CHIEF	0.989	0.99986	0.999761	0.999915	3970
CHIEF	0.99	0.999875	0.999785	0.999923	3970
CHIEF	0.991	0.999889	0.999809	0.999932	3970
CHIEF	0.992	0.999902	0.999832	0.999941	3970
CHIEF	0.993	0.999916	0.999855	0.999949	3970
CHIEF	0.994	0.99993	0.999878	0.999957	3970
[truncated: 30,102 more rows]
[truncated: 1 more columns]

## Sheet: Fig5
Figure 5
This figure contains qualitative image visualizations only.

## Sheet: Fig6
Figure 6
Consolidated source data for plotted quantitative panels
Panel a. Event and censoring counts per survival task
Task	Censored	Event
BOEHMK PFS	63	120
SURGEN OS	0	144
LUAD OS	82	23
HNSC OS	69	33
PDA OS	26	71
CCRCC OS	74	20
MBC OS	21	54
Panel b. Response-category counts per treatment-response task
Task	Complete Response	No	Partial Response	Progressive Disease	Stable Disease	Yes
SURGEN 5y death	0	242	0	0	0	145
MBC RECIST	9	0	23	9	35	0
NATBRCA L. inv.	0	35	0	0	0	15
NADT Response	0	21	0	0	0	15
OVARIAN Response	0	6	0	0	0	30
Panel c. Survival-task C-index means and s.e.m.
Task	Model	Mean_value	SE
SURGEN	ABMIL	0.581	0.025
SURGEN	CHIEF	0.623	0.029
SURGEN	COBRA	0.566	0.017
SURGEN	EAGLE	0.587	0.02
SURGEN	GIGAPATH	0.598	0.026
SURGEN	MADELEINE	0.59	0.036
SURGEN	PRISM	0.578	0.026
SURGEN	TITAN	0.631	0.026
boehmk_	ABMIL	0.506	0.037
boehmk_	CHIEF	0.523	0.015
boehmk_	COBRA	0.491	0.017
boehmk_	EAGLE	0.583	0.034
boehmk_	GIGAPATH	0.585	0.03
boehmk_	MADELEINE	0.565	0.011
boehmk_	PRISM	0.551	0.012
boehmk_	TITAN	0.558	0.005
cptac_ccrcc	ABMIL	0.551	0.055
cptac_ccrcc	CHIEF	0.562	0.094
cptac_ccrcc	COBRA	0.467	0.084
cptac_ccrcc	EAGLE	0.581	0.078
cptac_ccrcc	GIGAPATH	0.598	0.059
cptac_ccrcc	MADELEINE	0.499	0.064
cptac_ccrcc	PRISM	0.599	0.065
cptac_ccrcc	TITAN	0.623	0.074
cptac_hnsc	ABMIL	0.504	0.048
cptac_hnsc	CHIEF	0.618	0.05
cptac_hnsc	COBRA	0.66	0.025
cptac_hnsc	EAGLE	0.601	0.037
cptac_hnsc	GIGAPATH	0.57	0.027
cptac_hnsc	MADELEINE	0.598	0.047
cptac_hnsc	PRISM	0.568	0.065
cptac_hnsc	TITAN	0.537	0.048
cptac_luad	ABMIL	0.57	0.054
cptac_luad	CHIEF	0.5	0
cptac_luad	COBRA	0.591	0.056
cptac_luad	EAGLE	0.587	0.07
cptac_luad	GIGAPATH	0.5	0
cptac_luad	MADELEINE	0.5	0
cptac_luad	PRISM	0.715	0.024
cptac_luad	TITAN	0.583	0.062
cptac_pda	ABMIL	0.481	0.024
cptac_pda	CHIEF	0.542	0.023
cptac_pda	COBRA	0.574	0.032
cptac_pda	EAGLE	0.559	0.038
cptac_pda	GIGAPATH	0.468	0.048
cptac_pda	MADELEINE	0.571	0.039
cptac_pda	PRISM	0.523	0.029
cptac_pda	TITAN	0.515	0.037
mbc_	ABMIL	0.572	0.031
mbc_	CHIEF	0.508	0.042
mbc_	COBRA	0.551	0.052
mbc_	EAGLE	0.588	0.034
mbc_	GIGAPATH	0.467	0.031
mbc_	MADELEINE	0.589	0.028
mbc_	PRISM	0.543	0.035
mbc_	TITAN	0.59	0.026
Panel c. Individual fold-level C-index values
metric_key	Cohort	Model	Mean_value	SE	alpha	l1_ratio	Fold	Fold_value
cindex	SURGEN	ABMIL	0.581	0.025			0	0.610837
cindex	SURGEN	ABMIL	0.581	0.025			1	0.578818
cindex	SURGEN	ABMIL	0.581	0.025			2	0.660099
cindex	SURGEN	ABMIL	0.581	0.025			3	0.490148
cindex	SURGEN	ABMIL	0.581	0.025			4	0.566138
cindex	SURGEN	CHIEF	0.623	0.029	0.05	0.1	0	0.64532
cindex	SURGEN	CHIEF	0.623	0.029	0.05	0.1	1	0.660099
cindex	SURGEN	CHIEF	0.623	0.029	0.05	0.1	2	0.662562
cindex	SURGEN	CHIEF	0.623	0.029	0.05	0.1	3	0.652709
cindex	SURGEN	CHIEF	0.623	0.029	0.05	0.1	4	0.494709
cindex	SURGEN	COBRA	0.566	0.017	0.01	0.9	0	0.628079
cindex	SURGEN	COBRA	0.566	0.017	0.01	0.9	1	0.524631
cindex	SURGEN	COBRA	0.566	0.017	0.01	0.9	2	0.591133
cindex	SURGEN	COBRA	0.566	0.017	0.01	0.9	3	0.551724
cindex	SURGEN	COBRA	0.566	0.017	0.01	0.9	4	0.534392
cindex	SURGEN	EAGLE	0.587	0.02	0.05	0.5	0	0.665025
cindex	SURGEN	EAGLE	0.587	0.02	0.05	0.5	1	0.566502
cindex	SURGEN	EAGLE	0.587	0.02	0.05	0.5	2	0.544335
cindex	SURGEN	EAGLE	0.587	0.02	0.05	0.5	3	0.554187
cindex	SURGEN	EAGLE	0.587	0.02	0.05	0.5	4	0.603175
cindex	SURGEN	GIGAPATH	0.598	0.026	0.05	0.5	0	0.635468
cindex	SURGEN	GIGAPATH	0.598	0.026	0.05	0.5	1	0.62069
cindex	SURGEN	GIGAPATH	0.598	0.026	0.05	0.5	2	0.630542
cindex	SURGEN	GIGAPATH	0.598	0.026	0.05	0.5	3	0.62069
cindex	SURGEN	GIGAPATH	0.598	0.026	0.05	0.5	4	0.481481
cindex	SURGEN	MADELEINE	0.59	0.036	0.1	0.1	0	0.706897
cindex	SURGEN	MADELEINE	0.59	0.036	0.1	0.1	1	0.62069
cindex	SURGEN	MADELEINE	0.59	0.036	0.1	0.1	2	0.554187
cindex	SURGEN	MADELEINE	0.59	0.036	0.1	0.1	3	0.608374
cindex	SURGEN	MADELEINE	0.59	0.036	0.1	0.1	4	0.460317
cindex	SURGEN	PRISM	0.578	0.026	0.05	0.5	0	0.655172
cindex	SURGEN	PRISM	0.578	0.026	0.05	0.5	1	0.598522
cindex	SURGEN	PRISM	0.578	0.026	0.05	0.5	2	0.549261
cindex	SURGEN	PRISM	0.578	0.026	0.05	0.5	3	0.600985
cindex	SURGEN	PRISM	0.578	0.026	0.05	0.5	4	0.484127
cindex	SURGEN	TITAN	0.631	0.026	0.05	0.9	0	0.70936
cindex	SURGEN	TITAN	0.631	0.026	0.05	0.9	1	0.684729
cindex	SURGEN	TITAN	0.631	0.026	0.05	0.9	2	0.610837
cindex	SURGEN	TITAN	0.631	0.026	0.05	0.9	3	0.605911
cindex	SURGEN	TITAN	0.631	0.026	0.05	0.9	4	0.544974
cindex	BOEHMK	ABMIL	0.506	0.037			0	0.536082
cindex	BOEHMK	ABMIL	0.506	0.037			1	0.39521
cindex	BOEHMK	ABMIL	0.506	0.037			2	0.631027
cindex	BOEHMK	ABMIL	0.506	0.037			3	0.431767
cindex	BOEHMK	ABMIL	0.506	0.037			4	0.534783
cindex	BOEHMK	CHIEF	0.523	0.015	0.01	0.1	0	0.472165
cindex	BOEHMK	CHIEF	0.523	0.015	0.01	0.1	1	0.538922
cindex	BOEHMK	CHIEF	0.523	0.015	0.01	0.1	2	0.530398
cindex	BOEHMK	CHIEF	0.523	0.015	0.01	0.1	3	0.505593
cindex	BOEHMK	CHIEF	0.523	0.015	0.01	0.1	4	0.569565
cindex	BOEHMK	COBRA	0.491	0.017	0.05	0.9	0	0.556701
cindex	BOEHMK	COBRA	0.491	0.017	0.05	0.9	1	0.477046
cindex	BOEHMK	COBRA	0.491	0.017	0.05	0.9	2	0.486373
cindex	BOEHMK	COBRA	0.491	0.017	0.05	0.9	3	0.442953
cindex	BOEHMK	COBRA	0.491	0.017	0.05	0.9	4	0.493478
cindex	BOEHMK	EAGLE	0.583	0.034	0.1	0.9	0	0.698969
cindex	BOEHMK	EAGLE	0.583	0.034	0.1	0.9	1	0.598802
cindex	BOEHMK	EAGLE	0.583	0.034	0.1	0.9	2	0.522013
cindex	BOEHMK	EAGLE	0.583	0.034	0.1	0.9	3	0.483221
cindex	BOEHMK	EAGLE	0.583	0.034	0.1	0.9	4	0.613043
cindex	BOEHMK	GIGAPATH	0.585	0.03	0.1	0.1	0	0.65567
cindex	BOEHMK	GIGAPATH	0.585	0.03	0.1	0.1	1	0.483034
cindex	BOEHMK	GIGAPATH	0.585	0.03	0.1	0.1	2	0.654088
cindex	BOEHMK	GIGAPATH	0.585	0.03	0.1	0.1	3	0.536913
cindex	BOEHMK	GIGAPATH	0.585	0.03	0.1	0.1	4	0.593478
cindex	BOEHMK	MADELEINE	0.565	0.011	0.05	0.1	0	0.589691
cindex	BOEHMK	MADELEINE	0.565	0.011	0.05	0.1	1	0.538922
cindex	BOEHMK	MADELEINE	0.565	0.011	0.05	0.1	2	0.597484
cindex	BOEHMK	MADELEINE	0.565	0.011	0.05	0.1	3	0.548098
cindex	BOEHMK	MADELEINE	0.565	0.011	0.05	0.1	4	0.55
cindex	BOEHMK	PRISM	0.551	0.012	0.1	0.5	0	0.515464
cindex	BOEHMK	PRISM	0.551	0.012	0.1	0.5	1	0.580838
cindex	BOEHMK	PRISM	0.551	0.012	0.1	0.5	2	0.574423
cindex	BOEHMK	PRISM	0.551	0.012	0.1	0.5	3	0.559284
cindex	BOEHMK	PRISM	0.551	0.012	0.1	0.5	4	0.523913
cindex	BOEHMK	TITAN	0.558	0.005	0.01	0.5	0	0.542268
cindex	BOEHMK	TITAN	0.558	0.005	0.01	0.5	1	0.558882
cindex	BOEHMK	TITAN	0.558	0.005	0.01	0.5	2	0.553459
cindex	BOEHMK	TITAN	0.558	0.005	0.01	0.5	3	0.561521
cindex	BOEHMK	TITAN	0.558	0.005	0.01	0.5	4	0.573913
cindex	CPTAC CCRCC	ABMIL	0.551	0.055			0	0.54902
cindex	CPTAC CCRCC	ABMIL	0.551	0.055			1	0.428571
cindex	CPTAC CCRCC	ABMIL	0.551	0.055			2	0.770833
cindex	CPTAC CCRCC	ABMIL	0.551	0.055			3	0.4375
cindex	CPTAC CCRCC	ABMIL	0.551	0.055			4	0.568627
cindex	CPTAC CCRCC	CHIEF	0.562	0.094	0.01	0.5	0	0.45098
cindex	CPTAC CCRCC	CHIEF	0.562	0.094	0.01	0.5	1	0.714286
cindex	CPTAC CCRCC	CHIEF	0.562	0.094	0.01	0.5	2	0.895833
cindex	CPTAC CCRCC	CHIEF	0.562	0.094	0.01	0.5	3	0.416667
cindex	CPTAC CCRCC	CHIEF	0.562	0.094	0.01	0.5	4	0.333333
cindex	CPTAC CCRCC	COBRA	0.467	0.084	0.05	0.9	0	0.411765
cindex	CPTAC CCRCC	COBRA	0.467	0.084	0.05	0.9	1	0.387755
cindex	CPTAC CCRCC	COBRA	0.467	0.084	0.05	0.9	2	0.8125
cindex	CPTAC CCRCC	COBRA	0.467	0.084	0.05	0.9	3	0.25
cindex	CPTAC CCRCC	COBRA	0.467	0.084	0.05	0.9	4	0.470588
cindex	CPTAC CCRCC	EAGLE	0.581	0.078	0.1	0.9	0	0.666667
cindex	CPTAC CCRCC	EAGLE	0.581	0.078	0.1	0.9	1	0.632653
cindex	CPTAC CCRCC	EAGLE	0.581	0.078	0.1	0.9	2	0.8125
cindex	CPTAC CCRCC	EAGLE	0.581	0.078	0.1	0.9	3	0.291667
cindex	CPTAC CCRCC	EAGLE	0.581	0.078	0.1	0.9	4	0.5
cindex	CPTAC CCRCC	GIGAPATH	0.598	0.059	0.1	0.1	0	0.54902
cindex	CPTAC CCRCC	GIGAPATH	0.598	0.059	0.1	0.1	1	0.571429
cindex	CPTAC CCRCC	GIGAPATH	0.598	0.059	0.1	0.1	2	0.8125
cindex	CPTAC CCRCC	GIGAPATH	0.598	0.059	0.1	0.1	3	0.645833
cindex	CPTAC CCRCC	GIGAPATH	0.598	0.059	0.1	0.1	4	0.411765
cindex	CPTAC CCRCC	MADELEINE	0.499	0.064	0.05	0.1	0	0.607843
cindex	CPTAC CCRCC	MADELEINE	0.499	0.064	0.05	0.1	1	0.591837
cindex	CPTAC CCRCC	MADELEINE	0.499	0.064	0.05	0.1	2	0.625
cindex	CPTAC CCRCC	MADELEINE	0.499	0.064	0.05	0.1	3	0.416667
cindex	CPTAC CCRCC	MADELEINE	0.499	0.064	0.05	0.1	4	0.254902
cindex	CPTAC CCRCC	PRISM	0.599	0.065	0.1	0.5	0	0.45098
cindex	CPTAC CCRCC	PRISM	0.599	0.065	0.1	0.5	1	0.673469
cindex	CPTAC CCRCC	PRISM	0.599	0.065	0.1	0.5	2	0.729167
cindex	CPTAC CCRCC	PRISM	0.599	0.065	0.1	0.5	3	0.395833
cindex	CPTAC CCRCC	PRISM	0.599	0.065	0.1	0.5	4	0.745098
cindex	CPTAC CCRCC	TITAN	0.623	0.074	0.05	0.5	0	0.372549
cindex	CPTAC CCRCC	TITAN	0.623	0.074	0.05	0.5	1	0.632653
cindex	CPTAC CCRCC	TITAN	0.623	0.074	0.05	0.5	2	0.875
cindex	CPTAC CCRCC	TITAN	0.623	0.074	0.05	0.5	3	0.6875
cindex	CPTAC CCRCC	TITAN	0.623	0.074	0.05	0.5	4	0.54902
cindex	CPTAC HNSC	ABMIL	0.504	0.048			0	0.5
cindex	CPTAC HNSC	ABMIL	0.504	0.048			1	0.58427
cindex	CPTAC HNSC	ABMIL	0.504	0.048			2	0.513514
cindex	CPTAC HNSC	ABMIL	0.504	0.048			3	0.306667
cindex	CPTAC HNSC	ABMIL	0.504	0.048			4	0.614035
cindex	CPTAC HNSC	CHIEF	0.618	0.05	0.01	0.1	0	0.743902
cindex	CPTAC HNSC	CHIEF	0.618	0.05	0.01	0.1	1	0.696629
cindex	CPTAC HNSC	CHIEF	0.618	0.05	0.01	0.1	2	0.472973
cindex	CPTAC HNSC	CHIEF	0.618	0.05	0.01	0.1	3	0.493333
cindex	CPTAC HNSC	CHIEF	0.618	0.05	0.01	0.1	4	0.684211
cindex	CPTAC HNSC	COBRA	0.66	0.025	0.1	0.5	0	0.719512
cindex	CPTAC HNSC	COBRA	0.66	0.025	0.1	0.5	1	0.651685
cindex	CPTAC HNSC	COBRA	0.66	0.025	0.1	0.5	2	0.567568
cindex	CPTAC HNSC	COBRA	0.66	0.025	0.1	0.5	3	0.64
cindex	CPTAC HNSC	COBRA	0.66	0.025	0.1	0.5	4	0.719298
cindex	CPTAC HNSC	EAGLE	0.601	0.037	0.1	0.9	0	0.695122
cindex	CPTAC HNSC	EAGLE	0.601	0.037	0.1	0.9	1	0.58427
cindex	CPTAC HNSC	EAGLE	0.601	0.037	0.1	0.9	2	0.459459
cindex	CPTAC HNSC	EAGLE	0.601	0.037	0.1	0.9	3	0.6
cindex	CPTAC HNSC	EAGLE	0.601	0.037	0.1	0.9	4	0.666667
cindex	CPTAC HNSC	GIGAPATH	0.57	0.027	0.01	0.9	0	0.560976
cindex	CPTAC HNSC	GIGAPATH	0.57	0.027	0.01	0.9	1	0.595506
cindex	CPTAC HNSC	GIGAPATH	0.57	0.027	0.01	0.9	2	0.459459
cindex	CPTAC HNSC	GIGAPATH	0.57	0.027	0.01	0.9	3	0.64
cindex	CPTAC HNSC	GIGAPATH	0.57	0.027	0.01	0.9	4	0.596491
cindex	CPTAC HNSC	MADELEINE	0.598	0.047	0.01	0.9	0	0.682927
cindex	CPTAC HNSC	MADELEINE	0.598	0.047	0.01	0.9	1	0.696629
cindex	CPTAC HNSC	MADELEINE	0.598	0.047	0.01	0.9	2	0.405405
cindex	CPTAC HNSC	MADELEINE	0.598	0.047	0.01	0.9	3	0.626667
cindex	CPTAC HNSC	MADELEINE	0.598	0.047	0.01	0.9	4	0.578947
cindex	CPTAC HNSC	PRISM	0.568	0.065	0.1	0.5	0	0.695122
cindex	CPTAC HNSC	PRISM	0.568	0.065	0.1	0.5	1	0.595506
cindex	CPTAC HNSC	PRISM	0.568	0.065	0.1	0.5	2	0.513514
cindex	CPTAC HNSC	PRISM	0.568	0.065	0.1	0.5	3	0.72
cindex	CPTAC HNSC	PRISM	0.568	0.065	0.1	0.5	4	0.315789
cindex	CPTAC HNSC	TITAN	0.537	0.048	0.01	0.9	0	0.52439
cindex	CPTAC HNSC	TITAN	0.537	0.048	0.01	0.9	1	0.606742
cindex	CPTAC HNSC	TITAN	0.537	0.048	0.01	0.9	2	0.364865
cindex	CPTAC HNSC	TITAN	0.537	0.048	0.01	0.9	3	0.506667
cindex	CPTAC HNSC	TITAN	0.537	0.048	0.01	0.9	4	0.684211
cindex	CPTAC LUAD	ABMIL	0.57	0.054			0	0.533333
cindex	CPTAC LUAD	ABMIL	0.57	0.054			1	0.540984
cindex	CPTAC LUAD	ABMIL	0.57	0.054			2	0.553571
cindex	CPTAC LUAD	ABMIL	0.57	0.054			3	0.794872
cindex	CPTAC LUAD	ABMIL	0.57	0.054			4	0.425532
cindex	CPTAC LUAD	CHIEF	0.5	0	0.1	0.9	0	0.5
cindex	CPTAC LUAD	CHIEF	0.5	0	0.1	0.9	1	0.5
cindex	CPTAC LUAD	CHIEF	0.5	0	0.1	0.9	2	0.5
cindex	CPTAC LUAD	CHIEF	0.5	0	0.1	0.9	3	0.5
cindex	CPTAC LUAD	CHIEF	0.5	0	0.1	0.9	4	0.5
cindex	CPTAC LUAD	COBRA	0.591	0.056	0.05	0.9	0	0.6
cindex	CPTAC LUAD	COBRA	0.591	0.056	0.05	0.9	1	0.377049
cindex	CPTAC LUAD	COBRA	0.591	0.056	0.05	0.9	2	0.571429
cindex	CPTAC LUAD	COBRA	0.591	0.056	0.05	0.9	3	0.641026
cindex	CPTAC LUAD	COBRA	0.591	0.056	0.05	0.9	4	0.765957
cindex	CPTAC LUAD	EAGLE	0.587	0.07	0.1	0.9	0	0.416667
cindex	CPTAC LUAD	EAGLE	0.587	0.07	0.1	0.9	1	0.622951
cindex	CPTAC LUAD	EAGLE	0.587	0.07	0.1	0.9	2	0.535714
cindex	CPTAC LUAD	EAGLE	0.587	0.07	0.1	0.9	3	0.871795
cindex	CPTAC LUAD	EAGLE	0.587	0.07	0.1	0.9	4	0.489362
cindex	CPTAC LUAD	GIGAPATH	0.5	0	0.1	0.9	0	0.5
cindex	CPTAC LUAD	GIGAPATH	0.5	0	0.1	0.9	1	0.5
cindex	CPTAC LUAD	GIGAPATH	0.5	0	0.1	0.9	2	0.5
cindex	CPTAC LUAD	GIGAPATH	0.5	0	0.1	0.9	3	0.5
cindex	CPTAC LUAD	GIGAPATH	0.5	0	0.1	0.9	4	0.5
cindex	CPTAC LUAD	MADELEINE	0.5	0	0.05	0.5	0	0.5
cindex	CPTAC LUAD	MADELEINE	0.5	0	0.05	0.5	1	0.5
cindex	CPTAC LUAD	MADELEINE	0.5	0	0.05	0.5	2	0.5
cindex	CPTAC LUAD	MADELEINE	0.5	0	0.05	0.5	3	0.5
cindex	CPTAC LUAD	MADELEINE	0.5	0	0.05	0.5	4	0.5
cindex	CPTAC LUAD	PRISM	0.715	0.024	0.1	0.1	0	0.683333
cindex	CPTAC LUAD	PRISM	0.715	0.024	0.1	0.1	1	0.819672
cindex	CPTAC LUAD	PRISM	0.715	0.024	0.1	0.1	2	0.678571
cindex	CPTAC LUAD	PRISM	0.715	0.024	0.1	0.1	3	0.692308
cindex	CPTAC LUAD	PRISM	0.715	0.024	0.1	0.1	4	0.702128
cindex	CPTAC LUAD	TITAN	0.583	0.062	0.1	0.5	0	0.6
cindex	CPTAC LUAD	TITAN	0.583	0.062	0.1	0.5	1	0.5
cindex	CPTAC LUAD	TITAN	0.583	0.062	0.1	0.5	2	0.5
cindex	CPTAC LUAD	TITAN	0.583	0.062	0.1	0.5	3	0.846154
cindex	CPTAC LUAD	TITAN	0.583	0.062	0.1	0.5	4	0.468085
cindex	CPTAC PDA	ABMIL	0.481	0.024			0	0.490323
cindex	CPTAC PDA	ABMIL	0.481	0.024			1	0.547445
cindex	CPTAC PDA	ABMIL	0.481	0.024			2	0.470588
cindex	CPTAC PDA	ABMIL	0.481	0.024			3	0.507692
cindex	CPTAC PDA	ABMIL	0.481	0.024			4	0.386861
cindex	CPTAC PDA	CHIEF	0.542	0.023	0.01	0.1	0	0.574194
cindex	CPTAC PDA	CHIEF	0.542	0.023	0.01	0.1	1	0.49635
cindex	CPTAC PDA	CHIEF	0.542	0.023	0.01	0.1	2	0.625
cindex	CPTAC PDA	CHIEF	0.542	0.023	0.01	0.1	3	0.523077
cindex	CPTAC PDA	CHIEF	0.542	0.023	0.01	0.1	4	0.489051
cindex	CPTAC PDA	COBRA	0.574	0.032	0.1	0.9	0	0.625806
cindex	CPTAC PDA	COBRA	0.574	0.032	0.1	0.9	1	0.481752
cindex	CPTAC PDA	COBRA	0.574	0.032	0.1	0.9	2	0.676471
cindex	CPTAC PDA	COBRA	0.574	0.032	0.1	0.9	3	0.576923
cindex	CPTAC PDA	COBRA	0.574	0.032	0.1	0.9	4	0.510949
cindex	CPTAC PDA	EAGLE	0.559	0.038	0.1	0.9	0	0.709677
cindex	CPTAC PDA	EAGLE	0.559	0.038	0.1	0.9	1	0.532847
cindex	CPTAC PDA	EAGLE	0.559	0.038	0.1	0.9	2	0.588235
cindex	CPTAC PDA	EAGLE	0.559	0.038	0.1	0.9	3	0.476923
cindex	CPTAC PDA	EAGLE	0.559	0.038	0.1	0.9	4	0.489051
cindex	CPTAC PDA	GIGAPATH	0.468	0.048	0.1	0.9	0	0.63871
cindex	CPTAC PDA	GIGAPATH	0.468	0.048	0.1	0.9	1	0.364964
cindex	CPTAC PDA	GIGAPATH	0.468	0.048	0.1	0.9	2	0.551471
cindex	CPTAC PDA	GIGAPATH	0.468	0.048	0.1	0.9	3	0.407692
cindex	CPTAC PDA	GIGAPATH	0.468	0.048	0.1	0.9	4	0.379562
cindex	CPTAC PDA	MADELEINE	0.571	0.039	0.01	0.9	0	0.612903
cindex	CPTAC PDA	MADELEINE	0.571	0.039	0.01	0.9	1	0.510949
cindex	CPTAC PDA	MADELEINE	0.571	0.039	0.01	0.9	2	0.713235
cindex	CPTAC PDA	MADELEINE	0.571	0.039	0.01	0.9	3	0.461538
cindex	CPTAC PDA	MADELEINE	0.571	0.039	0.01	0.9	4	0.554745
cindex	CPTAC PDA	PRISM	0.523	0.029	0.05	0.9	0	0.567742
cindex	CPTAC PDA	PRISM	0.523	0.029	0.05	0.9	1	0.467153
cindex	CPTAC PDA	PRISM	0.523	0.029	0.05	0.9	2	0.625
cindex	CPTAC PDA	PRISM	0.523	0.029	0.05	0.9	3	0.446154
cindex	CPTAC PDA	PRISM	0.523	0.029	0.05	0.9	4	0.510949
cindex	CPTAC PDA	TITAN	0.515	0.037	0.05	0.5	0	0.625806
cindex	CPTAC PDA	TITAN	0.515	0.037	0.05	0.5	1	0.547445
cindex	CPTAC PDA	TITAN	0.515	0.037	0.05	0.5	2	0.514706
cindex	CPTAC PDA	TITAN	0.515	0.037	0.05	0.5	3	0.369231
cindex	CPTAC PDA	TITAN	0.515	0.037	0.05	0.5	4	0.518248
cindex	MBC	ABMIL	0.572	0.031			0	0.652174
cindex	MBC	ABMIL	0.572	0.031			1	0.608696
cindex	MBC	ABMIL	0.572	0.031			2	0.555556
cindex	MBC	ABMIL	0.572	0.031			3	0.448718
cindex	MBC	ABMIL	0.572	0.031			4	0.594937
cindex	MBC	CHIEF	0.508	0.042	0.01	0.1	0	0.532609
cindex	MBC	CHIEF	0.508	0.042	0.01	0.1	1	0.532609
cindex	MBC	CHIEF	0.508	0.042	0.01	0.1	2	0.419753
cindex	MBC	CHIEF	0.508	0.042	0.01	0.1	3	0.397436
cindex	MBC	CHIEF	0.508	0.042	0.01	0.1	4	0.658228
cindex	MBC	COBRA	0.551	0.052	0.1	0.5	0	0.434783
cindex	MBC	COBRA	0.551	0.052	0.1	0.5	1	0.652174
cindex	MBC	COBRA	0.551	0.052	0.1	0.5	2	0.432099
cindex	MBC	COBRA	0.551	0.052	0.1	0.5	3	0.512821
cindex	MBC	COBRA	0.551	0.052	0.1	0.5	4	0.721519
cindex	MBC	EAGLE	0.588	0.034	0.05	0.9	0	0.652174
cindex	MBC	EAGLE	0.588	0.034	0.05	0.9	1	0.597826
cindex	MBC	EAGLE	0.588	0.034	0.05	0.9	2	0.45679
cindex	MBC	EAGLE	0.588	0.034	0.05	0.9	3	0.564103
cindex	MBC	EAGLE	0.588	0.034	0.05	0.9	4	0.670886
cindex	MBC	GIGAPATH	0.467	0.031	0.1	0.9	0	0.369565
cindex	MBC	GIGAPATH	0.467	0.031	0.1	0.9	1	0.554348
cindex	MBC	GIGAPATH	0.467	0.031	0.1	0.9	2	0.45679
cindex	MBC	GIGAPATH	0.467	0.031	0.1	0.9	3	0.423077
cindex	MBC	GIGAPATH	0.467	0.031	0.1	0.9	4	0.531646
cindex	MBC	MADELEINE	0.589	0.028	0.01	0.1	0	0.619565
cindex	MBC	MADELEINE	0.589	0.028	0.01	0.1	1	0.663043
cindex	MBC	MADELEINE	0.589	0.028	0.01	0.1	2	0.530864
cindex	MBC	MADELEINE	0.589	0.028	0.01	0.1	3	0.5
cindex	MBC	MADELEINE	0.589	0.028	0.01	0.1	4	0.632911
cindex	MBC	PRISM	0.543	0.035	0.1	0.9	0	0.434783
cindex	MBC	PRISM	0.543	0.035	0.1	0.9	1	0.586957
cindex	MBC	PRISM	0.543	0.035	0.1	0.9	2	0.469136
cindex	MBC	PRISM	0.543	0.035	0.1	0.9	3	0.576923
cindex	MBC	PRISM	0.543	0.035	0.1	0.9	4	0.64557
cindex	MBC	TITAN	0.59	0.026	0.05	0.5	0	0.641304
cindex	MBC	TITAN	0.59	0.026	0.05	0.5	1	0.630435
cindex	MBC	TITAN	0.59	0.026	0.05	0.5	2	0.481481
cindex	MBC	TITAN	0.59	0.026	0.05	0.5	3	0.576923
cindex	MBC	TITAN	0.59	0.026	0.05	0.5	4	0.620253
Panel d. Treatment-response AUROC means and s.e.m.
Task	Model	Mean_value	SE
SURGEN	ABMIL	0.671	0.021
SURGEN	CHIEF	0.638	0.014
SURGEN	COBRA	0.639	0.021
SURGEN	EAGLE	0.651	0.024
SURGEN	GIGAPATH	0.653	0.017
SURGEN	MADELEINE	0.669	0.027
SURGEN	PRISM	0.648	0.034
SURGEN	TITAN	0.681	0.022
mbc_	ABMIL	0.596	0.01
mbc_	CHIEF	0.646	0.012
mbc_	COBRA	0.658	0.012
mbc_	EAGLE	0.729	0.012
mbc_	GIGAPATH	0.597	0.011
mbc_	MADELEINE	0.62	0.015
mbc_	PRISM	0.686	0.011
mbc_	TITAN	0.63	0.011
nadt	ABMIL	0.808	0.025
nadt	CHIEF	0.667	0.033
nadt	COBRA	0.675	0.025
nadt	EAGLE	0.71	0.027
nadt	GIGAPATH	0.637	0.027
nadt	MADELEINE	0.777	0.021
nadt	PRISM	0.692	0.023
nadt	TITAN	0.723	0.022
natbrca	ABMIL	0.535	0.025
natbrca	CHIEF	0.61	0.03
natbrca	COBRA	0.567	0.026
natbrca	EAGLE	0.644	0.022
natbrca	GIGAPATH	0.535	0.027
natbrca	MADELEINE	0.555	0.027
natbrca	PRISM	0.504	0.028
natbrca	TITAN	0.632	0.026
ovarian	ABMIL	0.62	0.037
ovarian	CHIEF	0.583	0.037
ovarian	COBRA	0.673	0.028
ovarian	EAGLE	0.71	0.036
ovarian	GIGAPATH	0.723	0.03
ovarian	MADELEINE	0.757	0.032
ovarian	PRISM	0.417	0.038
ovarian	TITAN	0.543	0.048
Panel d. Individual fold-level AUROC values
metric_key	Cohort	Model	Mean_value	SE	cost	Fold	Fold_value
macro-ovr-auc	SURGEN	ABMIL	0.671	0.021		0	0.708656
macro-ovr-auc	SURGEN	ABMIL	0.671	0.021		1	0.636875
macro-ovr-auc	SURGEN	ABMIL	0.671	0.021		2	0.726293
macro-ovr-auc	SURGEN	ABMIL	0.671	0.021		3	0.599856
macro-ovr-auc	SURGEN	ABMIL	0.671	0.021		4	0.685704
macro-ovr-auc	SURGEN	CHIEF	0.638	0.014	0.001	0	0.624912
macro-ovr-auc	SURGEN	CHIEF	0.638	0.014	0.001	1	0.613652
macro-ovr-auc	SURGEN	CHIEF	0.638	0.014	0.001	2	0.66092
macro-ovr-auc	SURGEN	CHIEF	0.638	0.014	0.001	3	0.602011
macro-ovr-auc	SURGEN	CHIEF	0.638	0.014	0.001	4	0.688218
macro-ovr-auc	SURGEN	COBRA	0.639	0.021	0.1	0	0.691766
macro-ovr-auc	SURGEN	COBRA	0.639	0.021	0.1	1	0.68121
macro-ovr-auc	SURGEN	COBRA	0.639	0.021	0.1	2	0.648707
macro-ovr-auc	SURGEN	COBRA	0.639	0.021	0.1	3	0.560345
macro-ovr-auc	SURGEN	COBRA	0.639	0.021	0.1	4	0.613506
macro-ovr-auc	SURGEN	EAGLE	0.651	0.024	0.01	0	0.622801
macro-ovr-auc	SURGEN	EAGLE	0.651	0.024	0.01	1	0.650246
macro-ovr-auc	SURGEN	EAGLE	0.651	0.024	0.01	2	0.725575
macro-ovr-auc	SURGEN	EAGLE	0.651	0.024	0.01	3	0.571839
macro-ovr-auc	SURGEN	EAGLE	0.651	0.024	0.01	4	0.686063
macro-ovr-auc	SURGEN	GIGAPATH	0.653	0.017	0.01	0	0.657284
macro-ovr-auc	SURGEN	GIGAPATH	0.653	0.017	0.01	1	0.693878
macro-ovr-auc	SURGEN	GIGAPATH	0.653	0.017	0.01	2	0.672414
macro-ovr-auc	SURGEN	GIGAPATH	0.653	0.017	0.01	3	0.581178
macro-ovr-auc	SURGEN	GIGAPATH	0.653	0.017	0.01	4	0.660201
macro-ovr-auc	SURGEN	MADELEINE	0.669	0.027	1	0	0.735398
macro-ovr-auc	SURGEN	MADELEINE	0.669	0.027	1	1	0.738916
macro-ovr-auc	SURGEN	MADELEINE	0.669	0.027	1	2	0.663075
macro-ovr-auc	SURGEN	MADELEINE	0.669	0.027	1	3	0.579741
macro-ovr-auc	SURGEN	MADELEINE	0.669	0.027	1	4	0.62931
macro-ovr-auc	SURGEN	PRISM	0.648	0.034	0.1	0	0.529205
macro-ovr-auc	SURGEN	PRISM	0.648	0.034	0.1	1	0.723434
macro-ovr-auc	SURGEN	PRISM	0.648	0.034	0.1	2	0.702586
macro-ovr-auc	SURGEN	PRISM	0.648	0.034	0.1	3	0.701149
macro-ovr-auc	SURGEN	PRISM	0.648	0.034	0.1	4	0.584052
macro-ovr-auc	SURGEN	TITAN	0.681	0.022	0.001	0	0.738916
macro-ovr-auc	SURGEN	TITAN	0.681	0.022	0.001	1	0.73962
macro-ovr-auc	SURGEN	TITAN	0.681	0.022	0.001	2	0.656609
macro-ovr-auc	SURGEN	TITAN	0.681	0.022	0.001	3	0.649425
macro-ovr-auc	SURGEN	TITAN	0.681	0.022	0.001	4	0.622845
macro-ovr-auc	mbc_	ABMIL	0.596	0.01		0	0.5497
macro-ovr-auc	mbc_	ABMIL	0.596	0.01		1	0.68494
macro-ovr-auc	mbc_	ABMIL	0.596	0.01		2	0.70236
macro-ovr-auc	mbc_	ABMIL	0.596	0.01		3	0.522321
macro-ovr-auc	mbc_	ABMIL	0.596	0.01		4	0.572677
macro-ovr-auc	mbc_	ABMIL	0.596	0.01		5	0.371066
macro-ovr-auc	mbc_	ABMIL	0.596	0.01		6	0.588037
macro-ovr-auc	mbc_	ABMIL	0.596	0.01		7	0.624407
macro-ovr-auc	mbc_	ABMIL	0.596	0.01		8	0.602866
macro-ovr-auc	mbc_	ABMIL	0.596	0.01		9	0.571678
macro-ovr-auc	mbc_	ABMIL	0.596	0.01		10	0.673014
macro-ovr-auc	mbc_	ABMIL	0.596	0.01		11	0.544487
macro-ovr-auc	mbc_	ABMIL	0.596	0.01		12	0.621816
macro-ovr-auc	mbc_	ABMIL	0.596	0.01		13	0.64857
macro-ovr-auc	mbc_	ABMIL	0.596	0.01		14	0.545142
macro-ovr-auc	mbc_	ABMIL	0.596	0.01		15	0.607486
macro-ovr-auc	mbc_	ABMIL	0.596	0.01		16	0.463786
macro-ovr-auc	mbc_	ABMIL	0.596	0.01		17	0.563561
macro-ovr-auc	mbc_	ABMIL	0.596	0.01		18	0.666521
macro-ovr-auc	mbc_	ABMIL	0.596	0.01		19	0.702922
macro-ovr-auc	mbc_	ABMIL	0.596	0.01		20	0.627997
macro-ovr-auc	mbc_	ABMIL	0.596	0.01		21	0.632493
macro-ovr-auc	mbc_	ABMIL	0.596	0.01		22	0.604021
macro-ovr-auc	mbc_	ABMIL	0.596	0.01		23	0.690122
macro-ovr-auc	mbc_	ABMIL	0.596	0.01		24	0.546672
macro-ovr-auc	mbc_	ABMIL	0.596	0.01		25	0.557193
macro-ovr-auc	mbc_	ABMIL	0.596	0.01		26	0.750593
macro-ovr-auc	mbc_	ABMIL	0.596	0.01		27	0.628403
macro-ovr-auc	mbc_	ABMIL	0.596	0.01		28	0.641577
macro-ovr-auc	mbc_	ABMIL	0.596	0.01		29	0.497596
macro-ovr-auc	mbc_	ABMIL	0.596	0.01		30	0.551698
macro-ovr-auc	mbc_	ABMIL	0.596	0.01		31	0.627248
macro-ovr-auc	mbc_	ABMIL	0.596	0.01		32	0.496503
macro-ovr-auc	mbc_	ABMIL	0.596	0.01		33	0.600368
macro-ovr-auc	mbc_	ABMIL	0.596	0.01		34	0.681506
macro-ovr-auc	mbc_	ABMIL	0.596	0.01		35	0.663711
macro-ovr-auc	mbc_	ABMIL	0.596	0.01		36	0.678696
macro-ovr-auc	mbc_	ABMIL	0.596	0.01		37	0.479677
macro-ovr-auc	mbc_	ABMIL	0.596	0.01		38	0.650818
macro-ovr-auc	mbc_	ABMIL	0.596	0.01		39	0.564717
macro-ovr-auc	mbc_	ABMIL	0.596	0.01		40	0.645917
macro-ovr-auc	mbc_	ABMIL	0.596	0.01		41	0.626342
macro-ovr-auc	mbc_	ABMIL	0.596	0.01		42	0.598995
macro-ovr-auc	mbc_	ABMIL	0.596	0.01		43	0.583073
macro-ovr-auc	mbc_	ABMIL	0.596	0.01		44	0.548514
macro-ovr-auc	mbc_	ABMIL	0.596	0.01		45	0.488449
macro-ovr-auc	mbc_	ABMIL	0.596	0.01		46	0.563468
macro-ovr-auc	mbc_	ABMIL	0.596	0.01		47	0.463099
macro-ovr-auc	mbc_	ABMIL	0.596	0.01		48	0.641109
macro-ovr-auc	mbc_	ABMIL	0.596	0.01		49	0.659028
macro-ovr-auc	mbc_	CHIEF	0.646	0.012	0.001	0	0.550543
macro-ovr-auc	mbc_	CHIEF	0.646	0.012	0.001	1	0.664617
macro-ovr-auc	mbc_	CHIEF	0.646	0.012	0.001	2	0.590285
macro-ovr-auc	mbc_	CHIEF	0.646	0.012	0.001	3	0.763299
macro-ovr-auc	mbc_	CHIEF	0.646	0.012	0.001	4	0.54174
macro-ovr-auc	mbc_	CHIEF	0.646	0.012	0.001	5	0.685127
macro-ovr-auc	mbc_	CHIEF	0.646	0.012	0.001	6	0.729895
macro-ovr-auc	mbc_	CHIEF	0.646	0.012	0.001	7	0.636114
macro-ovr-auc	mbc_	CHIEF	0.646	0.012	0.001	8	0.67289
macro-ovr-auc	mbc_	CHIEF	0.646	0.012	0.001	9	0.767077
macro-ovr-auc	mbc_	CHIEF	0.646	0.012	0.001	10	0.706481
macro-ovr-auc	mbc_	CHIEF	0.646	0.012	0.001	11	0.653034
macro-ovr-auc	mbc_	CHIEF	0.646	0.012	0.001	12	0.645417
macro-ovr-auc	mbc_	CHIEF	0.646	0.012	0.001	13	0.63293
macro-ovr-auc	mbc_	CHIEF	0.646	0.012	0.001	14	0.76589
macro-ovr-auc	mbc_	CHIEF	0.646	0.012	0.001	15	0.538743
macro-ovr-auc	mbc_	CHIEF	0.646	0.012	0.001	16	0.474307
macro-ovr-auc	mbc_	CHIEF	0.646	0.012	0.001	17	0.735483
macro-ovr-auc	mbc_	CHIEF	0.646	0.012	0.001	18	0.785652
macro-ovr-auc	mbc_	CHIEF	0.646	0.012	0.001	19	0.697271
macro-ovr-auc	mbc_	CHIEF	0.646	0.012	0.001	20	0.630526
macro-ovr-auc	mbc_	CHIEF	0.646	0.012	0.001	21	0.719874
macro-ovr-auc	mbc_	CHIEF	0.646	0.012	0.001	22	0.846716
macro-ovr-auc	mbc_	CHIEF	0.646	0.012	0.001	23	0.686314
macro-ovr-auc	mbc_	CHIEF	0.646	0.012	0.001	24	0.661214
macro-ovr-auc	mbc_	CHIEF	0.646	0.012	0.001	25	0.610358
macro-ovr-auc	mbc_	CHIEF	0.646	0.012	0.001	26	0.679321
macro-ovr-auc	mbc_	CHIEF	0.646	0.012	0.001	27	0.618538
macro-ovr-auc	mbc_	CHIEF	0.646	0.012	0.001	28	0.484203
macro-ovr-auc	mbc_	CHIEF	0.646	0.012	0.001	29	0.610358
macro-ovr-auc	mbc_	CHIEF	0.646	0.012	0.001	30	0.654627
macro-ovr-auc	mbc_	CHIEF	0.646	0.012	0.001	31	0.7249
macro-ovr-auc	mbc_	CHIEF	0.646	0.012	0.001	32	0.702547
macro-ovr-auc	mbc_	CHIEF	0.646	0.012	0.001	33	0.641078
macro-ovr-auc	mbc_	CHIEF	0.646	0.012	0.001	34	0.581138
macro-ovr-auc	mbc_	CHIEF	0.646	0.012	0.001	35	0.598089
macro-ovr-auc	mbc_	CHIEF	0.646	0.012	0.001	36	0.605114
macro-ovr-auc	mbc_	CHIEF	0.646	0.012	0.001	37	0.713755
macro-ovr-auc	mbc_	CHIEF	0.646	0.012	0.001	38	0.557817
macro-ovr-auc	mbc_	CHIEF	0.646	0.012	0.001	39	0.683566
macro-ovr-auc	mbc_	CHIEF	0.646	0.012	0.001	40	0.776036
macro-ovr-auc	mbc_	CHIEF	0.646	0.012	0.001	41	0.692901
macro-ovr-auc	mbc_	CHIEF	0.646	0.012	0.001	42	0.593656
macro-ovr-auc	mbc_	CHIEF	0.646	0.012	0.001	43	0.655157
macro-ovr-auc	mbc_	CHIEF	0.646	0.012	0.001	44	0.643482
macro-ovr-auc	mbc_	CHIEF	0.646	0.012	0.001	45	0.521322
macro-ovr-auc	mbc_	CHIEF	0.646	0.012	0.001	46	0.470249
macro-ovr-auc	mbc_	CHIEF	0.646	0.012	0.001	47	0.556881
macro-ovr-auc	mbc_	CHIEF	0.646	0.012	0.001	48	0.64626
macro-ovr-auc	mbc_	CHIEF	0.646	0.012	0.001	49	0.510583
macro-ovr-auc	mbc_	COBRA	0.658	0.012	0.001	0	0.559784
macro-ovr-auc	mbc_	COBRA	0.658	0.012	0.001	1	0.800949
macro-ovr-auc	mbc_	COBRA	0.658	0.012	0.001	2	0.688874
macro-ovr-auc	mbc_	COBRA	0.658	0.012	0.001	3	0.64217
macro-ovr-auc	mbc_	COBRA	0.658	0.012	0.001	4	0.549357
macro-ovr-auc	mbc_	COBRA	0.658	0.012	0.001	5	0.590285
macro-ovr-auc	mbc_	COBRA	0.658	0.012	0.001	6	0.599151
macro-ovr-auc	mbc_	COBRA	0.658	0.012	0.001	7	0.592439
macro-ovr-auc	mbc_	COBRA	0.658	0.012	0.001	8	0.698458
macro-ovr-auc	mbc_	COBRA	0.658	0.012	0.001	9	0.819493
macro-ovr-auc	mbc_	COBRA	0.658	0.012	0.001	10	0.730114
macro-ovr-auc	mbc_	COBRA	0.658	0.012	0.001	11	0.640828
macro-ovr-auc	mbc_	COBRA	0.658	0.012	0.001	12	0.685596
macro-ovr-auc	mbc_	COBRA	0.658	0.012	0.001	13	0.658248
macro-ovr-auc	mbc_	COBRA	0.658	0.012	0.001	14	0.781656
macro-ovr-auc	mbc_	COBRA	0.658	0.012	0.001	15	0.541552
macro-ovr-auc	mbc_	COBRA	0.658	0.012	0.001	16	0.534809
macro-ovr-auc	mbc_	COBRA	0.658	0.012	0.001	17	0.679976
macro-ovr-auc	mbc_	COBRA	0.658	0.012	0.001	18	0.751904
macro-ovr-auc	mbc_	COBRA	0.658	0.012	0.001	19	0.773664
macro-ovr-auc	mbc_	COBRA	0.658	0.012	0.001	20	0.651255
macro-ovr-auc	mbc_	COBRA	0.658	0.012	0.001	21	0.646759
macro-ovr-auc	mbc_	COBRA	0.658	0.012	0.001	22	0.907842
macro-ovr-auc	mbc_	COBRA	0.658	0.012	0.001	23	0.842189
macro-ovr-auc	mbc_	COBRA	0.658	0.012	0.001	24	0.597059
macro-ovr-auc	mbc_	COBRA	0.658	0.012	0.001	25	0.582043
macro-ovr-auc	mbc_	COBRA	0.658	0.012	0.001	26	0.70798
macro-ovr-auc	mbc_	COBRA	0.658	0.012	0.001	27	0.711632
macro-ovr-auc	mbc_	COBRA	0.658	0.012	0.001	28	0.518731
macro-ovr-auc	mbc_	COBRA	0.658	0.012	0.001	29	0.53971
macro-ovr-auc	mbc_	COBRA	0.658	0.012	0.001	30	0.593937
macro-ovr-auc	mbc_	COBRA	0.658	0.012	0.001	31	0.774819
macro-ovr-auc	mbc_	COBRA	0.658	0.012	0.001	32	0.647727
macro-ovr-auc	mbc_	COBRA	0.658	0.012	0.001	33	0.640297
macro-ovr-auc	mbc_	COBRA	0.658	0.012	0.001	34	0.718344
macro-ovr-auc	mbc_	COBRA	0.658	0.012	0.001	35	0.694649
macro-ovr-auc	mbc_	COBRA	0.658	0.012	0.001	36	0.65675
macro-ovr-auc	mbc_	COBRA	0.658	0.012	0.001	37	0.679976
macro-ovr-auc	mbc_	COBRA	0.658	0.012	0.001	38	0.658092
macro-ovr-auc	mbc_	COBRA	0.658	0.012	0.001	39	0.629246
macro-ovr-auc	mbc_	COBRA	0.658	0.012	0.001	40	0.696741
macro-ovr-auc	mbc_	COBRA	0.658	0.012	0.001	41	0.764111
macro-ovr-auc	mbc_	COBRA	0.658	0.012	0.001	42	0.562875
macro-ovr-auc	mbc_	COBRA	0.658	0.012	0.001	43	0.540522
macro-ovr-auc	mbc_	COBRA	0.658	0.012	0.001	44	0.600868
macro-ovr-auc	mbc_	COBRA	0.658	0.012	0.001	45	0.602491
macro-ovr-auc	mbc_	COBRA	0.658	0.012	0.001	46	0.611139
macro-ovr-auc	mbc_	COBRA	0.658	0.012	0.001	47	0.533841
macro-ovr-auc	mbc_	COBRA	0.658	0.012	0.001	48	0.686563
macro-ovr-auc	mbc_	COBRA	0.658	0.012	0.001	49	0.588911
macro-ovr-auc	mbc_	EAGLE	0.729	0.012	0.001	0	0.671141
macro-ovr-auc	mbc_	EAGLE	0.729	0.012	0.001	1	0.760895
macro-ovr-auc	mbc_	EAGLE	0.729	0.012	0.001	2	0.798733
macro-ovr-auc	mbc_	EAGLE	0.729	0.012	0.001	3	0.855613
macro-ovr-auc	mbc_	EAGLE	0.729	0.012	0.001	4	0.605145
macro-ovr-auc	mbc_	EAGLE	0.729	0.012	0.001	5	0.672983
macro-ovr-auc	mbc_	EAGLE	0.729	0.012	0.001	6	0.669955
macro-ovr-auc	mbc_	EAGLE	0.729	0.012	0.001	7	0.771728
macro-ovr-auc	mbc_	EAGLE	0.729	0.012	0.001	8	0.784185
macro-ovr-auc	mbc_	EAGLE	0.729	0.012	0.001	9	0.800231
macro-ovr-auc	mbc_	EAGLE	0.729	0.012	0.001	10	0.740322
macro-ovr-auc	mbc_	EAGLE	0.729	0.012	0.001	11	0.737232
macro-ovr-auc	mbc_	EAGLE	0.729	0.012	0.001	12	0.833417
macro-ovr-auc	mbc_	EAGLE	0.729	0.012	0.001	13	0.621441
macro-ovr-auc	mbc_	EAGLE	0.729	0.012	0.001	14	0.747783
macro-ovr-auc	mbc_	EAGLE	0.729	0.012	0.001	15	0.623189
macro-ovr-auc	mbc_	EAGLE	0.729	0.012	0.001	16	0.705139
macro-ovr-auc	mbc_	EAGLE	0.729	0.012	0.001	17	0.764173
macro-ovr-auc	mbc_	EAGLE	0.729	0.012	0.001	18	0.818151
macro-ovr-auc	mbc_	EAGLE	0.729	0.012	0.001	19	0.825175
macro-ovr-auc	mbc_	EAGLE	0.729	0.012	0.001	20	0.658748
macro-ovr-auc	mbc_	EAGLE	0.729	0.012	0.001	21	0.74897
macro-ovr-auc	mbc_	EAGLE	0.729	0.012	0.001	22	0.900568
macro-ovr-auc	mbc_	EAGLE	0.729	0.012	0.001	23	0.859172
macro-ovr-auc	mbc_	EAGLE	0.729	0.012	0.001	24	0.660589
macro-ovr-auc	mbc_	EAGLE	0.729	0.012	0.001	25	0.668581
macro-ovr-auc	mbc_	EAGLE	0.729	0.012	0.001	26	0.812219
macro-ovr-auc	mbc_	EAGLE	0.729	0.012	0.001	27	0.75206
macro-ovr-auc	mbc_	EAGLE	0.729	0.012	0.001	28	0.698614
macro-ovr-auc	mbc_	EAGLE	0.729	0.012	0.001	29	0.666708
macro-ovr-auc	mbc_	EAGLE	0.729	0.012	0.001	30	0.674388
macro-ovr-auc	mbc_	EAGLE	0.729	0.012	0.001	31	0.814217
macro-ovr-auc	mbc_	EAGLE	0.729	0.012	0.001	32	0.64857
macro-ovr-auc	mbc_	EAGLE	0.729	0.012	0.001	33	0.705669
macro-ovr-auc	mbc_	EAGLE	0.729	0.012	0.001	34	0.724307
macro-ovr-auc	mbc_	EAGLE	0.729	0.012	0.001	35	0.629402
macro-ovr-auc	mbc_	EAGLE	0.729	0.012	0.001	36	0.860764
macro-ovr-auc	mbc_	EAGLE	0.729	0.012	0.001	37	0.847309
macro-ovr-auc	mbc_	EAGLE	0.729	0.012	0.001	38	0.605457
macro-ovr-auc	mbc_	EAGLE	0.729	0.012	0.001	39	0.745161
macro-ovr-auc	mbc_	EAGLE	0.729	0.012	0.001	40	0.809503
macro-ovr-auc	mbc_	EAGLE	0.729	0.012	0.001	41	0.72362
macro-ovr-auc	mbc_	EAGLE	0.729	0.012	0.001	42	0.690341
macro-ovr-auc	mbc_	EAGLE	0.729	0.012	0.001	43	0.650318
macro-ovr-auc	mbc_	EAGLE	0.729	0.012	0.001	44	0.591315
macro-ovr-auc	mbc_	EAGLE	0.729	0.012	0.001	45	0.831949
macro-ovr-auc	mbc_	EAGLE	0.729	0.012	0.001	46	0.666427
macro-ovr-auc	mbc_	EAGLE	0.729	0.012	0.001	47	0.61707
macro-ovr-auc	mbc_	EAGLE	0.729	0.012	0.001	48	0.806475
macro-ovr-auc	mbc_	EAGLE	0.729	0.012	0.001	49	0.551698
macro-ovr-auc	mbc_	GIGAPATH	0.597	0.011	0.01	0	0.379901
macro-ovr-auc	mbc_	GIGAPATH	0.597	0.011	0.01	1	0.658841
macro-ovr-auc	mbc_	GIGAPATH	0.597	0.011	0.01	2	0.566777
macro-ovr-auc	mbc_	GIGAPATH	0.597	0.011	0.01	3	0.6811
macro-ovr-auc	mbc_	GIGAPATH	0.597	0.011	0.01	4	0.590441
macro-ovr-auc	mbc_	GIGAPATH	0.597	0.011	0.01	5	0.552697
macro-ovr-auc	mbc_	GIGAPATH	0.597	0.011	0.01	6	0.699113
macro-ovr-auc	mbc_	GIGAPATH	0.597	0.011	0.01	7	0.701361
macro-ovr-auc	mbc_	GIGAPATH	0.597	0.011	0.01	8	0.553852
macro-ovr-auc	mbc_	GIGAPATH	0.597	0.011	0.01	9	0.701111
macro-ovr-auc	mbc_	GIGAPATH	0.597	0.011	0.01	10	0.758741
macro-ovr-auc	mbc_	GIGAPATH	0.597	0.011	0.01	11	0.55379
macro-ovr-auc	mbc_	GIGAPATH	0.597	0.011	0.01	12	0.617195
macro-ovr-auc	mbc_	GIGAPATH	0.597	0.011	0.01	13	0.589473
macro-ovr-auc	mbc_	GIGAPATH	0.597	0.011	0.01	14	0.644512
macro-ovr-auc	mbc_	GIGAPATH	0.597	0.011	0.01	15	0.482112
macro-ovr-auc	mbc_	GIGAPATH	0.597	0.011	0.01	16	0.379496
macro-ovr-auc	mbc_	GIGAPATH	0.597	0.011	0.01	17	0.493819
macro-ovr-auc	mbc_	GIGAPATH	0.597	0.011	0.01	18	0.687937
macro-ovr-auc	mbc_	GIGAPATH	0.597	0.011	0.01	19	0.698083
macro-ovr-auc	mbc_	GIGAPATH	0.597	0.011	0.01	20	0.621347
macro-ovr-auc	mbc_	GIGAPATH	0.597	0.011	0.01	21	0.592907
macro-ovr-auc	mbc_	GIGAPATH	0.597	0.011	0.01	22	0.71953
macro-ovr-auc	mbc_	GIGAPATH	0.597	0.011	0.01	23	0.609734
macro-ovr-auc	mbc_	GIGAPATH	0.597	0.011	0.01	24	0.617539
macro-ovr-auc	mbc_	GIGAPATH	0.597	0.011	0.01	25	0.629933
macro-ovr-auc	mbc_	GIGAPATH	0.597	0.011	0.01	26	0.527254
macro-ovr-auc	mbc_	GIGAPATH	0.597	0.011	0.01	27	0.550262
macro-ovr-auc	mbc_	GIGAPATH	0.597	0.011	0.01	28	0.584572
macro-ovr-auc	mbc_	GIGAPATH	0.597	0.011	0.01	29	0.531281
macro-ovr-auc	mbc_	GIGAPATH	0.597	0.011	0.01	30	0.562344
macro-ovr-auc	mbc_	GIGAPATH	0.597	0.011	0.01	31	0.714411
macro-ovr-auc	mbc_	GIGAPATH	0.597	0.011	0.01	32	0.588255
macro-ovr-auc	mbc_	GIGAPATH	0.597	0.011	0.01	33	0.644824
macro-ovr-auc	mbc_	GIGAPATH	0.597	0.011	0.01	34	0.655095
macro-ovr-auc	mbc_	GIGAPATH	0.597	0.011	0.01	35	0.49282
macro-ovr-auc	mbc_	GIGAPATH	0.597	0.011	0.01	36	0.634896
macro-ovr-auc	mbc_	GIGAPATH	0.597	0.011	0.01	37	0.603771
macro-ovr-auc	mbc_	GIGAPATH	0.597	0.011	0.01	38	0.583947
macro-ovr-auc	mbc_	GIGAPATH	0.597	0.011	0.01	39	0.54636
macro-ovr-auc	mbc_	GIGAPATH	0.597	0.011	0.01	40	0.632055
macro-ovr-auc	mbc_	GIGAPATH	0.597	0.011	0.01	41	0.63602
macro-ovr-auc	mbc_	GIGAPATH	0.597	0.011	0.01	42	0.554196
macro-ovr-auc	mbc_	GIGAPATH	0.597	0.011	0.01	43	0.530844
macro-ovr-auc	mbc_	GIGAPATH	0.597	0.011	0.01	44	0.543051
macro-ovr-auc	mbc_	GIGAPATH	0.597	0.011	0.01	45	0.584884
macro-ovr-auc	mbc_	GIGAPATH	0.597	0.011	0.01	46	0.689779
macro-ovr-auc	mbc_	GIGAPATH	0.597	0.011	0.01	47	0.460321
macro-ovr-auc	mbc_	GIGAPATH	0.597	0.011	0.01	48	0.595935
macro-ovr-auc	mbc_	GIGAPATH	0.597	0.011	0.01	49	0.616352
macro-ovr-auc	mbc_	MADELEINE	0.62	0.015	0.001	0	0.475587
macro-ovr-auc	mbc_	MADELEINE	0.62	0.015	0.001	1	0.554851
macro-ovr-auc	mbc_	MADELEINE	0.62	0.015	0.001	2	0.530501
macro-ovr-auc	mbc_	MADELEINE	0.62	0.015	0.001	3	0.64345
macro-ovr-auc	mbc_	MADELEINE	0.62	0.015	0.001	4	0.530907
macro-ovr-auc	mbc_	MADELEINE	0.62	0.015	0.001	5	0.692557
macro-ovr-auc	mbc_	MADELEINE	0.62	0.015	0.001	6	0.72209
macro-ovr-auc	mbc_	MADELEINE	0.62	0.015	0.001	7	0.692526
macro-ovr-auc	mbc_	MADELEINE	0.62	0.015	0.001	8	0.678696
macro-ovr-auc	mbc_	MADELEINE	0.62	0.015	0.001	9	0.672858
macro-ovr-auc	mbc_	MADELEINE	0.62	0.015	0.001	10	0.674856
macro-ovr-auc	mbc_	MADELEINE	0.62	0.015	0.001	11	0.601867
macro-ovr-auc	mbc_	MADELEINE	0.62	0.015	0.001	12	0.736201
macro-ovr-auc	mbc_	MADELEINE	0.62	0.015	0.001	13	0.495504
macro-ovr-auc	mbc_	MADELEINE	0.62	0.015	0.001	14	0.743257
macro-ovr-auc	mbc_	MADELEINE	0.62	0.015	0.001	15	0.49079
macro-ovr-auc	mbc_	MADELEINE	0.62	0.015	0.001	16	0.561751
macro-ovr-auc	mbc_	MADELEINE	0.62	0.015	0.001	17	0.602803
macro-ovr-auc	mbc_	MADELEINE	0.62	0.015	0.001	18	0.519387
macro-ovr-auc	mbc_	MADELEINE	0.62	0.015	0.001	19	0.89473
macro-ovr-auc	mbc_	MADELEINE	0.62	0.015	0.001	20	0.494849
macro-ovr-auc	mbc_	MADELEINE	0.62	0.015	0.001	21	0.71157
macro-ovr-auc	mbc_	MADELEINE	0.62	0.015	0.001	22	0.821991
macro-ovr-auc	mbc_	MADELEINE	0.62	0.015	0.001	23	0.619505
macro-ovr-auc	mbc_	MADELEINE	0.62	0.015	0.001	24	0.459853
macro-ovr-auc	mbc_	MADELEINE	0.62	0.015	0.001	25	0.735795
macro-ovr-auc	mbc_	MADELEINE	0.62	0.015	0.001	26	0.575425
macro-ovr-auc	mbc_	MADELEINE	0.62	0.015	0.001	27	0.631462
macro-ovr-auc	mbc_	MADELEINE	0.62	0.015	0.001	28	0.498658
macro-ovr-auc	mbc_	MADELEINE	0.62	0.015	0.001	29	0.572428
macro-ovr-auc	mbc_	MADELEINE	0.62	0.015	0.001	30	0.530313
macro-ovr-auc	mbc_	MADELEINE	0.62	0.015	0.001	31	0.659185
macro-ovr-auc	mbc_	MADELEINE	0.62	0.015	0.001	32	0.593407
macro-ovr-auc	mbc_	MADELEINE	0.62	0.015	0.001	33	0.598495
macro-ovr-auc	mbc_	MADELEINE	0.62	0.015	0.001	34	0.662213
macro-ovr-auc	mbc_	MADELEINE	0.62	0.015	0.001	35	0.566808
macro-ovr-auc	mbc_	MADELEINE	0.62	0.015	0.001	36	0.710352
macro-ovr-auc	mbc_	MADELEINE	0.62	0.015	0.001	37	0.734359
macro-ovr-auc	mbc_	MADELEINE	0.62	0.015	0.001	38	0.543363
macro-ovr-auc	mbc_	MADELEINE	0.62	0.015	0.001	39	0.665616
macro-ovr-auc	mbc_	MADELEINE	0.62	0.015	0.001	40	0.675887
macro-ovr-auc	mbc_	MADELEINE	0.62	0.015	0.001	41	0.699769
macro-ovr-auc	mbc_	MADELEINE	0.62	0.015	0.001	42	0.411588
macro-ovr-auc	mbc_	MADELEINE	0.62	0.015	0.001	43	0.653066
macro-ovr-auc	mbc_	MADELEINE	0.62	0.015	0.001	44	0.529252
macro-ovr-auc	mbc_	MADELEINE	0.62	0.015	0.001	45	0.651349
macro-ovr-auc	mbc_	MADELEINE	0.62	0.015	0.001	46	0.608922
macro-ovr-auc	mbc_	MADELEINE	0.62	0.015	0.001	47	0.592938
macro-ovr-auc	mbc_	MADELEINE	0.62	0.015	0.001	48	0.82377
macro-ovr-auc	mbc_	MADELEINE	0.62	0.015	0.001	49	0.446116
macro-ovr-auc	mbc_	PRISM	0.686	0.011	0.001	0	0.60708
macro-ovr-auc	mbc_	PRISM	0.686	0.011	0.001	1	0.732986
macro-ovr-auc	mbc_	PRISM	0.686	0.011	0.001	2	0.676043
macro-ovr-auc	mbc_	PRISM	0.686	0.011	0.001	3	0.696304
macro-ovr-auc	mbc_	PRISM	0.686	0.011	0.001	4	0.709884
macro-ovr-auc	mbc_	PRISM	0.686	0.011	0.001	5	0.531781
macro-ovr-auc	mbc_	PRISM	0.686	0.011	0.001	6	0.653159
macro-ovr-auc	mbc_	PRISM	0.686	0.011	0.001	7	0.724338
macro-ovr-auc	mbc_	PRISM	0.686	0.011	0.001	8	0.791365
macro-ovr-auc	mbc_	PRISM	0.686	0.011	0.001	9	0.814873
macro-ovr-auc	mbc_	PRISM	0.686	0.011	0.001	10	0.858704
macro-ovr-auc	mbc_	PRISM	0.686	0.011	0.001	11	0.677572
macro-ovr-auc	mbc_	PRISM	0.686	0.011	0.001	12	0.782343
macro-ovr-auc	mbc_	PRISM	0.686	0.011	0.001	13	0.631993
macro-ovr-auc	mbc_	PRISM	0.686	0.011	0.001	14	0.808598
macro-ovr-auc	mbc_	PRISM	0.686	0.011	0.001	15	0.525974
macro-ovr-auc	mbc_	PRISM	0.686	0.011	0.001	16	0.590316
macro-ovr-auc	mbc_	PRISM	0.686	0.011	0.001	17	0.69159
macro-ovr-auc	mbc_	PRISM	0.686	0.011	0.001	18	0.696304
macro-ovr-auc	mbc_	PRISM	0.686	0.011	0.001	19	0.764329
macro-ovr-auc	mbc_	PRISM	0.686	0.011	0.001	20	0.542364
macro-ovr-auc	mbc_	PRISM	0.686	0.011	0.001	21	0.7308
macro-ovr-auc	mbc_	PRISM	0.686	0.011	0.001	22	0.719312
macro-ovr-auc	mbc_	PRISM	0.686	0.011	0.001	23	0.722153
macro-ovr-auc	mbc_	PRISM	0.686	0.011	0.001	24	0.687625
macro-ovr-auc	mbc_	PRISM	0.686	0.011	0.001	25	0.718375
macro-ovr-auc	mbc_	PRISM	0.686	0.011	0.001	26	0.616071
macro-ovr-auc	mbc_	PRISM	0.686	0.011	0.001	27	0.732143
macro-ovr-auc	mbc_	PRISM	0.686	0.011	0.001	28	0.634397
macro-ovr-auc	mbc_	PRISM	0.686	0.011	0.001	29	0.649257
macro-ovr-auc	mbc_	PRISM	0.686	0.011	0.001	30	0.585789
macro-ovr-auc	mbc_	PRISM	0.686	0.011	0.001	31	0.761832
macro-ovr-auc	mbc_	PRISM	0.686	0.011	0.001	32	0.729989
macro-ovr-auc	mbc_	PRISM	0.686	0.011	0.001	33	0.683317
macro-ovr-auc	mbc_	PRISM	0.686	0.011	0.001	34	0.663368
macro-ovr-auc	mbc_	PRISM	0.686	0.011	0.001	35	0.804539
macro-ovr-auc	mbc_	PRISM	0.686	0.011	0.001	36	0.751655
macro-ovr-auc	mbc_	PRISM	0.686	0.011	0.001	37	0.681943
macro-ovr-auc	mbc_	PRISM	0.686	0.011	0.001	38	0.64011
macro-ovr-auc	mbc_	PRISM	0.686	0.011	0.001	39	0.718188
macro-ovr-auc	mbc_	PRISM	0.686	0.011	0.001	40	0.587038
macro-ovr-auc	mbc_	PRISM	0.686	0.011	0.001	41	0.757368
macro-ovr-auc	mbc_	PRISM	0.686	0.011	0.001	42	0.674294
macro-ovr-auc	mbc_	PRISM	0.686	0.011	0.001	43	0.577641
macro-ovr-auc	mbc_	PRISM	0.686	0.011	0.001	44	0.614573
macro-ovr-auc	mbc_	PRISM	0.686	0.011	0.001	45	0.729083
macro-ovr-auc	mbc_	PRISM	0.686	0.011	0.001	46	0.759803
macro-ovr-auc	mbc_	PRISM	0.686	0.011	0.001	47	0.515609
macro-ovr-auc	mbc_	PRISM	0.686	0.011	0.001	48	0.750062
macro-ovr-auc	mbc_	PRISM	0.686	0.011	0.001	49	0.588942
macro-ovr-auc	mbc_	TITAN	0.63	0.011	0.001	0	0.578078
macro-ovr-auc	mbc_	TITAN	0.63	0.011	0.001	1	0.785777
macro-ovr-auc	mbc_	TITAN	0.63	0.011	0.001	2	0.683129
macro-ovr-auc	mbc_	TITAN	0.63	0.011	0.001	3	0.617507
macro-ovr-auc	mbc_	TITAN	0.63	0.011	0.001	4	0.816527
macro-ovr-auc	mbc_	TITAN	0.63	0.011	0.001	5	0.566839
macro-ovr-auc	mbc_	TITAN	0.63	0.011	0.001	6	0.693463
macro-ovr-auc	mbc_	TITAN	0.63	0.011	0.001	7	0.580451
macro-ovr-auc	mbc_	TITAN	0.63	0.011	0.001	8	0.747752
macro-ovr-auc	mbc_	TITAN	0.63	0.011	0.001	9	0.666958
macro-ovr-auc	mbc_	TITAN	0.63	0.011	0.001	10	0.595904
macro-ovr-auc	mbc_	TITAN	0.63	0.011	0.001	11	0.658092
macro-ovr-auc	mbc_	TITAN	0.63	0.011	0.001	12	0.690216
macro-ovr-auc	mbc_	TITAN	0.63	0.011	0.001	13	0.621004
macro-ovr-auc	mbc_	TITAN	0.63	0.011	0.001	14	0.539585
macro-ovr-auc	mbc_	TITAN	0.63	0.011	0.001	15	0.574863
macro-ovr-auc	mbc_	TITAN	0.63	0.011	0.001	16	0.54508
macro-ovr-auc	mbc_	TITAN	0.63	0.011	0.001	17	0.662494
macro-ovr-auc	mbc_	TITAN	0.63	0.011	0.001	18	0.574301
macro-ovr-auc	mbc_	TITAN	0.63	0.011	0.001	19	0.693026
macro-ovr-auc	mbc_	TITAN	0.63	0.011	0.001	20	0.454702
macro-ovr-auc	mbc_	TITAN	0.63	0.011	0.001	21	0.658123
macro-ovr-auc	mbc_	TITAN	0.63	0.011	0.001	22	0.669799
macro-ovr-auc	mbc_	TITAN	0.63	0.011	0.001	23	0.731113
macro-ovr-auc	mbc_	TITAN	0.63	0.011	0.001	24	0.563905
macro-ovr-auc	mbc_	TITAN	0.63	0.011	0.001	25	0.698364
macro-ovr-auc	mbc_	TITAN	0.63	0.011	0.001	26	0.674107
macro-ovr-auc	mbc_	TITAN	0.63	0.011	0.001	27	0.625094
macro-ovr-auc	mbc_	TITAN	0.63	0.011	0.001	28	0.53125
macro-ovr-auc	mbc_	TITAN	0.63	0.011	0.001	29	0.592532
macro-ovr-auc	mbc_	TITAN	0.63	0.011	0.001	30	0.557911
macro-ovr-auc	mbc_	TITAN	0.63	0.011	0.001	31	0.73923
macro-ovr-auc	mbc_	TITAN	0.63	0.011	0.001	32	0.667895
macro-ovr-auc	mbc_	TITAN	0.63	0.011	0.001	33	0.563218
macro-ovr-auc	mbc_	TITAN	0.63	0.011	0.001	34	0.601523
macro-ovr-auc	mbc_	TITAN	0.63	0.011	0.001	35	0.661588
macro-ovr-auc	mbc_	TITAN	0.63	0.011	0.001	36	0.701736
macro-ovr-auc	mbc_	TITAN	0.63	0.011	0.001	37	0.610296
macro-ovr-auc	mbc_	TITAN	0.63	0.011	0.001	38	0.541615
macro-ovr-auc	mbc_	TITAN	0.63	0.011	0.001	39	0.723183
macro-ovr-auc	mbc_	TITAN	0.63	0.011	0.001	40	0.55457
macro-ovr-auc	mbc_	TITAN	0.63	0.011	0.001	41	0.697677
macro-ovr-auc	mbc_	TITAN	0.63	0.011	0.001	42	0.5128
macro-ovr-auc	mbc_	TITAN	0.63	0.011	0.001	43	0.610452
macro-ovr-auc	mbc_	TITAN	0.63	0.011	0.001	44	0.497877
macro-ovr-auc	mbc_	TITAN	0.63	0.011	0.001	45	0.677572
macro-ovr-auc	mbc_	TITAN	0.63	0.011	0.001	46	0.688499
macro-ovr-auc	mbc_	TITAN	0.63	0.011	0.001	47	0.59297
macro-ovr-auc	mbc_	TITAN	0.63	0.011	0.001	48	0.661183
macro-ovr-auc	mbc_	TITAN	0.63	0.011	0.001	49	0.542114
macro-ovr-auc	nadt	ABMIL	0.808	0.025		0	0.75
macro-ovr-auc	nadt	ABMIL	0.808	0.025		1	1
macro-ovr-auc	nadt	ABMIL	0.808	0.025		2	0.916667
macro-ovr-auc	nadt	ABMIL	0.808	0.025		3	0.75
macro-ovr-auc	nadt	ABMIL	0.808	0.025		4	0.583333
macro-ovr-auc	nadt	ABMIL	0.808	0.025		5	0.916667
macro-ovr-auc	nadt	ABMIL	0.808	0.025		6	0.75
macro-ovr-auc	nadt	ABMIL	0.808	0.025		7	0.916667
macro-ovr-auc	nadt	ABMIL	0.808	0.025		8	0.75
macro-ovr-auc	nadt	ABMIL	0.808	0.025		9	0.5
macro-ovr-auc	nadt	ABMIL	0.808	0.025		10	0.583333
macro-ovr-auc	nadt	ABMIL	0.808	0.025		11	1
macro-ovr-auc	nadt	ABMIL	0.808	0.025		12	0.666667
macro-ovr-auc	nadt	ABMIL	0.808	0.025		13	0.833333
macro-ovr-auc	nadt	ABMIL	0.808	0.025		14	0.833333
macro-ovr-auc	nadt	ABMIL	0.808	0.025		15	0.916667
macro-ovr-auc	nadt	ABMIL	0.808	0.025		16	0.583333
macro-ovr-auc	nadt	ABMIL	0.808	0.025		17	1
macro-ovr-auc	nadt	ABMIL	0.808	0.025		18	0.916667
macro-ovr-auc	nadt	ABMIL	0.808	0.025		19	0.666667
macro-ovr-auc	nadt	ABMIL	0.808	0.025		20	0.916667
macro-ovr-auc	nadt	ABMIL	0.808	0.025		21	1
macro-ovr-auc	nadt	ABMIL	0.808	0.025		22	0.666667
macro-ovr-auc	nadt	ABMIL	0.808	0.025		23	0.75
macro-ovr-auc	nadt	ABMIL	0.808	0.025		24	1
macro-ovr-auc	nadt	ABMIL	0.808	0.025		25	0.75
macro-ovr-auc	nadt	ABMIL	0.808	0.025		26	1
macro-ovr-auc	nadt	ABMIL	0.808	0.025		27	0.416667
macro-ovr-auc	nadt	ABMIL	0.808	0.025		28	1
macro-ovr-auc	nadt	ABMIL	0.808	0.025		29	0.916667
macro-ovr-auc	nadt	ABMIL	0.808	0.025		30	1
macro-ovr-auc	nadt	ABMIL	0.808	0.025		31	1
macro-ovr-auc	nadt	ABMIL	0.808	0.025		32	0.75
macro-ovr-auc	nadt	ABMIL	0.808	0.025		33	0.666667
macro-ovr-auc	nadt	ABMIL	0.808	0.025		34	0.75
macro-ovr-auc	nadt	ABMIL	0.808	0.025		35	0.333333
macro-ovr-auc	nadt	ABMIL	0.808	0.025		36	0.833333
macro-ovr-auc	nadt	ABMIL	0.808	0.025		37	1
macro-ovr-auc	nadt	ABMIL	0.808	0.025		38	0.916667
macro-ovr-auc	nadt	ABMIL	0.808	0.025		39	1
macro-ovr-auc	nadt	ABMIL	0.808	0.025		40	0.833333
macro-ovr-auc	nadt	ABMIL	0.808	0.025		41	1
macro-ovr-auc	nadt	ABMIL	0.808	0.025		42	0.5
macro-ovr-auc	nadt	ABMIL	0.808	0.025		43	0.75
macro-ovr-auc	nadt	ABMIL	0.808	0.025		44	0.75
macro-ovr-auc	nadt	ABMIL	0.808	0.025		45	0.916667
macro-ovr-auc	nadt	ABMIL	0.808	0.025		46	0.583333
macro-ovr-auc	nadt	ABMIL	0.808	0.025		47	0.583333
macro-ovr-auc	nadt	ABMIL	0.808	0.025		48	1
macro-ovr-auc	nadt	ABMIL	0.808	0.025		49	1
macro-ovr-auc	nadt	CHIEF	0.667	0.033	1	0	0.5
macro-ovr-auc	nadt	CHIEF	0.667	0.033	1	1	0.75
macro-ovr-auc	nadt	CHIEF	0.667	0.033	1	2	0.583333
macro-ovr-auc	nadt	CHIEF	0.667	0.033	1	3	0.833333
macro-ovr-auc	nadt	CHIEF	0.667	0.033	1	4	0.666667
macro-ovr-auc	nadt	CHIEF	0.667	0.033	1	5	1
macro-ovr-auc	nadt	CHIEF	0.667	0.033	1	6	0.416667
macro-ovr-auc	nadt	CHIEF	0.667	0.033	1	7	0.75
macro-ovr-auc	nadt	CHIEF	0.667	0.033	1	8	1
macro-ovr-auc	nadt	CHIEF	0.667	0.033	1	9	0.583333
macro-ovr-auc	nadt	CHIEF	0.667	0.033	1	10	0.5
macro-ovr-auc	nadt	CHIEF	0.667	0.033	1	11	1
macro-ovr-auc	nadt	CHIEF	0.667	0.033	1	12	0.666667
macro-ovr-auc	nadt	CHIEF	0.667	0.033	1	13	1
macro-ovr-auc	nadt	CHIEF	0.667	0.033	1	14	0.666667
macro-ovr-auc	nadt	CHIEF	0.667	0.033	1	15	0.833333
macro-ovr-auc	nadt	CHIEF	0.667	0.033	1	16	0.25
macro-ovr-auc	nadt	CHIEF	0.667	0.033	1	17	0.833333
macro-ovr-auc	nadt	CHIEF	0.667	0.033	1	18	0.75
macro-ovr-auc	nadt	CHIEF	0.667	0.033	1	19	0.583333
macro-ovr-auc	nadt	CHIEF	0.667	0.033	1	20	1
macro-ovr-auc	nadt	CHIEF	0.667	0.033	1	21	0.916667
macro-ovr-auc	nadt	CHIEF	0.667	0.033	1	22	0.583333
macro-ovr-auc	nadt	CHIEF	0.667	0.033	1	23	0.833333
macro-ovr-auc	nadt	CHIEF	0.667	0.033	1	24	0.916667
macro-ovr-auc	nadt	CHIEF	0.667	0.033	1	25	0.416667
macro-ovr-auc	nadt	CHIEF	0.667	0.033	1	26	0.416667
macro-ovr-auc	nadt	CHIEF	0.667	0.033	1	27	0.333333
macro-ovr-auc	nadt	CHIEF	0.667	0.033	1	28	0.666667
macro-ovr-auc	nadt	CHIEF	0.667	0.033	1	29	0.666667
macro-ovr-auc	nadt	CHIEF	0.667	0.033	1	30	0.75
macro-ovr-auc	nadt	CHIEF	0.667	0.033	1	31	0.833333
macro-ovr-auc	nadt	CHIEF	0.667	0.033	1	32	0.5
macro-ovr-auc	nadt	CHIEF	0.667	0.033	1	33	0.0833333
macro-ovr-auc	nadt	CHIEF	0.667	0.033	1	34	0.916667
macro-ovr-auc	nadt	CHIEF	0.667	0.033	1	35	0.0833333
macro-ovr-auc	nadt	CHIEF	0.667	0.033	1	36	0.5
macro-ovr-auc	nadt	CHIEF	0.667	0.033	1	37	0.833333
macro-ovr-auc	nadt	CHIEF	0.667	0.033	1	38	0.75
macro-ovr-auc	nadt	CHIEF	0.667	0.033	1	39	0.666667
macro-ovr-auc	nadt	CHIEF	0.667	0.033	1	40	0.75
macro-ovr-auc	nadt	CHIEF	0.667	0.033	1	41	0.833333
macro-ovr-auc	nadt	CHIEF	0.667	0.033	1	42	0.333333
macro-ovr-auc	nadt	CHIEF	0.667	0.033	1	43	0.583333
macro-ovr-auc	nadt	CHIEF	0.667	0.033	1	44	0.75
macro-ovr-auc	nadt	CHIEF	0.667	0.033	1	45	0.833333
macro-ovr-auc	nadt	CHIEF	0.667	0.033	1	46	0.5
macro-ovr-auc	nadt	CHIEF	0.667	0.033	1	47	0.25
macro-ovr-auc	nadt	CHIEF	0.667	0.033	1	48	1
macro-ovr-auc	nadt	CHIEF	0.667	0.033	1	49	0.666667
macro-ovr-auc	nadt	COBRA	0.675	0.025	0.001	0	0.416667
macro-ovr-auc	nadt	COBRA	0.675	0.025	0.001	1	0.583333
macro-ovr-auc	nadt	COBRA	0.675	0.025	0.001	2	0.916667
macro-ovr-auc	nadt	COBRA	0.675	0.025	0.001	3	0.5
macro-ovr-auc	nadt	COBRA	0.675	0.025	0.001	4	0.5
macro-ovr-auc	nadt	COBRA	0.675	0.025	0.001	5	0.75
macro-ovr-auc	nadt	COBRA	0.675	0.025	0.001	6	0.5
macro-ovr-auc	nadt	COBRA	0.675	0.025	0.001	7	0.833333
macro-ovr-auc	nadt	COBRA	0.675	0.025	0.001	8	0.833333
macro-ovr-auc	nadt	COBRA	0.675	0.025	0.001	9	0.416667
macro-ovr-auc	nadt	COBRA	0.675	0.025	0.001	10	0.75
macro-ovr-auc	nadt	COBRA	0.675	0.025	0.001	11	1
macro-ovr-auc	nadt	COBRA	0.675	0.025	0.001	12	0.666667
macro-ovr-auc	nadt	COBRA	0.675	0.025	0.001	13	0.833333
macro-ovr-auc	nadt	COBRA	0.675	0.025	0.001	14	0.833333
macro-ovr-auc	nadt	COBRA	0.675	0.025	0.001	15	0.833333
macro-ovr-auc	nadt	COBRA	0.675	0.025	0.001	16	0.75
macro-ovr-auc	nadt	COBRA	0.675	0.025	0.001	17	0.75
macro-ovr-auc	nadt	COBRA	0.675	0.025	0.001	18	0.916667
macro-ovr-auc	nadt	COBRA	0.675	0.025	0.001	19	0.583333
macro-ovr-auc	nadt	COBRA	0.675	0.025	0.001	20	0.5
macro-ovr-auc	nadt	COBRA	0.675	0.025	0.001	21	0.916667
macro-ovr-auc	nadt	COBRA	0.675	0.025	0.001	22	0.5
macro-ovr-auc	nadt	COBRA	0.675	0.025	0.001	23	0.75
macro-ovr-auc	nadt	COBRA	0.675	0.025	0.001	24	0.833333
macro-ovr-auc	nadt	COBRA	0.675	0.025	0.001	25	0.583333
macro-ovr-auc	nadt	COBRA	0.675	0.025	0.001	26	0.5
macro-ovr-auc	nadt	COBRA	0.675	0.025	0.001	27	0.75
macro-ovr-auc	nadt	COBRA	0.675	0.025	0.001	28	0.583333
macro-ovr-auc	nadt	COBRA	0.675	0.025	0.001	29	0.5
macro-ovr-auc	nadt	COBRA	0.675	0.025	0.001	30	0.833333
macro-ovr-auc	nadt	COBRA	0.675	0.025	0.001	31	0.833333
macro-ovr-auc	nadt	COBRA	0.675	0.025	0.001	32	0.666667
macro-ovr-auc	nadt	COBRA	0.675	0.025	0.001	33	0.75
macro-ovr-auc	nadt	COBRA	0.675	0.025	0.001	34	0.75
macro-ovr-auc	nadt	COBRA	0.675	0.025	0.001	35	0.333333
macro-ovr-auc	nadt	COBRA	0.675	0.025	0.001	36	0.416667
macro-ovr-auc	nadt	COBRA	0.675	0.025	0.001	37	0.75
macro-ovr-auc	nadt	COBRA	0.675	0.025	0.001	38	0.583333
macro-ovr-auc	nadt	COBRA	0.675	0.025	0.001	39	0.583333
macro-ovr-auc	nadt	COBRA	0.675	0.025	0.001	40	0.833333
macro-ovr-auc	nadt	COBRA	0.675	0.025	0.001	41	0.833333
macro-ovr-auc	nadt	COBRA	0.675	0.025	0.001	42	0.25
macro-ovr-auc	nadt	COBRA	0.675	0.025	0.001	43	0.666667
macro-ovr-auc	nadt	COBRA	0.675	0.025	0.001	44	0.75
macro-ovr-auc	nadt	COBRA	0.675	0.025	0.001	45	0.833333
macro-ovr-auc	nadt	COBRA	0.675	0.025	0.001	46	0.5
macro-ovr-auc	nadt	COBRA	0.675	0.025	0.001	47	0.833333
macro-ovr-auc	nadt	COBRA	0.675	0.025	0.001	48	0.416667
macro-ovr-auc	nadt	COBRA	0.675	0.025	0.001	49	0.75
macro-ovr-auc	nadt	EAGLE	0.71	0.027	0.01	0	0.75
macro-ovr-auc	nadt	EAGLE	0.71	0.027	0.01	1	0.75
macro-ovr-auc	nadt	EAGLE	0.71	0.027	0.01	2	0.666667
macro-ovr-auc	nadt	EAGLE	0.71	0.027	0.01	3	0.75
macro-ovr-auc	nadt	EAGLE	0.71	0.027	0.01	4	0.583333
macro-ovr-auc	nadt	EAGLE	0.71	0.027	0.01	5	0.833333
macro-ovr-auc	nadt	EAGLE	0.71	0.027	0.01	6	0.5
macro-ovr-auc	nadt	EAGLE	0.71	0.027	0.01	7	0.5
macro-ovr-auc	nadt	EAGLE	0.71	0.027	0.01	8	0.916667
macro-ovr-auc	nadt	EAGLE	0.71	0.027	0.01	9	0.333333
macro-ovr-auc	nadt	EAGLE	0.71	0.027	0.01	10	0.416667
macro-ovr-auc	nadt	EAGLE	0.71	0.027	0.01	11	1
macro-ovr-auc	nadt	EAGLE	0.71	0.027	0.01	12	0.583333
macro-ovr-auc	nadt	EAGLE	0.71	0.027	0.01	13	1
macro-ovr-auc	nadt	EAGLE	0.71	0.027	0.01	14	0.75
macro-ovr-auc	nadt	EAGLE	0.71	0.027	0.01	15	0.916667
macro-ovr-auc	nadt	EAGLE	0.71	0.027	0.01	16	0.416667
macro-ovr-auc	nadt	EAGLE	0.71	0.027	0.01	17	1
macro-ovr-auc	nadt	EAGLE	0.71	0.027	0.01	18	0.5
macro-ovr-auc	nadt	EAGLE	0.71	0.027	0.01	19	0.416667
macro-ovr-auc	nadt	EAGLE	0.71	0.027	0.01	20	0.916667
macro-ovr-auc	nadt	EAGLE	0.71	0.027	0.01	21	0.916667
macro-ovr-auc	nadt	EAGLE	0.71	0.027	0.01	22	0.583333
macro-ovr-auc	nadt	EAGLE	0.71	0.027	0.01	23	0.75
macro-ovr-auc	nadt	EAGLE	0.71	0.027	0.01	24	0.75
macro-ovr-auc	nadt	EAGLE	0.71	0.027	0.01	25	0.583333
macro-ovr-auc	nadt	EAGLE	0.71	0.027	0.01	26	0.833333
macro-ovr-auc	nadt	EAGLE	0.71	0.027	0.01	27	0.416667
macro-ovr-auc	nadt	EAGLE	0.71	0.027	0.01	28	0.666667
macro-ovr-auc	nadt	EAGLE	0.71	0.027	0.01	29	0.666667
macro-ovr-auc	nadt	EAGLE	0.71	0.027	0.01	30	1
macro-ovr-auc	nadt	EAGLE	0.71	0.027	0.01	31	0.75
macro-ovr-auc	nadt	EAGLE	0.71	0.027	0.01	32	0.666667
macro-ovr-auc	nadt	EAGLE	0.71	0.027	0.01	33	0.333333
macro-ovr-auc	nadt	EAGLE	0.71	0.027	0.01	34	0.916667
macro-ovr-auc	nadt	EAGLE	0.71	0.027	0.01	35	0.583333
macro-ovr-auc	nadt	EAGLE	0.71	0.027	0.01	36	0.416667
macro-ovr-auc	nadt	EAGLE	0.71	0.027	0.01	37	0.75
macro-ovr-auc	nadt	EAGLE	0.71	0.027	0.01	38	0.916667
macro-ovr-auc	nadt	EAGLE	0.71	0.027	0.01	39	0.75
macro-ovr-auc	nadt	EAGLE	0.71	0.027	0.01	40	0.5
macro-ovr-auc	nadt	EAGLE	0.71	0.027	0.01	41	1
macro-ovr-auc	nadt	EAGLE	0.71	0.027	0.01	42	0.583333
macro-ovr-auc	nadt	EAGLE	0.71	0.027	0.01	43	0.75
macro-ovr-auc	nadt	EAGLE	0.71	0.027	0.01	44	0.833333
macro-ovr-auc	nadt	EAGLE	0.71	0.027	0.01	45	0.916667
macro-ovr-auc	nadt	EAGLE	0.71	0.027	0.01	46	0.833333
macro-ovr-auc	nadt	EAGLE	0.71	0.027	0.01	47	0.583333
macro-ovr-auc	nadt	EAGLE	0.71	0.027	0.01	48	0.916667
macro-ovr-auc	nadt	EAGLE	0.71	0.027	0.01	49	0.833333
macro-ovr-auc	nadt	GIGAPATH	0.637	0.027	0.001	0	0.583333
macro-ovr-auc	nadt	GIGAPATH	0.637	0.027	0.001	1	0.75
macro-ovr-auc	nadt	GIGAPATH	0.637	0.027	0.001	2	0.583333
macro-ovr-auc	nadt	GIGAPATH	0.637	0.027	0.001	3	0.916667
macro-ovr-auc	nadt	GIGAPATH	0.637	0.027	0.001	4	0.583333
macro-ovr-auc	nadt	GIGAPATH	0.637	0.027	0.001	5	0.75
macro-ovr-auc	nadt	GIGAPATH	0.637	0.027	0.001	6	0.416667
macro-ovr-auc	nadt	GIGAPATH	0.637	0.027	0.001	7	0.833333
macro-ovr-auc	nadt	GIGAPATH	0.637	0.027	0.001	8	1
macro-ovr-auc	nadt	GIGAPATH	0.637	0.027	0.001	9	0.5
macro-ovr-auc	nadt	GIGAPATH	0.637	0.027	0.001	10	0.75
macro-ovr-auc	nadt	GIGAPATH	0.637	0.027	0.001	11	0.833333
macro-ovr-auc	nadt	GIGAPATH	0.637	0.027	0.001	12	0.583333
macro-ovr-auc	nadt	GIGAPATH	0.637	0.027	0.001	13	0.833333
macro-ovr-auc	nadt	GIGAPATH	0.637	0.027	0.001	14	0.916667
macro-ovr-auc	nadt	GIGAPATH	0.637	0.027	0.001	15	0.916667
macro-ovr-auc	nadt	GIGAPATH	0.637	0.027	0.001	16	0.5
macro-ovr-auc	nadt	GIGAPATH	0.637	0.027	0.001	17	0.75
macro-ovr-auc	nadt	GIGAPATH	0.637	0.027	0.001	18	0.916667
macro-ovr-auc	nadt	GIGAPATH	0.637	0.027	0.001	19	0.5
macro-ovr-auc	nadt	GIGAPATH	0.637	0.027	0.001	20	0.666667
macro-ovr-auc	nadt	GIGAPATH	0.637	0.027	0.001	21	0.75
macro-ovr-auc	nadt	GIGAPATH	0.637	0.027	0.001	22	0.416667
macro-ovr-auc	nadt	GIGAPATH	0.637	0.027	0.001	23	0.666667
macro-ovr-auc	nadt	GIGAPATH	0.637	0.027	0.001	24	0.916667
macro-ovr-auc	nadt	GIGAPATH	0.637	0.027	0.001	25	0.5
macro-ovr-auc	nadt	GIGAPATH	0.637	0.027	0.001	26	0.333333
macro-ovr-auc	nadt	GIGAPATH	0.637	0.027	0.001	27	0.333333
macro-ovr-auc	nadt	GIGAPATH	0.637	0.027	0.001	28	0.333333
macro-ovr-auc	nadt	GIGAPATH	0.637	0.027	0.001	29	0.583333
macro-ovr-auc	nadt	GIGAPATH	0.637	0.027	0.001	30	0.833333
macro-ovr-auc	nadt	GIGAPATH	0.637	0.027	0.001	31	1
macro-ovr-auc	nadt	GIGAPATH	0.637	0.027	0.001	32	0.583333
macro-ovr-auc	nadt	GIGAPATH	0.637	0.027	0.001	33	0.5
macro-ovr-auc	nadt	GIGAPATH	0.637	0.027	0.001	34	0.666667
macro-ovr-auc	nadt	GIGAPATH	0.637	0.027	0.001	35	0.166667
macro-ovr-auc	nadt	GIGAPATH	0.637	0.027	0.001	36	0.5
macro-ovr-auc	nadt	GIGAPATH	0.637	0.027	0.001	37	0.666667
macro-ovr-auc	nadt	GIGAPATH	0.637	0.027	0.001	38	0.583333
macro-ovr-auc	nadt	GIGAPATH	0.637	0.027	0.001	39	0.5
macro-ovr-auc	nadt	GIGAPATH	0.637	0.027	0.001	40	0.75
macro-ovr-auc	nadt	GIGAPATH	0.637	0.027	0.001	41	0.5
macro-ovr-auc	nadt	GIGAPATH	0.637	0.027	0.001	42	0.333333
macro-ovr-auc	nadt	GIGAPATH	0.637	0.027	0.001	43	0.583333
macro-ovr-auc	nadt	GIGAPATH	0.637	0.027	0.001	44	0.75
macro-ovr-auc	nadt	GIGAPATH	0.637	0.027	0.001	45	0.583333
macro-ovr-auc	nadt	GIGAPATH	0.637	0.027	0.001	46	0.666667
macro-ovr-auc	nadt	GIGAPATH	0.637	0.027	0.001	47	0.5
macro-ovr-auc	nadt	GIGAPATH	0.637	0.027	0.001	48	0.583333
macro-ovr-auc	nadt	GIGAPATH	0.637	0.027	0.001	49	0.666667
macro-ovr-auc	nadt	MADELEINE	0.777	0.021	0.001	0	0.666667
macro-ovr-auc	nadt	MADELEINE	0.777	0.021	0.001	1	0.916667
macro-ovr-auc	nadt	MADELEINE	0.777	0.021	0.001	2	0.666667
macro-ovr-auc	nadt	MADELEINE	0.777	0.021	0.001	3	0.833333
macro-ovr-auc	nadt	MADELEINE	0.777	0.021	0.001	4	0.666667
macro-ovr-auc	nadt	MADELEINE	0.777	0.021	0.001	5	0.833333
macro-ovr-auc	nadt	MADELEINE	0.777	0.021	0.001	6	0.583333
macro-ovr-auc	nadt	MADELEINE	0.777	0.021	0.001	7	0.833333
macro-ovr-auc	nadt	MADELEINE	0.777	0.021	0.001	8	1
macro-ovr-auc	nadt	MADELEINE	0.777	0.021	0.001	9	0.666667
macro-ovr-auc	nadt	MADELEINE	0.777	0.021	0.001	10	0.75
macro-ovr-auc	nadt	MADELEINE	0.777	0.021	0.001	11	1
macro-ovr-auc	nadt	MADELEINE	0.777	0.021	0.001	12	1
macro-ovr-auc	nadt	MADELEINE	0.777	0.021	0.001	13	0.916667
macro-ovr-auc	nadt	MADELEINE	0.777	0.021	0.001	14	0.916667
macro-ovr-auc	nadt	MADELEINE	0.777	0.021	0.001	15	0.833333
macro-ovr-auc	nadt	MADELEINE	0.777	0.021	0.001	16	0.833333
macro-ovr-auc	nadt	MADELEINE	0.777	0.021	0.001	17	0.833333
macro-ovr-auc	nadt	MADELEINE	0.777	0.021	0.001	18	0.916667
macro-ovr-auc	nadt	MADELEINE	0.777	0.021	0.001	19	0.416667
macro-ovr-auc	nadt	MADELEINE	0.777	0.021	0.001	20	0.833333
macro-ovr-auc	nadt	MADELEINE	0.777	0.021	0.001	21	0.833333
macro-ovr-auc	nadt	MADELEINE	0.777	0.021	0.001	22	0.833333
macro-ovr-auc	nadt	MADELEINE	0.777	0.021	0.001	23	0.75
macro-ovr-auc	nadt	MADELEINE	0.777	0.021	0.001	24	0.916667
macro-ovr-auc	nadt	MADELEINE	0.777	0.021	0.001	25	0.5
macro-ovr-auc	nadt	MADELEINE	0.777	0.021	0.001	26	0.666667
macro-ovr-auc	nadt	MADELEINE	0.777	0.021	0.001	27	0.583333
macro-ovr-auc	nadt	MADELEINE	0.777	0.021	0.001	28	0.583333
macro-ovr-auc	nadt	MADELEINE	0.777	0.021	0.001	29	0.75
macro-ovr-auc	nadt	MADELEINE	0.777	0.021	0.001	30	0.833333
macro-ovr-auc	nadt	MADELEINE	0.777	0.021	0.001	31	1
macro-ovr-auc	nadt	MADELEINE	0.777	0.021	0.001	32	0.833333
macro-ovr-auc	nadt	MADELEINE	0.777	0.021	0.001	33	0.666667
macro-ovr-auc	nadt	MADELEINE	0.777	0.021	0.001	34	0.75
macro-ovr-auc	nadt	MADELEINE	0.777	0.021	0.001	35	0.5
macro-ovr-auc	nadt	MADELEINE	0.777	0.021	0.001	36	0.75
macro-ovr-auc	nadt	MADELEINE	0.777	0.021	0.001	37	0.833333
macro-ovr-auc	nadt	MADELEINE	0.777	0.021	0.001	38	0.916667
macro-ovr-auc	nadt	MADELEINE	0.777	0.021	0.001	39	0.666667
macro-ovr-auc	nadt	MADELEINE	0.777	0.021	0.001	40	1
macro-ovr-auc	nadt	MADELEINE	0.777	0.021	0.001	41	0.916667
macro-ovr-auc	nadt	MADELEINE	0.777	0.021	0.001	42	0.5
macro-ovr-auc	nadt	MADELEINE	0.777	0.021	0.001	43	0.666667
macro-ovr-auc	nadt	MADELEINE	0.777	0.021	0.001	44	0.833333
macro-ovr-auc	nadt	MADELEINE	0.777	0.021	0.001	45	0.666667
macro-ovr-auc	nadt	MADELEINE	0.777	0.021	0.001	46	0.666667
macro-ovr-auc	nadt	MADELEINE	0.777	0.021	0.001	47	0.916667
macro-ovr-auc	nadt	MADELEINE	0.777	0.021	0.001	48	0.583333
macro-ovr-auc	nadt	MADELEINE	0.777	0.021	0.001	49	1
macro-ovr-auc	nadt	PRISM	0.692	0.023	10	0	0.583333
macro-ovr-auc	nadt	PRISM	0.692	0.023	10	1	0.666667
macro-ovr-auc	nadt	PRISM	0.692	0.023	10	2	0.916667
macro-ovr-auc	nadt	PRISM	0.692	0.023	10	3	0.5
macro-ovr-auc	nadt	PRISM	0.692	0.023	10	4	0.916667
macro-ovr-auc	nadt	PRISM	0.692	0.023	10	5	0.916667
macro-ovr-auc	nadt	PRISM	0.692	0.023	10	6	0.75
macro-ovr-auc	nadt	PRISM	0.692	0.023	10	7	0.666667
macro-ovr-auc	nadt	PRISM	0.692	0.023	10	8	0.416667
macro-ovr-auc	nadt	PRISM	0.692	0.023	10	9	0.75
macro-ovr-auc	nadt	PRISM	0.692	0.023	10	10	0.583333
macro-ovr-auc	nadt	PRISM	0.692	0.023	10	11	0.5
macro-ovr-auc	nadt	PRISM	0.692	0.023	10	12	0.75
macro-ovr-auc	nadt	PRISM	0.692	0.023	10	13	0.75
macro-ovr-auc	nadt	PRISM	0.692	0.023	10	14	0.75
macro-ovr-auc	nadt	PRISM	0.692	0.023	10	15	0.666667
macro-ovr-auc	nadt	PRISM	0.692	0.023	10	16	0.25
macro-ovr-auc	nadt	PRISM	0.692	0.023	10	17	0.666667
macro-ovr-auc	nadt	PRISM	0.692	0.023	10	18	0.416667
macro-ovr-auc	nadt	PRISM	0.692	0.023	10	19	0.75
macro-ovr-auc	nadt	PRISM	0.692	0.023	10	20	0.666667
macro-ovr-auc	nadt	PRISM	0.692	0.023	10	21	0.916667
macro-ovr-auc	nadt	PRISM	0.692	0.023	10	22	0.666667
macro-ovr-auc	nadt	PRISM	0.692	0.023	10	23	0.666667
macro-ovr-auc	nadt	PRISM	0.692	0.023	10	24	0.916667
macro-ovr-auc	nadt	PRISM	0.692	0.023	10	25	0.583333
macro-ovr-auc	nadt	PRISM	0.692	0.023	10	26	0.666667
macro-ovr-auc	nadt	PRISM	0.692	0.023	10	27	0.916667
macro-ovr-auc	nadt	PRISM	0.692	0.023	10	28	0.833333
macro-ovr-auc	nadt	PRISM	0.692	0.023	10	29	0.833333
macro-ovr-auc	nadt	PRISM	0.692	0.023	10	30	0.583333
macro-ovr-auc	nadt	PRISM	0.692	0.023	10	31	0.833333
macro-ovr-auc	nadt	PRISM	0.692	0.023	10	32	0.583333
macro-ovr-auc	nadt	PRISM	0.692	0.023	10	33	0.333333
macro-ovr-auc	nadt	PRISM	0.692	0.023	10	34	0.833333
macro-ovr-auc	nadt	PRISM	0.692	0.023	10	35	0.5
macro-ovr-auc	nadt	PRISM	0.692	0.023	10	36	0.75
macro-ovr-auc	nadt	PRISM	0.692	0.023	10	37	0.75
macro-ovr-auc	nadt	PRISM	0.692	0.023	10	38	0.666667
macro-ovr-auc	nadt	PRISM	0.692	0.023	10	39	0.833333
macro-ovr-auc	nadt	PRISM	0.692	0.023	10	40	0.833333
macro-ovr-auc	nadt	PRISM	0.692	0.023	10	41	0.833333
macro-ovr-auc	nadt	PRISM	0.692	0.023	10	42	0.75
macro-ovr-auc	nadt	PRISM	0.692	0.023	10	43	0.916667
macro-ovr-auc	nadt	PRISM	0.692	0.023	10	44	0.583333
macro-ovr-auc	nadt	PRISM	0.692	0.023	10	45	0.583333
macro-ovr-auc	nadt	PRISM	0.692	0.023	10	46	0.75
macro-ovr-auc	nadt	PRISM	0.692	0.023	10	47	0.5
macro-ovr-auc	nadt	PRISM	0.692	0.023	10	48	0.833333
macro-ovr-auc	nadt	PRISM	0.692	0.023	10	49	0.5
macro-ovr-auc	nadt	TITAN	0.723	0.022	0.001	0	0.666667
macro-ovr-auc	nadt	TITAN	0.723	0.022	0.001	1	0.833333
macro-ovr-auc	nadt	TITAN	0.723	0.022	0.001	2	0.833333
macro-ovr-auc	nadt	TITAN	0.723	0.022	0.001	3	0.833333
macro-ovr-auc	nadt	TITAN	0.723	0.022	0.001	4	0.666667
macro-ovr-auc	nadt	TITAN	0.723	0.022	0.001	5	0.833333
macro-ovr-auc	nadt	TITAN	0.723	0.022	0.001	6	0.5
macro-ovr-auc	nadt	TITAN	0.723	0.022	0.001	7	0.75
macro-ovr-auc	nadt	TITAN	0.723	0.022	0.001	8	0.833333
macro-ovr-auc	nadt	TITAN	0.723	0.022	0.001	9	0.5
macro-ovr-auc	nadt	TITAN	0.723	0.022	0.001	10	0.75
macro-ovr-auc	nadt	TITAN	0.723	0.022	0.001	11	0.833333
macro-ovr-auc	nadt	TITAN	0.723	0.022	0.001	12	0.833333
macro-ovr-auc	nadt	TITAN	0.723	0.022	0.001	13	0.583333
macro-ovr-auc	nadt	TITAN	0.723	0.022	0.001	14	0.833333
macro-ovr-auc	nadt	TITAN	0.723	0.022	0.001	15	0.833333
macro-ovr-auc	nadt	TITAN	0.723	0.022	0.001	16	0.75
macro-ovr-auc	nadt	TITAN	0.723	0.022	0.001	17	0.75
macro-ovr-auc	nadt	TITAN	0.723	0.022	0.001	18	0.833333
macro-ovr-auc	nadt	TITAN	0.723	0.022	0.001	19	0.583333
macro-ovr-auc	nadt	TITAN	0.723	0.022	0.001	20	0.666667
macro-ovr-auc	nadt	TITAN	0.723	0.022	0.001	21	0.75
macro-ovr-auc	nadt	TITAN	0.723	0.022	0.001	22	0.5
macro-ovr-auc	nadt	TITAN	0.723	0.022	0.001	23	0.583333
macro-ovr-auc	nadt	TITAN	0.723	0.022	0.001	24	0.916667
macro-ovr-auc	nadt	TITAN	0.723	0.022	0.001	25	0.666667
macro-ovr-auc	nadt	TITAN	0.723	0.022	0.001	26	0.5
macro-ovr-auc	nadt	TITAN	0.723	0.022	0.001	27	0.833333
macro-ovr-auc	nadt	TITAN	0.723	0.022	0.001	28	0.5
macro-ovr-auc	nadt	TITAN	0.723	0.022	0.001	29	0.583333
macro-ovr-auc	nadt	TITAN	0.723	0.022	0.001	30	0.916667
macro-ovr-auc	nadt	TITAN	0.723	0.022	0.001	31	0.916667
macro-ovr-auc	nadt	TITAN	0.723	0.022	0.001	32	0.666667
macro-ovr-auc	nadt	TITAN	0.723	0.022	0.001	33	0.916667
macro-ovr-auc	nadt	TITAN	0.723	0.022	0.001	34	0.5
macro-ovr-auc	nadt	TITAN	0.723	0.022	0.001	35	0.333333
macro-ovr-auc	nadt	TITAN	0.723	0.022	0.001	36	0.666667
macro-ovr-auc	nadt	TITAN	0.723	0.022	0.001	37	1
macro-ovr-auc	nadt	TITAN	0.723	0.022	0.001	38	0.75
macro-ovr-auc	nadt	TITAN	0.723	0.022	0.001	39	0.583333
macro-ovr-auc	nadt	TITAN	0.723	0.022	0.001	40	0.916667
macro-ovr-auc	nadt	TITAN	0.723	0.022	0.001	41	1
macro-ovr-auc	nadt	TITAN	0.723	0.022	0.001	42	0.5
macro-ovr-auc	nadt	TITAN	0.723	0.022	0.001	43	0.833333
macro-ovr-auc	nadt	TITAN	0.723	0.022	0.001	44	0.75
macro-ovr-auc	nadt	TITAN	0.723	0.022	0.001	45	0.833333
macro-ovr-auc	nadt	TITAN	0.723	0.022	0.001	46	0.5
macro-ovr-auc	nadt	TITAN	0.723	0.022	0.001	47	0.75
macro-ovr-auc	nadt	TITAN	0.723	0.022	0.001	48	0.833333
macro-ovr-auc	nadt	TITAN	0.723	0.022	0.001	49	0.666667
macro-ovr-auc	natbrca	ABMIL	0.535	0.025		0	0.619048
macro-ovr-auc	natbrca	ABMIL	0.535	0.025		1	0.428571
macro-ovr-auc	natbrca	ABMIL	0.535	0.025		2	0.47619
macro-ovr-auc	natbrca	ABMIL	0.535	0.025		3	0.571429
macro-ovr-auc	natbrca	ABMIL	0.535	0.025		4	0.285714
macro-ovr-auc	natbrca	ABMIL	0.535	0.025		5	0.571429
macro-ovr-auc	natbrca	ABMIL	0.535	0.025		6	0.571429
macro-ovr-auc	natbrca	ABMIL	0.535	0.025		7	0.190476
macro-ovr-auc	natbrca	ABMIL	0.535	0.025		8	0.333333
macro-ovr-auc	natbrca	ABMIL	0.535	0.025		9	0.571429
macro-ovr-auc	natbrca	ABMIL	0.535	0.025		10	0.428571
macro-ovr-auc	natbrca	ABMIL	0.535	0.025		11	0.52381
macro-ovr-auc	natbrca	ABMIL	0.535	0.025		12	0.47619
macro-ovr-auc	natbrca	ABMIL	0.535	0.025		13	0.47619
macro-ovr-auc	natbrca	ABMIL	0.535	0.025		14	0.238095
macro-ovr-auc	natbrca	ABMIL	0.535	0.025		15	0.571429
macro-ovr-auc	natbrca	ABMIL	0.535	0.025		16	0.333333
macro-ovr-auc	natbrca	ABMIL	0.535	0.025		17	0.380952
macro-ovr-auc	natbrca	ABMIL	0.535	0.025		18	0.571429
macro-ovr-auc	natbrca	ABMIL	0.535	0.025		19	0.47619
macro-ovr-auc	natbrca	ABMIL	0.535	0.025		20	0.52381
macro-ovr-auc	natbrca	ABMIL	0.535	0.025		21	0.52381
macro-ovr-auc	natbrca	ABMIL	0.535	0.025		22	0.52381
macro-ovr-auc	natbrca	ABMIL	0.535	0.025		23	0.809524
macro-ovr-auc	natbrca	ABMIL	0.535	0.025		24	0.904762
macro-ovr-auc	natbrca	ABMIL	0.535	0.025		25	0.809524
macro-ovr-auc	natbrca	ABMIL	0.535	0.025		26	0.333333
macro-ovr-auc	natbrca	ABMIL	0.535	0.025		27	0.47619
macro-ovr-auc	natbrca	ABMIL	0.535	0.025		28	0.761905
macro-ovr-auc	natbrca	ABMIL	0.535	0.025		29	0.571429
macro-ovr-auc	natbrca	ABMIL	0.535	0.025		30	0.52381
macro-ovr-auc	natbrca	ABMIL	0.535	0.025		31	0.380952
macro-ovr-auc	natbrca	ABMIL	0.535	0.025		32	0.571429
macro-ovr-auc	natbrca	ABMIL	0.535	0.025		33	0.380952
macro-ovr-auc	natbrca	ABMIL	0.535	0.025		34	0.666667
macro-ovr-auc	natbrca	ABMIL	0.535	0.025		35	0.809524
macro-ovr-auc	natbrca	ABMIL	0.535	0.025		36	0.47619
macro-ovr-auc	natbrca	ABMIL	0.535	0.025		37	0.380952
macro-ovr-auc	natbrca	ABMIL	0.535	0.025		38	0.333333
macro-ovr-auc	natbrca	ABMIL	0.535	0.025		39	1
macro-ovr-auc	natbrca	ABMIL	0.535	0.025		40	0.380952
macro-ovr-auc	natbrca	ABMIL	0.535	0.025		41	0.238095
macro-ovr-auc	natbrca	ABMIL	0.535	0.025		42	0.666667
macro-ovr-auc	natbrca	ABMIL	0.535	0.025		43	0.52381
macro-ovr-auc	natbrca	ABMIL	0.535	0.025		44	0.857143
macro-ovr-auc	natbrca	ABMIL	0.535	0.025		45	0.666667
macro-ovr-auc	natbrca	ABMIL	0.535	0.025		46	0.714286
macro-ovr-auc	natbrca	ABMIL	0.535	0.025		47	0.571429
macro-ovr-auc	natbrca	ABMIL	0.535	0.025		48	0.52381
macro-ovr-auc	natbrca	ABMIL	0.535	0.025		49	0.761905
macro-ovr-auc	natbrca	CHIEF	0.61	0.03	10	0	0.761905
macro-ovr-auc	natbrca	CHIEF	0.61	0.03	10	1	0.761905
macro-ovr-auc	natbrca	CHIEF	0.61	0.03	10	2	0.238095
macro-ovr-auc	natbrca	CHIEF	0.61	0.03	10	3	0.904762
macro-ovr-auc	natbrca	CHIEF	0.61	0.03	10	4	0.809524
macro-ovr-auc	natbrca	CHIEF	0.61	0.03	10	5	0.904762
macro-ovr-auc	natbrca	CHIEF	0.61	0.03	10	6	0.380952
macro-ovr-auc	natbrca	CHIEF	0.61	0.03	10	7	0.761905
macro-ovr-auc	natbrca	CHIEF	0.61	0.03	10	8	0.285714
macro-ovr-auc	natbrca	CHIEF	0.61	0.03	10	9	0.761905
macro-ovr-auc	natbrca	CHIEF	0.61	0.03	10	10	0.619048
macro-ovr-auc	natbrca	CHIEF	0.61	0.03	10	11	0.333333
macro-ovr-auc	natbrca	CHIEF	0.61	0.03	10	12	0.52381
macro-ovr-auc	natbrca	CHIEF	0.61	0.03	10	13	0.428571
macro-ovr-auc	natbrca	CHIEF	0.61	0.03	10	14	0.52381
macro-ovr-auc	natbrca	CHIEF	0.61	0.03	10	15	0.52381
macro-ovr-auc	natbrca	CHIEF	0.61	0.03	10	16	0.666667
macro-ovr-auc	natbrca	CHIEF	0.61	0.03	10	17	0.809524
macro-ovr-auc	natbrca	CHIEF	0.61	0.03	10	18	0.285714
macro-ovr-auc	natbrca	CHIEF	0.61	0.03	10	19	0.619048
macro-ovr-auc	natbrca	CHIEF	0.61	0.03	10	20	0.380952
macro-ovr-auc	natbrca	CHIEF	0.61	0.03	10	21	0.761905
macro-ovr-auc	natbrca	CHIEF	0.61	0.03	10	22	0.571429
macro-ovr-auc	natbrca	CHIEF	0.61	0.03	10	23	0.714286
macro-ovr-auc	natbrca	CHIEF	0.61	0.03	10	24	0.619048
macro-ovr-auc	natbrca	CHIEF	0.61	0.03	10	25	0.809524
macro-ovr-auc	natbrca	CHIEF	0.61	0.03	10	26	0.666667
macro-ovr-auc	natbrca	CHIEF	0.61	0.03	10	27	0.52381
macro-ovr-auc	natbrca	CHIEF	0.61	0.03	10	28	0.952381
macro-ovr-auc	natbrca	CHIEF	0.61	0.03	10	29	0.571429
macro-ovr-auc	natbrca	CHIEF	0.61	0.03	10	30	0.47619
macro-ovr-auc	natbrca	CHIEF	0.61	0.03	10	31	0.238095
macro-ovr-auc	natbrca	CHIEF	0.61	0.03	10	32	0.761905
macro-ovr-auc	natbrca	CHIEF	0.61	0.03	10	33	0.714286
macro-ovr-auc	natbrca	CHIEF	0.61	0.03	10	34	0.333333
macro-ovr-auc	natbrca	CHIEF	0.61	0.03	10	35	0.571429
macro-ovr-auc	natbrca	CHIEF	0.61	0.03	10	36	0
macro-ovr-auc	natbrca	CHIEF	0.61	0.03	10	37	0.761905
macro-ovr-auc	natbrca	CHIEF	0.61	0.03	10	38	0.380952
macro-ovr-auc	natbrca	CHIEF	0.61	0.03	10	39	0.809524
macro-ovr-auc	natbrca	CHIEF	0.61	0.03	10	40	0.857143
macro-ovr-auc	natbrca	CHIEF	0.61	0.03	10	41	0.428571
macro-ovr-auc	natbrca	CHIEF	0.61	0.03	10	42	0.285714
macro-ovr-auc	natbrca	CHIEF	0.61	0.03	10	43	0.857143
macro-ovr-auc	natbrca	CHIEF	0.61	0.03	10	44	0.809524
macro-ovr-auc	natbrca	CHIEF	0.61	0.03	10	45	0.761905
macro-ovr-auc	natbrca	CHIEF	0.61	0.03	10	46	0.714286
macro-ovr-auc	natbrca	CHIEF	0.61	0.03	10	47	0.666667
macro-ovr-auc	natbrca	CHIEF	0.61	0.03	10	48	0.761905
macro-ovr-auc	natbrca	CHIEF	0.61	0.03	10	49	0.857143
macro-ovr-auc	natbrca	COBRA	0.567	0.026	10	0	0.666667
macro-ovr-auc	natbrca	COBRA	0.567	0.026	10	1	0.761905
macro-ovr-auc	natbrca	COBRA	0.567	0.026	10	2	0.52381
macro-ovr-auc	natbrca	COBRA	0.567	0.026	10	3	0.428571
macro-ovr-auc	natbrca	COBRA	0.567	0.026	10	4	0.857143
macro-ovr-auc	natbrca	COBRA	0.567	0.026	10	5	0.619048
macro-ovr-auc	natbrca	COBRA	0.567	0.026	10	6	0.714286
macro-ovr-auc	natbrca	COBRA	0.567	0.026	10	7	0.761905
macro-ovr-auc	natbrca	COBRA	0.567	0.026	10	8	0.047619
macro-ovr-auc	natbrca	COBRA	0.567	0.026	10	9	0.857143
macro-ovr-auc	natbrca	COBRA	0.567	0.026	10	10	0.238095
macro-ovr-auc	natbrca	COBRA	0.567	0.026	10	11	0.571429
macro-ovr-auc	natbrca	COBRA	0.567	0.026	10	12	0.47619
macro-ovr-auc	natbrca	COBRA	0.567	0.026	10	13	0.52381
macro-ovr-auc	natbrca	COBRA	0.567	0.026	10	14	0.52381
macro-ovr-auc	natbrca	COBRA	0.567	0.026	10	15	0.428571
macro-ovr-auc	natbrca	COBRA	0.567	0.026	10	16	0.714286
macro-ovr-auc	natbrca	COBRA	0.567	0.026	10	17	0.47619
macro-ovr-auc	natbrca	COBRA	0.567	0.026	10	18	0.333333
macro-ovr-auc	natbrca	COBRA	0.567	0.026	10	19	0.52381
macro-ovr-auc	natbrca	COBRA	0.567	0.026	10	20	0.666667
macro-ovr-auc	natbrca	COBRA	0.567	0.026	10	21	0.428571
macro-ovr-auc	natbrca	COBRA	0.567	0.026	10	22	0.428571
macro-ovr-auc	natbrca	COBRA	0.567	0.026	10	23	0.904762
macro-ovr-auc	natbrca	COBRA	0.567	0.026	10	24	0.714286
macro-ovr-auc	natbrca	COBRA	0.567	0.026	10	25	0.857143
macro-ovr-auc	natbrca	COBRA	0.567	0.026	10	26	0.52381
macro-ovr-auc	natbrca	COBRA	0.567	0.026	10	27	0.428571
macro-ovr-auc	natbrca	COBRA	0.567	0.026	10	28	0.952381
macro-ovr-auc	natbrca	COBRA	0.567	0.026	10	29	0.428571
macro-ovr-auc	natbrca	COBRA	0.567	0.026	10	30	0.571429
macro-ovr-auc	natbrca	COBRA	0.567	0.026	10	31	0.619048
macro-ovr-auc	natbrca	COBRA	0.567	0.026	10	32	0.571429
macro-ovr-auc	natbrca	COBRA	0.567	0.026	10	33	0.52381
macro-ovr-auc	natbrca	COBRA	0.567	0.026	10	34	0.333333
macro-ovr-auc	natbrca	COBRA	0.567	0.026	10	35	0.238095
macro-ovr-auc	natbrca	COBRA	0.567	0.026	10	36	0.571429
macro-ovr-auc	natbrca	COBRA	0.567	0.026	10	37	0.571429
macro-ovr-auc	natbrca	COBRA	0.567	0.026	10	38	0.619048
macro-ovr-auc	natbrca	COBRA	0.567	0.026	10	39	0.761905
macro-ovr-auc	natbrca	COBRA	0.567	0.026	10	40	0.857143
macro-ovr-auc	natbrca	COBRA	0.567	0.026	10	41	0.238095
macro-ovr-auc	natbrca	COBRA	0.567	0.026	10	42	0.333333
macro-ovr-auc	natbrca	COBRA	0.567	0.026	10	43	0.619048
macro-ovr-auc	natbrca	COBRA	0.567	0.026	10	44	0.619048
macro-ovr-auc	natbrca	COBRA	0.567	0.026	10	45	0.666667
macro-ovr-auc	natbrca	COBRA	0.567	0.026	10	46	0.571429
macro-ovr-auc	natbrca	COBRA	0.567	0.026	10	47	0.428571
macro-ovr-auc	natbrca	COBRA	0.567	0.026	10	48	0.571429
macro-ovr-auc	natbrca	COBRA	0.567	0.026	10	49	0.666667
macro-ovr-auc	natbrca	EAGLE	0.644	0.022	0.001	0	0.47619
macro-ovr-auc	natbrca	EAGLE	0.644	0.022	0.001	1	0.714286
macro-ovr-auc	natbrca	EAGLE	0.644	0.022	0.001	2	0.47619
macro-ovr-auc	natbrca	EAGLE	0.644	0.022	0.001	3	0.761905
macro-ovr-auc	natbrca	EAGLE	0.644	0.022	0.001	4	0.666667
macro-ovr-auc	natbrca	EAGLE	0.644	0.022	0.001	5	0.761905
macro-ovr-auc	natbrca	EAGLE	0.644	0.022	0.001	6	0.619048
macro-ovr-auc	natbrca	EAGLE	0.644	0.022	0.001	7	0.714286
macro-ovr-auc	natbrca	EAGLE	0.644	0.022	0.001	8	0.333333
macro-ovr-auc	natbrca	EAGLE	0.644	0.022	0.001	9	0.761905
macro-ovr-auc	natbrca	EAGLE	0.644	0.022	0.001	10	0.571429
macro-ovr-auc	natbrca	EAGLE	0.644	0.022	0.001	11	0.857143
macro-ovr-auc	natbrca	EAGLE	0.644	0.022	0.001	12	0.571429
macro-ovr-auc	natbrca	EAGLE	0.644	0.022	0.001	13	0.619048
macro-ovr-auc	natbrca	EAGLE	0.644	0.022	0.001	14	0.52381
macro-ovr-auc	natbrca	EAGLE	0.644	0.022	0.001	15	0.714286
macro-ovr-auc	natbrca	EAGLE	0.644	0.022	0.001	16	0.952381
macro-ovr-auc	natbrca	EAGLE	0.644	0.022	0.001	17	0.666667
macro-ovr-auc	natbrca	EAGLE	0.644	0.022	0.001	18	0.333333
macro-ovr-auc	natbrca	EAGLE	0.644	0.022	0.001	19	0.714286
macro-ovr-auc	natbrca	EAGLE	0.644	0.022	0.001	20	0.380952
macro-ovr-auc	natbrca	EAGLE	0.644	0.022	0.001	21	0.47619
macro-ovr-auc	natbrca	EAGLE	0.644	0.022	0.001	22	0.619048
macro-ovr-auc	natbrca	EAGLE	0.644	0.022	0.001	23	0.714286
macro-ovr-auc	natbrca	EAGLE	0.644	0.022	0.001	24	0.619048
macro-ovr-auc	natbrca	EAGLE	0.644	0.022	0.001	25	0.904762
macro-ovr-auc	natbrca	EAGLE	0.644	0.022	0.001	26	0.666667
macro-ovr-auc	natbrca	EAGLE	0.644	0.022	0.001	27	0.47619
macro-ovr-auc	natbrca	EAGLE	0.644	0.022	0.001	28	0.714286
macro-ovr-auc	natbrca	EAGLE	0.644	0.022	0.001	29	0.52381
macro-ovr-auc	natbrca	EAGLE	0.644	0.022	0.001	30	0.619048
macro-ovr-auc	natbrca	EAGLE	0.644	0.022	0.001	31	0.333333
macro-ovr-auc	natbrca	EAGLE	0.644	0.022	0.001	32	0.904762
macro-ovr-auc	natbrca	EAGLE	0.644	0.022	0.001	33	0.619048
macro-ovr-auc	natbrca	EAGLE	0.644	0.022	0.001	34	0.47619
macro-ovr-auc	natbrca	EAGLE	0.644	0.022	0.001	35	0.619048
macro-ovr-auc	natbrca	EAGLE	0.644	0.022	0.001	36	0.380952
macro-ovr-auc	natbrca	EAGLE	0.644	0.022	0.001	37	0.714286
macro-ovr-auc	natbrca	EAGLE	0.644	0.022	0.001	38	0.666667
macro-ovr-auc	natbrca	EAGLE	0.644	0.022	0.001	39	0.714286
macro-ovr-auc	natbrca	EAGLE	0.644	0.022	0.001	40	0.857143
macro-ovr-auc	natbrca	EAGLE	0.644	0.022	0.001	41	0.52381
macro-ovr-auc	natbrca	EAGLE	0.644	0.022	0.001	42	0.52381
macro-ovr-auc	natbrca	EAGLE	0.644	0.022	0.001	43	0.761905
macro-ovr-auc	natbrca	EAGLE	0.644	0.022	0.001	44	0.666667
macro-ovr-auc	natbrca	EAGLE	0.644	0.022	0.001	45	0.714286
macro-ovr-auc	natbrca	EAGLE	0.644	0.022	0.001	46	0.952381
macro-ovr-auc	natbrca	EAGLE	0.644	0.022	0.001	47	0.714286
macro-ovr-auc	natbrca	EAGLE	0.644	0.022	0.001	48	0.761905
macro-ovr-auc	natbrca	EAGLE	0.644	0.022	0.001	49	0.761905
macro-ovr-auc	natbrca	GIGAPATH	0.535	0.027	10	0	0.619048
macro-ovr-auc	natbrca	GIGAPATH	0.535	0.027	10	1	0.904762
macro-ovr-auc	natbrca	GIGAPATH	0.535	0.027	10	2	0.285714
macro-ovr-auc	natbrca	GIGAPATH	0.535	0.027	10	3	0.47619
macro-ovr-auc	natbrca	GIGAPATH	0.535	0.027	10	4	0.761905
macro-ovr-auc	natbrca	GIGAPATH	0.535	0.027	10	5	0.571429
macro-ovr-auc	natbrca	GIGAPATH	0.535	0.027	10	6	0.47619
macro-ovr-auc	natbrca	GIGAPATH	0.535	0.027	10	7	0.52381
macro-ovr-auc	natbrca	GIGAPATH	0.535	0.027	10	8	0
macro-ovr-auc	natbrca	GIGAPATH	0.535	0.027	10	9	0.571429
macro-ovr-auc	natbrca	GIGAPATH	0.535	0.027	10	10	0.428571
macro-ovr-auc	natbrca	GIGAPATH	0.535	0.027	10	11	0.809524
macro-ovr-auc	natbrca	GIGAPATH	0.535	0.027	10	12	0.666667
macro-ovr-auc	natbrca	GIGAPATH	0.535	0.027	10	13	0.714286
macro-ovr-auc	natbrca	GIGAPATH	0.535	0.027	10	14	0.47619
macro-ovr-auc	natbrca	GIGAPATH	0.535	0.027	10	15	0.619048
macro-ovr-auc	natbrca	GIGAPATH	0.535	0.027	10	16	0.52381
macro-ovr-auc	natbrca	GIGAPATH	0.535	0.027	10	17	0.714286
macro-ovr-auc	natbrca	GIGAPATH	0.535	0.027	10	18	0.571429
macro-ovr-auc	natbrca	GIGAPATH	0.535	0.027	10	19	0.333333
macro-ovr-auc	natbrca	GIGAPATH	0.535	0.027	10	20	0.761905
macro-ovr-auc	natbrca	GIGAPATH	0.535	0.027	10	21	0.428571
macro-ovr-auc	natbrca	GIGAPATH	0.535	0.027	10	22	0.571429
macro-ovr-auc	natbrca	GIGAPATH	0.535	0.027	10	23	0.809524
macro-ovr-auc	natbrca	GIGAPATH	0.535	0.027	10	24	0.52381
macro-ovr-auc	natbrca	GIGAPATH	0.535	0.027	10	25	0.761905
macro-ovr-auc	natbrca	GIGAPATH	0.535	0.027	10	26	0.52381
macro-ovr-auc	natbrca	GIGAPATH	0.535	0.027	10	27	0.238095
macro-ovr-auc	natbrca	GIGAPATH	0.535	0.027	10	28	0.619048
macro-ovr-auc	natbrca	GIGAPATH	0.535	0.027	10	29	0.571429
macro-ovr-auc	natbrca	GIGAPATH	0.535	0.027	10	30	0.619048
macro-ovr-auc	natbrca	GIGAPATH	0.535	0.027	10	31	0.619048
macro-ovr-auc	natbrca	GIGAPATH	0.535	0.027	10	32	0.238095
macro-ovr-auc	natbrca	GIGAPATH	0.535	0.027	10	33	0.428571
macro-ovr-auc	natbrca	GIGAPATH	0.535	0.027	10	34	0.571429
macro-ovr-auc	natbrca	GIGAPATH	0.535	0.027	10	35	0.285714
macro-ovr-auc	natbrca	GIGAPATH	0.535	0.027	10	36	0.333333
macro-ovr-auc	natbrca	GIGAPATH	0.535	0.027	10	37	0.619048
macro-ovr-auc	natbrca	GIGAPATH	0.535	0.027	10	38	0.238095
macro-ovr-auc	natbrca	GIGAPATH	0.535	0.027	10	39	0.666667
macro-ovr-auc	natbrca	GIGAPATH	0.535	0.027	10	40	0.857143
macro-ovr-auc	natbrca	GIGAPATH	0.535	0.027	10	41	0.238095
macro-ovr-auc	natbrca	GIGAPATH	0.535	0.027	10	42	0.380952
macro-ovr-auc	natbrca	GIGAPATH	0.535	0.027	10	43	0.47619
macro-ovr-auc	natbrca	GIGAPATH	0.535	0.027	10	44	0.761905
macro-ovr-auc	natbrca	GIGAPATH	0.535	0.027	10	45	0.52381
macro-ovr-auc	natbrca	GIGAPATH	0.535	0.027	10	46	0.52381
macro-ovr-auc	natbrca	GIGAPATH	0.535	0.027	10	47	0.380952
macro-ovr-auc	natbrca	GIGAPATH	0.535	0.027	10	48	0.380952
macro-ovr-auc	natbrca	GIGAPATH	0.535	0.027	10	49	0.761905
macro-ovr-auc	natbrca	MADELEINE	0.555	0.027	0.1	0	0.333333
macro-ovr-auc	natbrca	MADELEINE	0.555	0.027	0.1	1	0.904762
macro-ovr-auc	natbrca	MADELEINE	0.555	0.027	0.1	2	0.571429
macro-ovr-auc	natbrca	MADELEINE	0.555	0.027	0.1	3	0.714286
macro-ovr-auc	natbrca	MADELEINE	0.555	0.027	0.1	4	0.619048
macro-ovr-auc	natbrca	MADELEINE	0.555	0.027	0.1	5	0.761905
macro-ovr-auc	natbrca	MADELEINE	0.555	0.027	0.1	6	0.571429
macro-ovr-auc	natbrca	MADELEINE	0.555	0.027	0.1	7	0.619048
macro-ovr-auc	natbrca	MADELEINE	0.555	0.027	0.1	8	0.380952
macro-ovr-auc	natbrca	MADELEINE	0.555	0.027	0.1	9	0.809524
macro-ovr-auc	natbrca	MADELEINE	0.555	0.027	0.1	10	0.190476
macro-ovr-auc	natbrca	MADELEINE	0.555	0.027	0.1	11	0.666667
macro-ovr-auc	natbrca	MADELEINE	0.555	0.027	0.1	12	0.619048
macro-ovr-auc	natbrca	MADELEINE	0.555	0.027	0.1	13	0.52381
macro-ovr-auc	natbrca	MADELEINE	0.555	0.027	0.1	14	0.428571
macro-ovr-auc	natbrca	MADELEINE	0.555	0.027	0.1	15	0.333333
macro-ovr-auc	natbrca	MADELEINE	0.555	0.027	0.1	16	0.666667
macro-ovr-auc	natbrca	MADELEINE	0.555	0.027	0.1	17	0.47619
macro-ovr-auc	natbrca	MADELEINE	0.555	0.027	0.1	18	0.238095
macro-ovr-auc	natbrca	MADELEINE	0.555	0.027	0.1	19	0.571429
macro-ovr-auc	natbrca	MADELEINE	0.555	0.027	0.1	20	0.571429
macro-ovr-auc	natbrca	MADELEINE	0.555	0.027	0.1	21	0.238095
macro-ovr-auc	natbrca	MADELEINE	0.555	0.027	0.1	22	0.333333
macro-ovr-auc	natbrca	MADELEINE	0.555	0.027	0.1	23	0.619048
macro-ovr-auc	natbrca	MADELEINE	0.555	0.027	0.1	24	0.714286
macro-ovr-auc	natbrca	MADELEINE	0.555	0.027	0.1	25	0.571429
macro-ovr-auc	natbrca	MADELEINE	0.555	0.027	0.1	26	0.428571
macro-ovr-auc	natbrca	MADELEINE	0.555	0.027	0.1	27	0.52381
macro-ovr-auc	natbrca	MADELEINE	0.555	0.027	0.1	28	0.857143
macro-ovr-auc	natbrca	MADELEINE	0.555	0.027	0.1	29	0.47619
macro-ovr-auc	natbrca	MADELEINE	0.555	0.027	0.1	30	0.619048
macro-ovr-auc	natbrca	MADELEINE	0.555	0.027	0.1	31	0.571429
macro-ovr-auc	natbrca	MADELEINE	0.555	0.027	0.1	32	0.571429
macro-ovr-auc	natbrca	MADELEINE	0.555	0.027	0.1	33	0.619048
macro-ovr-auc	natbrca	MADELEINE	0.555	0.027	0.1	34	0.333333
macro-ovr-auc	natbrca	MADELEINE	0.555	0.027	0.1	35	0.380952
macro-ovr-auc	natbrca	MADELEINE	0.555	0.027	0.1	36	0.47619
macro-ovr-auc	natbrca	MADELEINE	0.555	0.027	0.1	37	0.428571
macro-ovr-auc	natbrca	MADELEINE	0.555	0.027	0.1	38	0.619048
macro-ovr-auc	natbrca	MADELEINE	0.555	0.027	0.1	39	0.904762
macro-ovr-auc	natbrca	MADELEINE	0.555	0.027	0.1	40	0.809524
macro-ovr-auc	natbrca	MADELEINE	0.555	0.027	0.1	41	0.285714
macro-ovr-auc	natbrca	MADELEINE	0.555	0.027	0.1	42	0.714286
macro-ovr-auc	natbrca	MADELEINE	0.555	0.027	0.1	43	0.428571
macro-ovr-auc	natbrca	MADELEINE	0.555	0.027	0.1	44	0.761905
macro-ovr-auc	natbrca	MADELEINE	0.555	0.027	0.1	45	0.714286
macro-ovr-auc	natbrca	MADELEINE	0.555	0.027	0.1	46	0.904762
macro-ovr-auc	natbrca	MADELEINE	0.555	0.027	0.1	47	0.47619
macro-ovr-auc	natbrca	MADELEINE	0.555	0.027	0.1	48	0.047619
macro-ovr-auc	natbrca	MADELEINE	0.555	0.027	0.1	49	0.761905
macro-ovr-auc	natbrca	PRISM	0.504	0.028	0.1	0	0.571429
macro-ovr-auc	natbrca	PRISM	0.504	0.028	0.1	1	0.714286
macro-ovr-auc	natbrca	PRISM	0.504	0.028	0.1	2	0.238095
macro-ovr-auc	natbrca	PRISM	0.504	0.028	0.1	3	0.571429
macro-ovr-auc	natbrca	PRISM	0.504	0.028	0.1	4	0.666667
macro-ovr-auc	natbrca	PRISM	0.504	0.028	0.1	5	0.428571
macro-ovr-auc	natbrca	PRISM	0.504	0.028	0.1	6	0.666667
macro-ovr-auc	natbrca	PRISM	0.504	0.028	0.1	7	1
macro-ovr-auc	natbrca	PRISM	0.504	0.028	0.1	8	0.47619
macro-ovr-auc	natbrca	PRISM	0.504	0.028	0.1	9	0.571429
macro-ovr-auc	natbrca	PRISM	0.504	0.028	0.1	10	0.285714
macro-ovr-auc	natbrca	PRISM	0.504	0.028	0.1	11	0.190476
macro-ovr-auc	natbrca	PRISM	0.504	0.028	0.1	12	0.333333
macro-ovr-auc	natbrca	PRISM	0.504	0.028	0.1	13	0.238095
macro-ovr-auc	natbrca	PRISM	0.504	0.028	0.1	14	0.285714
macro-ovr-auc	natbrca	PRISM	0.504	0.028	0.1	15	0.52381
macro-ovr-auc	natbrca	PRISM	0.504	0.028	0.1	16	0.380952
macro-ovr-auc	natbrca	PRISM	0.504	0.028	0.1	17	0.47619
macro-ovr-auc	natbrca	PRISM	0.504	0.028	0.1	18	0.0952381
macro-ovr-auc	natbrca	PRISM	0.504	0.028	0.1	19	0.761905
macro-ovr-auc	natbrca	PRISM	0.504	0.028	0.1	20	0.47619
macro-ovr-auc	natbrca	PRISM	0.504	0.028	0.1	21	0.809524
macro-ovr-auc	natbrca	PRISM	0.504	0.028	0.1	22	0.333333
macro-ovr-auc	natbrca	PRISM	0.504	0.028	0.1	23	0.904762
macro-ovr-auc	natbrca	PRISM	0.504	0.028	0.1	24	0.285714
macro-ovr-auc	natbrca	PRISM	0.504	0.028	0.1	25	0.285714
macro-ovr-auc	natbrca	PRISM	0.504	0.028	0.1	26	0.571429
macro-ovr-auc	natbrca	PRISM	0.504	0.028	0.1	27	0.761905
macro-ovr-auc	natbrca	PRISM	0.504	0.028	0.1	28	0.619048
macro-ovr-auc	natbrca	PRISM	0.504	0.028	0.1	29	0.619048
macro-ovr-auc	natbrca	PRISM	0.504	0.028	0.1	30	0.666667
macro-ovr-auc	natbrca	PRISM	0.504	0.028	0.1	31	0.333333
macro-ovr-auc	natbrca	PRISM	0.504	0.028	0.1	32	0.571429
macro-ovr-auc	natbrca	PRISM	0.504	0.028	0.1	33	0.52381
macro-ovr-auc	natbrca	PRISM	0.504	0.028	0.1	34	0.428571
macro-ovr-auc	natbrca	PRISM	0.504	0.028	0.1	35	0.714286
macro-ovr-auc	natbrca	PRISM	0.504	0.028	0.1	36	0.428571
macro-ovr-auc	natbrca	PRISM	0.504	0.028	0.1	37	0.714286
macro-ovr-auc	natbrca	PRISM	0.504	0.028	0.1	38	0.190476
macro-ovr-auc	natbrca	PRISM	0.504	0.028	0.1	39	0.428571
macro-ovr-auc	natbrca	PRISM	0.504	0.028	0.1	40	0.380952
macro-ovr-auc	natbrca	PRISM	0.504	0.028	0.1	41	0.238095
macro-ovr-auc	natbrca	PRISM	0.504	0.028	0.1	42	0.428571
macro-ovr-auc	natbrca	PRISM	0.504	0.028	0.1	43	0.428571
macro-ovr-auc	natbrca	PRISM	0.504	0.028	0.1	44	0.714286
macro-ovr-auc	natbrca	PRISM	0.504	0.028	0.1	45	0.714286
macro-ovr-auc	natbrca	PRISM	0.504	0.028	0.1	46	0.571429
macro-ovr-auc	natbrca	PRISM	0.504	0.028	0.1	47	0.666667
macro-ovr-auc	natbrca	PRISM	0.504	0.028	0.1	48	0.285714
macro-ovr-auc	natbrca	PRISM	0.504	0.028	0.1	49	0.619048
macro-ovr-auc	natbrca	TITAN	0.632	0.026	0.1	0	0.857143
macro-ovr-auc	natbrca	TITAN	0.632	0.026	0.1	1	0.619048
macro-ovr-auc	natbrca	TITAN	0.632	0.026	0.1	2	0.571429
macro-ovr-auc	natbrca	TITAN	0.632	0.026	0.1	3	0.666667
macro-ovr-auc	natbrca	TITAN	0.632	0.026	0.1	4	0.809524
macro-ovr-auc	natbrca	TITAN	0.632	0.026	0.1	5	0.333333
macro-ovr-auc	natbrca	TITAN	0.632	0.026	0.1	6	0.809524
macro-ovr-auc	natbrca	TITAN	0.632	0.026	0.1	7	0.714286
macro-ovr-auc	natbrca	TITAN	0.632	0.026	0.1	8	0.52381
macro-ovr-auc	natbrca	TITAN	0.632	0.026	0.1	9	0.714286
macro-ovr-auc	natbrca	TITAN	0.632	0.026	0.1	10	0.428571
macro-ovr-auc	natbrca	TITAN	0.632	0.026	0.1	11	0.190476
macro-ovr-auc	natbrca	TITAN	0.632	0.026	0.1	12	0.52381
macro-ovr-auc	natbrca	TITAN	0.632	0.026	0.1	13	0.571429
macro-ovr-auc	natbrca	TITAN	0.632	0.026	0.1	14	0.47619
macro-ovr-auc	natbrca	TITAN	0.632	0.026	0.1	15	0.619048
macro-ovr-auc	natbrca	TITAN	0.632	0.026	0.1	16	0.904762
macro-ovr-auc	natbrca	TITAN	0.632	0.026	0.1	17	0.904762
macro-ovr-auc	natbrca	TITAN	0.632	0.026	0.1	18	0.380952
macro-ovr-auc	natbrca	TITAN	0.632	0.026	0.1	19	0.666667
macro-ovr-auc	natbrca	TITAN	0.632	0.026	0.1	20	0.333333
macro-ovr-auc	natbrca	TITAN	0.632	0.026	0.1	21	0.428571
macro-ovr-auc	natbrca	TITAN	0.632	0.026	0.1	22	0.52381
macro-ovr-auc	natbrca	TITAN	0.632	0.026	0.1	23	1
macro-ovr-auc	natbrca	TITAN	0.632	0.026	0.1	24	0.333333
macro-ovr-auc	natbrca	TITAN	0.632	0.026	0.1	25	0.47619
macro-ovr-auc	natbrca	TITAN	0.632	0.026	0.1	26	0.619048
macro-ovr-auc	natbrca	TITAN	0.632	0.026	0.1	27	0.666667
macro-ovr-auc	natbrca	TITAN	0.632	0.026	0.1	28	0.857143
macro-ovr-auc	natbrca	TITAN	0.632	0.026	0.1	29	0.47619
macro-ovr-auc	natbrca	TITAN	0.632	0.026	0.1	30	0.571429
macro-ovr-auc	natbrca	TITAN	0.632	0.026	0.1	31	0.428571
macro-ovr-auc	natbrca	TITAN	0.632	0.026	0.1	32	0.619048
macro-ovr-auc	natbrca	TITAN	0.632	0.026	0.1	33	0.761905
macro-ovr-auc	natbrca	TITAN	0.632	0.026	0.1	34	0.428571
macro-ovr-auc	natbrca	TITAN	0.632	0.026	0.1	35	0.619048
macro-ovr-auc	natbrca	TITAN	0.632	0.026	0.1	36	1
macro-ovr-auc	natbrca	TITAN	0.632	0.026	0.1	37	0.619048
macro-ovr-auc	natbrca	TITAN	0.632	0.026	0.1	38	0.666667
macro-ovr-auc	natbrca	TITAN	0.632	0.026	0.1	39	0.857143
macro-ovr-auc	natbrca	TITAN	0.632	0.026	0.1	40	0.809524
macro-ovr-auc	natbrca	TITAN	0.632	0.026	0.1	41	0.714286
macro-ovr-auc	natbrca	TITAN	0.632	0.026	0.1	42	0.428571
macro-ovr-auc	natbrca	TITAN	0.632	0.026	0.1	43	0.666667
macro-ovr-auc	natbrca	TITAN	0.632	0.026	0.1	44	0.761905
macro-ovr-auc	natbrca	TITAN	0.632	0.026	0.1	45	0.714286
macro-ovr-auc	natbrca	TITAN	0.632	0.026	0.1	46	0.761905
macro-ovr-auc	natbrca	TITAN	0.632	0.026	0.1	47	0.714286
macro-ovr-auc	natbrca	TITAN	0.632	0.026	0.1	48	0.619048
macro-ovr-auc	natbrca	TITAN	0.632	0.026	0.1	49	0.857143
macro-ovr-auc	ovarian	ABMIL	0.62	0.037		0	0.666667
macro-ovr-auc	ovarian	ABMIL	0.62	0.037		1	0.5
macro-ovr-auc	ovarian	ABMIL	0.62	0.037		2	0.333333
macro-ovr-auc	ovarian	ABMIL	0.62	0.037		3	1
macro-ovr-auc	ovarian	ABMIL	0.62	0.037		4	0.833333
macro-ovr-auc	ovarian	ABMIL	0.62	0.037		5	0.166667
macro-ovr-auc	ovarian	ABMIL	0.62	0.037		6	0.833333
macro-ovr-auc	ovarian	ABMIL	0.62	0.037		7	0.5
macro-ovr-auc	ovarian	ABMIL	0.62	0.037		8	0.333333
macro-ovr-auc	ovarian	ABMIL	0.62	0.037		9	0.5
macro-ovr-auc	ovarian	ABMIL	0.62	0.037		10	0.5
macro-ovr-auc	ovarian	ABMIL	0.62	0.037		11	0.833333
macro-ovr-auc	ovarian	ABMIL	0.62	0.037		12	0.833333
macro-ovr-auc	ovarian	ABMIL	0.62	0.037		13	1
macro-ovr-auc	ovarian	ABMIL	0.62	0.037		14	0.166667
macro-ovr-auc	ovarian	ABMIL	0.62	0.037		15	0.5
macro-ovr-auc	ovarian	ABMIL	0.62	0.037		16	1
macro-ovr-auc	ovarian	ABMIL	0.62	0.037		17	0.5
macro-ovr-auc	ovarian	ABMIL	0.62	0.037		18	0.666667
macro-ovr-auc	ovarian	ABMIL	0.62	0.037		19	0.833333
macro-ovr-auc	ovarian	ABMIL	0.62	0.037		20	0.666667
macro-ovr-auc	ovarian	ABMIL	0.62	0.037		21	0.666667
macro-ovr-auc	ovarian	ABMIL	0.62	0.037		22	0.5
macro-ovr-auc	ovarian	ABMIL	0.62	0.037		23	0.666667
macro-ovr-auc	ovarian	ABMIL	0.62	0.037		24	0.5
macro-ovr-auc	ovarian	ABMIL	0.62	0.037		25	1
macro-ovr-auc	ovarian	ABMIL	0.62	0.037		26	0.666667
macro-ovr-auc	ovarian	ABMIL	0.62	0.037		27	0.166667
macro-ovr-auc	ovarian	ABMIL	0.62	0.037		28	0.833333
macro-ovr-auc	ovarian	ABMIL	0.62	0.037		29	0.333333
macro-ovr-auc	ovarian	ABMIL	0.62	0.037		30	0.666667
macro-ovr-auc	ovarian	ABMIL	0.62	0.037		31	0.666667
macro-ovr-auc	ovarian	ABMIL	0.62	0.037		32	0.833333
macro-ovr-auc	ovarian	ABMIL	0.62	0.037		33	0.666667
macro-ovr-auc	ovarian	ABMIL	0.62	0.037		34	0.166667
macro-ovr-auc	ovarian	ABMIL	0.62	0.037		35	0.166667
macro-ovr-auc	ovarian	ABMIL	0.62	0.037		36	0.5
macro-ovr-auc	ovarian	ABMIL	0.62	0.037		37	0.666667
macro-ovr-auc	ovarian	ABMIL	0.62	0.037		38	0.333333
macro-ovr-auc	ovarian	ABMIL	0.62	0.037		39	1
macro-ovr-auc	ovarian	ABMIL	0.62	0.037		40	0.166667
macro-ovr-auc	ovarian	ABMIL	0.62	0.037		41	1
macro-ovr-auc	ovarian	ABMIL	0.62	0.037		42	1
macro-ovr-auc	ovarian	ABMIL	0.62	0.037		43	0.666667
macro-ovr-auc	ovarian	ABMIL	0.62	0.037		44	0.833333
macro-ovr-auc	ovarian	ABMIL	0.62	0.037		45	0.333333
macro-ovr-auc	ovarian	ABMIL	0.62	0.037		46	0.5
macro-ovr-auc	ovarian	ABMIL	0.62	0.037		47	1
macro-ovr-auc	ovarian	ABMIL	0.62	0.037		48	0.666667
macro-ovr-auc	ovarian	ABMIL	0.62	0.037		49	0.666667
macro-ovr-auc	ovarian	CHIEF	0.583	0.037	0.5	0	0.666667
macro-ovr-auc	ovarian	CHIEF	0.583	0.037	0.5	1	0.333333
macro-ovr-auc	ovarian	CHIEF	0.583	0.037	0.5	2	0.833333
macro-ovr-auc	ovarian	CHIEF	0.583	0.037	0.5	3	0.666667
macro-ovr-auc	ovarian	CHIEF	0.583	0.037	0.5	4	0.833333
macro-ovr-auc	ovarian	CHIEF	0.583	0.037	0.5	5	0
macro-ovr-auc	ovarian	CHIEF	0.583	0.037	0.5	6	1
macro-ovr-auc	ovarian	CHIEF	0.583	0.037	0.5	7	0.333333
macro-ovr-auc	ovarian	CHIEF	0.583	0.037	0.5	8	0
macro-ovr-auc	ovarian	CHIEF	0.583	0.037	0.5	9	0.166667
macro-ovr-auc	ovarian	CHIEF	0.583	0.037	0.5	10	0.833333
macro-ovr-auc	ovarian	CHIEF	0.583	0.037	0.5	11	0.5
macro-ovr-auc	ovarian	CHIEF	0.583	0.037	0.5	12	0.666667
macro-ovr-auc	ovarian	CHIEF	0.583	0.037	0.5	13	1
macro-ovr-auc	ovarian	CHIEF	0.583	0.037	0.5	14	0.333333
macro-ovr-auc	ovarian	CHIEF	0.583	0.037	0.5	15	0.333333
macro-ovr-auc	ovarian	CHIEF	0.583	0.037	0.5	16	0.666667
macro-ovr-auc	ovarian	CHIEF	0.583	0.037	0.5	17	0.666667
macro-ovr-auc	ovarian	CHIEF	0.583	0.037	0.5	18	0.5
macro-ovr-auc	ovarian	CHIEF	0.583	0.037	0.5	19	0.5
macro-ovr-auc	ovarian	CHIEF	0.583	0.037	0.5	20	1
macro-ovr-auc	ovarian	CHIEF	0.583	0.037	0.5	21	0.833333
macro-ovr-auc	ovarian	CHIEF	0.583	0.037	0.5	22	0.666667
macro-ovr-auc	ovarian	CHIEF	0.583	0.037	0.5	23	1
macro-ovr-auc	ovarian	CHIEF	0.583	0.037	0.5	24	0.5
macro-ovr-auc	ovarian	CHIEF	0.583	0.037	0.5	25	0.333333
macro-ovr-auc	ovarian	CHIEF	0.583	0.037	0.5	26	0.833333
macro-ovr-auc	ovarian	CHIEF	0.583	0.037	0.5	27	0.666667
macro-ovr-auc	ovarian	CHIEF	0.583	0.037	0.5	28	0.333333
macro-ovr-auc	ovarian	CHIEF	0.583	0.037	0.5	29	0.666667
macro-ovr-auc	ovarian	CHIEF	0.583	0.037	0.5	30	0.666667
macro-ovr-auc	ovarian	CHIEF	0.583	0.037	0.5	31	0.666667
macro-ovr-auc	ovarian	CHIEF	0.583	0.037	0.5	32	0.333333
macro-ovr-auc	ovarian	CHIEF	0.583	0.037	0.5	33	0.333333
macro-ovr-auc	ovarian	CHIEF	0.583	0.037	0.5	34	0.166667
macro-ovr-auc	ovarian	CHIEF	0.583	0.037	0.5	35	0.833333
macro-ovr-auc	ovarian	CHIEF	0.583	0.037	0.5	36	0.833333
macro-ovr-auc	ovarian	CHIEF	0.583	0.037	0.5	37	0.5
macro-ovr-auc	ovarian	CHIEF	0.583	0.037	0.5	38	0.666667
macro-ovr-auc	ovarian	CHIEF	0.583	0.037	0.5	39	0.5
macro-ovr-auc	ovarian	CHIEF	0.583	0.037	0.5	40	0.166667
macro-ovr-auc	ovarian	CHIEF	0.583	0.037	0.5	41	0.666667
macro-ovr-auc	ovarian	CHIEF	0.583	0.037	0.5	42	0.833333
macro-ovr-auc	ovarian	CHIEF	0.583	0.037	0.5	43	0.333333
macro-ovr-auc	ovarian	CHIEF	0.583	0.037	0.5	44	1
macro-ovr-auc	ovarian	CHIEF	0.583	0.037	0.5	45	0.5
macro-ovr-auc	ovarian	CHIEF	0.583	0.037	0.5	46	0.333333
macro-ovr-auc	ovarian	CHIEF	0.583	0.037	0.5	47	0.833333
macro-ovr-auc	ovarian	CHIEF	0.583	0.037	0.5	48	0.5
macro-ovr-auc	ovarian	CHIEF	0.583	0.037	0.5	49	0.833333
macro-ovr-auc	ovarian	COBRA	0.673	0.028	0.001	0	0.5
macro-ovr-auc	ovarian	COBRA	0.673	0.028	0.001	1	0.5
macro-ovr-auc	ovarian	COBRA	0.673	0.028	0.001	2	0.666667
macro-ovr-auc	ovarian	COBRA	0.673	0.028	0.001	3	1
macro-ovr-auc	ovarian	COBRA	0.673	0.028	0.001	4	0.5
macro-ovr-auc	ovarian	COBRA	0.673	0.028	0.001	5	0.833333
macro-ovr-auc	ovarian	COBRA	0.673	0.028	0.001	6	0.833333
macro-ovr-auc	ovarian	COBRA	0.673	0.028	0.001	7	0.5
macro-ovr-auc	ovarian	COBRA	0.673	0.028	0.001	8	0.5
macro-ovr-auc	ovarian	COBRA	0.673	0.028	0.001	9	0.833333
macro-ovr-auc	ovarian	COBRA	0.673	0.028	0.001	10	0.833333
macro-ovr-auc	ovarian	COBRA	0.673	0.028	0.001	11	0.666667
macro-ovr-auc	ovarian	COBRA	0.673	0.028	0.001	12	0.833333
macro-ovr-auc	ovarian	COBRA	0.673	0.028	0.001	13	0.833333
macro-ovr-auc	ovarian	COBRA	0.673	0.028	0.001	14	0.166667
macro-ovr-auc	ovarian	COBRA	0.673	0.028	0.001	15	0.5
macro-ovr-auc	ovarian	COBRA	0.673	0.028	0.001	16	1
macro-ovr-auc	ovarian	COBRA	0.673	0.028	0.001	17	0.666667
macro-ovr-auc	ovarian	COBRA	0.673	0.028	0.001	18	0.333333
macro-ovr-auc	ovarian	COBRA	0.673	0.028	0.001	19	0.833333
macro-ovr-auc	ovarian	COBRA	0.673	0.028	0.001	20	0.833333
macro-ovr-auc	ovarian	COBRA	0.673	0.028	0.001	21	1
macro-ovr-auc	ovarian	COBRA	0.673	0.028	0.001	22	0.666667
macro-ovr-auc	ovarian	COBRA	0.673	0.028	0.001	23	1
macro-ovr-auc	ovarian	COBRA	0.673	0.028	0.001	24	0.833333
macro-ovr-auc	ovarian	COBRA	0.673	0.028	0.001	25	0.666667
macro-ovr-auc	ovarian	COBRA	0.673	0.028	0.001	26	0.5
macro-ovr-auc	ovarian	COBRA	0.673	0.028	0.001	27	0.333333
macro-ovr-auc	ovarian	COBRA	0.673	0.028	0.001	28	0.666667
macro-ovr-auc	ovarian	COBRA	0.673	0.028	0.001	29	0.333333
macro-ovr-auc	ovarian	COBRA	0.673	0.028	0.001	30	0.5
macro-ovr-auc	ovarian	COBRA	0.673	0.028	0.001	31	0.666667
macro-ovr-auc	ovarian	COBRA	0.673	0.028	0.001	32	0.666667
macro-ovr-auc	ovarian	COBRA	0.673	0.028	0.001	33	0.666667
macro-ovr-auc	ovarian	COBRA	0.673	0.028	0.001	34	0.666667
macro-ovr-auc	ovarian	COBRA	0.673	0.028	0.001	35	0.666667
macro-ovr-auc	ovarian	COBRA	0.673	0.028	0.001	36	0.666667
macro-ovr-auc	ovarian	COBRA	0.673	0.028	0.001	37	0.833333
macro-ovr-auc	ovarian	COBRA	0.673	0.028	0.001	38	0.666667
macro-ovr-auc	ovarian	COBRA	0.673	0.028	0.001	39	1
macro-ovr-auc	ovarian	COBRA	0.673	0.028	0.001	40	0.5
macro-ovr-auc	ovarian	COBRA	0.673	0.028	0.001	41	0.5
macro-ovr-auc	ovarian	COBRA	0.673	0.028	0.001	42	1
macro-ovr-auc	ovarian	COBRA	0.673	0.028	0.001	43	0.5
macro-ovr-auc	ovarian	COBRA	0.673	0.028	0.001	44	0.833333
macro-ovr-auc	ovarian	COBRA	0.673	0.028	0.001	45	0.5
macro-ovr-auc	ovarian	COBRA	0.673	0.028	0.001	46	0.666667
macro-ovr-auc	ovarian	COBRA	0.673	0.028	0.001	47	0.833333
macro-ovr-auc	ovarian	COBRA	0.673	0.028	0.001	48	0.5
macro-ovr-auc	ovarian	COBRA	0.673	0.028	0.001	49	0.666667
macro-ovr-auc	ovarian	EAGLE	0.71	0.036	0.001	0	0.833333
macro-ovr-auc	ovarian	EAGLE	0.71	0.036	0.001	1	0.333333
macro-ovr-auc	ovarian	EAGLE	0.71	0.036	0.001	2	0.5
macro-ovr-auc	ovarian	EAGLE	0.71	0.036	0.001	3	0.833333
macro-ovr-auc	ovarian	EAGLE	0.71	0.036	0.001	4	1
macro-ovr-auc	ovarian	EAGLE	0.71	0.036	0.001	5	0.166667
macro-ovr-auc	ovarian	EAGLE	0.71	0.036	0.001	6	0.833333
macro-ovr-auc	ovarian	EAGLE	0.71	0.036	0.001	7	0.833333
macro-ovr-auc	ovarian	EAGLE	0.71	0.036	0.001	8	0.333333
macro-ovr-auc	ovarian	EAGLE	0.71	0.036	0.001	9	0.5
macro-ovr-auc	ovarian	EAGLE	0.71	0.036	0.001	10	0.833333
macro-ovr-auc	ovarian	EAGLE	0.71	0.036	0.001	11	0.833333
macro-ovr-auc	ovarian	EAGLE	0.71	0.036	0.001	12	0.833333
macro-ovr-auc	ovarian	EAGLE	0.71	0.036	0.001	13	1
macro-ovr-auc	ovarian	EAGLE	0.71	0.036	0.001	14	0.666667
macro-ovr-auc	ovarian	EAGLE	0.71	0.036	0.001	15	0.333333
macro-ovr-auc	ovarian	EAGLE	0.71	0.036	0.001	16	1
macro-ovr-auc	ovarian	EAGLE	0.71	0.036	0.001	17	0.666667
macro-ovr-auc	ovarian	EAGLE	0.71	0.036	0.001	18	0.666667
macro-ovr-auc	ovarian	EAGLE	0.71	0.036	0.001	19	0.666667
macro-ovr-auc	ovarian	EAGLE	0.71	0.036	0.001	20	0.833333
macro-ovr-auc	ovarian	EAGLE	0.71	0.036	0.001	21	1
macro-ovr-auc	ovarian	EAGLE	0.71	0.036	0.001	22	0.833333
macro-ovr-auc	ovarian	EAGLE	0.71	0.036	0.001	23	1
macro-ovr-auc	ovarian	EAGLE	0.71	0.036	0.001	24	0.666667
macro-ovr-auc	ovarian	EAGLE	0.71	0.036	0.001	25	1
macro-ovr-auc	ovarian	EAGLE	0.71	0.036	0.001	26	0.833333
macro-ovr-auc	ovarian	EAGLE	0.71	0.036	0.001	27	0.666667
macro-ovr-auc	ovarian	EAGLE	0.71	0.036	0.001	28	0.5
macro-ovr-auc	ovarian	EAGLE	0.71	0.036	0.001	29	0.666667
macro-ovr-auc	ovarian	EAGLE	0.71	0.036	0.001	30	0.833333
macro-ovr-auc	ovarian	EAGLE	0.71	0.036	0.001	31	1
macro-ovr-auc	ovarian	EAGLE	0.71	0.036	0.001	32	0.666667
macro-ovr-auc	ovarian	EAGLE	0.71	0.036	0.001	33	0
macro-ovr-auc	ovarian	EAGLE	0.71	0.036	0.001	34	0.333333
macro-ovr-auc	ovarian	EAGLE	0.71	0.036	0.001	35	0.166667
macro-ovr-auc	ovarian	EAGLE	0.71	0.036	0.001	36	1
macro-ovr-auc	ovarian	EAGLE	0.71	0.036	0.001	37	0.833333
macro-ovr-auc	ovarian	EAGLE	0.71	0.036	0.001	38	0.833333
macro-ovr-auc	ovarian	EAGLE	0.71	0.036	0.001	39	0.833333
macro-ovr-auc	ovarian	EAGLE	0.71	0.036	0.001	40	0.333333
macro-ovr-auc	ovarian	EAGLE	0.71	0.036	0.001	41	0.666667
macro-ovr-auc	ovarian	EAGLE	0.71	0.036	0.001	42	1
macro-ovr-auc	ovarian	EAGLE	0.71	0.036	0.001	43	0.666667
macro-ovr-auc	ovarian	EAGLE	0.71	0.036	0.001	44	1
	ovarian	EAGLE	0.71	0.036	0.001	45	0.333333
	ovarian	EAGLE	0.71	0.036	0.001	46	0.666667
	ovarian	EAGLE	0.71	0.036	0.001	47	1
	ovarian	EAGLE	0.71	0.036	0.001	48	0.833333
	ovarian	EAGLE	0.71	0.036	0.001	49	0.833333
	ovarian	GIGAPATH	0.723	0.03	0.001	0	0.833333
	ovarian	GIGAPATH	0.723	0.03	0.001	1	0.833333
	ovarian	GIGAPATH	0.723	0.03	0.001	2	0.833333
	ovarian	GIGAPATH	0.723	0.03	0.001	3	1
	ovarian	GIGAPATH	0.723	0.03	0.001	4	0.833333
	ovarian	GIGAPATH	0.723	0.03	0.001	5	0.666667
	ovarian	GIGAPATH	0.723	0.03	0.001	6	0.833333
	ovarian	GIGAPATH	0.723	0.03	0.001	7	0.333333
	ovarian	GIGAPATH	0.723	0.03	0.001	8	0.333333
	ovarian	GIGAPATH	0.723	0.03	0.001	9	0.666667
	ovarian	GIGAPATH	0.723	0.03	0.001	10	1
	ovarian	GIGAPATH	0.723	0.03	0.001	11	0.5
	ovarian	GIGAPATH	0.723	0.03	0.001	12	1
	ovarian	GIGAPATH	0.723	0.03	0.001	13	1
	ovarian	GIGAPATH	0.723	0.03	0.001	14	0.333333
	ovarian	GIGAPATH	0.723	0.03	0.001	15	0.666667
	ovarian	GIGAPATH	0.723	0.03	0.001	16	1
	ovarian	GIGAPATH	0.723	0.03	0.001	17	0.833333
	ovarian	GIGAPATH	0.723	0.03	0.001	18	0.5
	ovarian	GIGAPATH	0.723	0.03	0.001	19	1
	ovarian	GIGAPATH	0.723	0.03	0.001	20	0.833333
	ovarian	GIGAPATH	0.723	0.03	0.001	21	0.666667
	ovarian	GIGAPATH	0.723	0.03	0.001	22	0.666667
	ovarian	GIGAPATH	0.723	0.03	0.001	23	1
	ovarian	GIGAPATH	0.723	0.03	0.001	24	0.833333
	ovarian	GIGAPATH	0.723	0.03	0.001	25	0.833333
	ovarian	GIGAPATH	0.723	0.03	0.001	26	0.666667
	ovarian	GIGAPATH	0.723	0.03	0.001	27	0.5
	ovarian	GIGAPATH	0.723	0.03	0.001	28	0.666667
	ovarian	GIGAPATH	0.723	0.03	0.001	29	0.333333
	ovarian	GIGAPATH	0.723	0.03	0.001	30	0.5
	ovarian	GIGAPATH	0.723	0.03	0.001	31	0.833333
	ovarian	GIGAPATH	0.723	0.03	0.001	32	1
	ovarian	GIGAPATH	0.723	0.03	0.001	33	0.666667
	ovarian	GIGAPATH	0.723	0.03	0.001	34	0.666667
	ovarian	GIGAPATH	0.723	0.03	0.001	35	0.666667
	ovarian	GIGAPATH	0.723	0.03	0.001	36	1
	ovarian	GIGAPATH	0.723	0.03	0.001	37	0.833333
	ovarian	GIGAPATH	0.723	0.03	0.001	38	0.666667
	ovarian	GIGAPATH	0.723	0.03	0.001	39	1
	ovarian	GIGAPATH	0.723	0.03	0.001	40	0.333333
	ovarian	GIGAPATH	0.723	0.03	0.001	41	1
	ovarian	GIGAPATH	0.723	0.03	0.001	42	0.833333
	ovarian	GIGAPATH	0.723	0.03	0.001	43	0.833333
	ovarian	GIGAPATH	0.723	0.03	0.001	44	0.833333
	ovarian	GIGAPATH	0.723	0.03	0.001	45	0.5
	ovarian	GIGAPATH	0.723	0.03	0.001	46	0.5
	ovarian	GIGAPATH	0.723	0.03	0.001	47	0.5
	ovarian	GIGAPATH	0.723	0.03	0.001	48	0.5
	ovarian	GIGAPATH	0.723	0.03	0.001	49	0.5
	ovarian	MADELEINE	0.757	0.032	0.001	0	0.666667
	ovarian	MADELEINE	0.757	0.032	0.001	1	0.833333
	ovarian	MADELEINE	0.757	0.032	0.001	2	1
	ovarian	MADELEINE	0.757	0.032	0.001	3	0.833333
	ovarian	MADELEINE	0.757	0.032	0.001	4	0.833333
	ovarian	MADELEINE	0.757	0.032	0.001	5	0.833333
	ovarian	MADELEINE	0.757	0.032	0.001	6	1
	ovarian	MADELEINE	0.757	0.032	0.001	7	0.333333
	ovarian	MADELEINE	0.757	0.032	0.001	8	0.5
	ovarian	MADELEINE	0.757	0.032	0.001	9	0.833333
	ovarian	MADELEINE	0.757	0.032	0.001	10	1
	ovarian	MADELEINE	0.757	0.032	0.001	11	0.166667
	ovarian	MADELEINE	0.757	0.032	0.001	12	0.666667
	ovarian	MADELEINE	0.757	0.032	0.001	13	1
	ovarian	MADELEINE	0.757	0.032	0.001	14	0.333333
	ovarian	MADELEINE	0.757	0.032	0.001	15	0.666667
	ovarian	MADELEINE	0.757	0.032	0.001	16	0.666667
	ovarian	MADELEINE	0.757	0.032	0.001	17	0.833333
	ovarian	MADELEINE	0.757	0.032	0.001	18	0.166667
	ovarian	MADELEINE	0.757	0.032	0.001	19	0.666667
	ovarian	MADELEINE	0.757	0.032	0.001	20	1
	ovarian	MADELEINE	0.757	0.032	0.001	21	1
	ovarian	MADELEINE	0.757	0.032	0.001	22	0.666667
	ovarian	MADELEINE	0.757	0.032	0.001	23	1
	ovarian	MADELEINE	0.757	0.032	0.001	24	0.833333
	ovarian	MADELEINE	0.757	0.032	0.001	25	0.833333
	ovarian	MADELEINE	0.757	0.032	0.001	26	0.5
	ovarian	MADELEINE	0.757	0.032	0.001	27	0.5
	ovarian	MADELEINE	0.757	0.032	0.001	28	1
	ovarian	MADELEINE	0.757	0.032	0.001	29	0.333333
	ovarian	MADELEINE	0.757	0.032	0.001	30	0.5
	ovarian	MADELEINE	0.757	0.032	0.001	31	0.833333
	ovarian	MADELEINE	0.757	0.032	0.001	32	1
	ovarian	MADELEINE	0.757	0.032	0.001	33	0.666667
	ovarian	MADELEINE	0.757	0.032	0.001	34	0.666667
	ovarian	MADELEINE	0.757	0.032	0.001	35	0.666667
	ovarian	MADELEINE	0.757	0.032	0.001	36	1
	ovarian	MADELEINE	0.757	0.032	0.001	37	1
	ovarian	MADELEINE	0.757	0.032	0.001	38	1
	ovarian	MADELEINE	0.757	0.032	0.001	39	1
	ovarian	MADELEINE	0.757	0.032	0.001	40	0.833333
	ovarian	MADELEINE	0.757	0.032	0.001	41	0.666667
	ovarian	MADELEINE	0.757	0.032	0.001	42	1
	ovarian	MADELEINE	0.757	0.032	0.001	43	0.833333
	ovarian	MADELEINE	0.757	0.032	0.001	44	1
	ovarian	MADELEINE	0.757	0.032	0.001	45	0.666667
	ovarian	MADELEINE	0.757	0.032	0.001	46	0.666667
	ovarian	MADELEINE	0.757	0.032	0.001	47	0.666667
	ovarian	MADELEINE	0.757	0.032	0.001	48	0.666667
	ovarian	MADELEINE	0.757	0.032	0.001	49	1
	ovarian	PRISM	0.417	0.038	0.001	0	0.5
	ovarian	PRISM	0.417	0.038	0.001	1	0.333333
	ovarian	PRISM	0.417	0.038	0.001	2	0.333333
	ovarian	PRISM	0.417	0.038	0.001	3	1
	ovarian	PRISM	0.417	0.038	0.001	4	0.166667
	ovarian	PRISM	0.417	0.038	0.001	5	0.5
	ovarian	PRISM	0.417	0.038	0.001	6	0.666667
	ovarian	PRISM	0.417	0.038	0.001	7	0.166667
	ovarian	PRISM	0.417	0.038	0.001	8	0.166667
	ovarian	PRISM	0.417	0.038	0.001	9	0.666667
	ovarian	PRISM	0.417	0.038	0.001	10	0.5
	ovarian	PRISM	0.417	0.038	0.001	11	0
	ovarian	PRISM	0.417	0.038	0.001	12	0.833333
	ovarian	PRISM	0.417	0.038	0.001	13	1
	ovarian	PRISM	0.417	0.038	0.001	14	0
	ovarian	PRISM	0.417	0.038	0.001	15	0.5
	ovarian	PRISM	0.417	0.038	0.001	16	0.666667
	ovarian	PRISM	0.417	0.038	0.001	17	0.166667
	ovarian	PRISM	0.417	0.038	0.001	18	0.166667
	ovarian	PRISM	0.417	0.038	0.001	19	0
	ovarian	PRISM	0.417	0.038	0.001	20	1
	ovarian	PRISM	0.417	0.038	0.001	21	0.5
	ovarian	PRISM	0.417	0.038	0.001	22	0.166667
	ovarian	PRISM	0.417	0.038	0.001	23	0.833333
	ovarian	PRISM	0.417	0.038	0.001	24	0.166667
	ovarian	PRISM	0.417	0.038	0.001	25	0.333333
	ovarian	PRISM	0.417	0.038	0.001	26	0
	ovarian	PRISM	0.417	0.038	0.001	27	0.166667
	ovarian	PRISM	0.417	0.038	0.001	28	0.5
	ovarian	PRISM	0.417	0.038	0.001	29	0
	ovarian	PRISM	0.417	0.038	0.001	30	0.333333
	ovarian	PRISM	0.417	0.038	0.001	31	0.333333
	ovarian	PRISM	0.417	0.038	0.001	32	0.166667
	ovarian	PRISM	0.417	0.038	0.001	33	0.5
	ovarian	PRISM	0.417	0.038	0.001	34	0.5
	ovarian	PRISM	0.417	0.038	0.001	35	0.333333
	ovarian	PRISM	0.417	0.038	0.001	36	0.666667
	ovarian	PRISM	0.417	0.038	0.001	37	0.5
	ovarian	PRISM	0.417	0.038	0.001	38	0.666667
	ovarian	PRISM	0.417	0.038	0.001	39	0.333333
	ovarian	PRISM	0.417	0.038	0.001	40	0.5
	ovarian	PRISM	0.417	0.038	0.001	41	0.5
	ovarian	PRISM	0.417	0.038	0.001	42	0.666667
	ovarian	PRISM	0.417	0.038	0.001	43	0.333333
	ovarian	PRISM	0.417	0.038	0.001	44	0.666667
	ovarian	PRISM	0.417	0.038	0.001	45	0.166667
	ovarian	PRISM	0.417	0.038	0.001	46	0.666667
	ovarian	PRISM	0.417	0.038	0.001	47	0
	ovarian	PRISM	0.417	0.038	0.001	48	0.5
	ovarian	PRISM	0.417	0.038	0.001	49	0.5
	ovarian	TITAN	0.543	0.048	0.01	0	0.333333
	ovarian	TITAN	0.543	0.048	0.01	1	0.5
	ovarian	TITAN	0.543	0.048	0.01	2	0.666667
	ovarian	TITAN	0.543	0.048	0.01	3	1
	ovarian	TITAN	0.543	0.048	0.01	4	0.166667
	ovarian	TITAN	0.543	0.048	0.01	5	0.666667
	ovarian	TITAN	0.543	0.048	0.01	6	1
	ovarian	TITAN	0.543	0.048	0.01	7	0
[truncated: 830 more rows]
[truncated: 2 more columns]

## Sheet: Fig7
Figure 7
Consolidated source data for plotted quantitative panels
Panel a. Summary of whole-slide tile-count distribution
n_total_wsis	n_measured_wsis	overall_average_tile_count_0p5mpp	overall_sum_tile_count_0p5mpp	measured_average_tile_count_0p5mpp	ratio_measured_overall	relative_difference_fraction	relative_difference_percent	min_tile_count_0p5mpp	max_tile_count_0p5mpp
9528	25	17818.7	169776939	17771.4	0.997341	0.00265891	0.265891	135	58467
Panel a. Whole-slide tile counts
series	wsi_index	tile_count_0p5mpp	tile_count_0p5mpp_thousands	empirical_percentile_in_all_wsis	is_measured_wsi	measured_wsi_order	intended_sampling_percentile
All WSIs	1	22286	22.286	66.0264	FALSE
All WSIs	2	3906	3.906	10.5059	FALSE
All WSIs	3	18731	18.731	52.6186	FALSE
All WSIs	4	7145	7.145	19.3535	FALSE
All WSIs	5	6756	6.756	18.3879	FALSE
All WSIs	6	8016	8.016	20.9278	FALSE
All WSIs	7	9548	9.548	24.1394	FALSE
All WSIs	8	5101	5.101	14.2003	FALSE
All WSIs	9	10909	10.909	27.0361	FALSE
All WSIs	10	1638	1.638	1.79996	FALSE
All WSIs	11	9673	9.673	24.3965	FALSE
All WSIs	12	1554	1.554	1.44836	FALSE
All WSIs	13	12971	12.971	32.6721	FALSE
All WSIs	14	3638	3.638	9.63476	FALSE
All WSIs	15	8365	8.365	21.7045	FALSE
All WSIs	16	23580	23.58	70.6549	FALSE
All WSIs	17	8255	8.255	21.4736	FALSE
All WSIs	18	5246	5.246	14.6411	FALSE
All WSIs	19	20260	20.26	58.6797	FALSE
All WSIs	20	1621	1.621	1.72124	FALSE
All WSIs	21	3292	3.292	8.22838	FALSE
All WSIs	22	46499	46.499	99.8426	FALSE
All WSIs	23	11614	11.614	28.7993	FALSE
All WSIs	24	1169	1.169	0.598237	FALSE
All WSIs	25	9390	9.39	23.751	FALSE
All WSIs	26	6598	6.598	18.0835	FALSE
All WSIs	27	9338	9.338	23.6566	FALSE
All WSIs	28	37958	37.958	98.1003	FALSE
All WSIs	29	14007	14.007	35.826	FALSE
All WSIs	30	5990	5.99	16.6247	FALSE
All WSIs	31	3211	3.211	7.92401	FALSE
All WSIs	32	2295	2.295	4.18241	FALSE
All WSIs	33	2989	2.989	7.0424	FALSE
All WSIs	34	21394	21.394	62.5577	FALSE
All WSIs	35	1010	1.01	0.419815	FALSE
All WSIs	36	3181	3.181	7.81906	FALSE
All WSIs	37	11621	11.621	28.8361	FALSE
All WSIs	38	1946	1.946	2.89673	FALSE
All WSIs	39	7555	7.555	20.1406	FALSE
All WSIs	40	10164	10.164	25.3936	FALSE
All WSIs	41	7036	7.036	19.0491	FALSE
All WSIs	42	4496	4.496	12.5105	FALSE
All WSIs	43	4901	4.901	13.686	FALSE
All WSIs	44	12606	12.606	31.6331	FALSE
All WSIs	45	9939	9.939	24.9213	FALSE
All WSIs	46	2550	2.55	5.14274	FALSE
All WSIs	47	7543	7.543	20.0987	FALSE
All WSIs	48	5773	5.773	16.0264	FALSE
All WSIs	49	8774	8.774	22.3971	FALSE
All WSIs	50	4402	4.402	12.2219	FALSE
All WSIs	51	1783	1.783	2.34047	FALSE
All WSIs	52	2540	2.54	5.08501	FALSE
All WSIs	53	18432	18.432	51.4221	FALSE
All WSIs	54	13447	13.447	33.9945	FALSE
All WSIs	55	8446	8.446	21.8619	FALSE
All WSIs	56	4092	4.092	11.1933	FALSE
All WSIs	57	6704	6.704	18.262	FALSE
All WSIs	58	9673	9.673	24.3965	FALSE
All WSIs	59	3337	3.337	8.4068	FALSE
All WSIs	60	10587	10.587	26.4116	FALSE
All WSIs	61	4438	4.438	12.4265	FALSE
All WSIs	62	1623	1.623	1.73174	FALSE
All WSIs	63	10303	10.303	25.7924	FALSE
All WSIs	64	6389	6.389	17.6532	FALSE
All WSIs	65	1075	1.075	0.519521	FALSE
All WSIs	66	4556	4.556	12.6732	FALSE
All WSIs	67	3609	3.609	9.46683	FALSE
All WSIs	68	2420	2.42	4.60747	FALSE
All WSIs	69	10697	10.697	26.6163	FALSE
All WSIs	70	4999	4.999	13.9798	FALSE
All WSIs	71	9160	9.16	23.1738	FALSE
All WSIs	72	3888	3.888	10.4219	FALSE
All WSIs	73	7326	7.326	19.6788	FALSE
All WSIs	74	12489	12.489	31.313	FALSE
All WSIs	75	3858	3.858	10.3065	FALSE
All WSIs	76	9000	9	22.9219	FALSE
All WSIs	77	1960	1.96	2.93871	FALSE
All WSIs	78	27364	27.364	82.4517	FALSE
All WSIs	79	1418	1.418	1.10202	FALSE
All WSIs	80	1923	1.923	2.82326	FALSE
All WSIs	81	7757	7.757	20.445	FALSE
All WSIs	82	21909	21.909	64.725	FALSE
All WSIs	83	4352	4.352	12.0382	FALSE
All WSIs	84	15352	15.352	40.0871	FALSE
All WSIs	85	1524	1.524	1.34341	FALSE
All WSIs	86	10614	10.614	26.4589	FALSE
All WSIs	87	5355	5.355	14.9664	FALSE
All WSIs	88	10965	10.965	27.1148	FALSE
All WSIs	89	7249	7.249	19.5319	FALSE
All WSIs	90	2351	2.351	4.38707	FALSE
All WSIs	91	6436	6.436	17.7792	FALSE
All WSIs	92	2759	2.759	6.01385	FALSE
All WSIs	93	781	0.781	0.178421	FALSE
All WSIs	94	2647	2.647	5.57305	FALSE
All WSIs	95	11683	11.683	28.9935	FALSE
All WSIs	96	677	0.677	0.13644	FALSE
All WSIs	97	23090	23.09	68.8602	FALSE
All WSIs	98	2375	2.375	4.47103	FALSE
All WSIs	99	7856	7.856	20.6339	FALSE
All WSIs	100	637	0.637	0.104954	FALSE
All WSIs	101	2248	2.248	3.99874	FALSE
All WSIs	102	1194	1.194	0.650714	FALSE
All WSIs	103	7871	7.871	20.6444	FALSE
All WSIs	104	5836	5.836	16.1524	FALSE
All WSIs	105	12758	12.758	32.1106	FALSE
All WSIs	106	9502	9.502	24.0239	FALSE
All WSIs	107	2568	2.568	5.26343	FALSE
All WSIs	108	1375	1.375	0.965575	FALSE
All WSIs	109	4382	4.382	12.1327	FALSE
All WSIs	110	23071	23.071	68.7972	FALSE
All WSIs	111	3315	3.315	8.32284	FALSE
All WSIs	112	25192	25.192	75.9656	FALSE
All WSIs	113	12360	12.36	30.9456	FALSE
All WSIs	114	4871	4.871	13.6125	FALSE
All WSIs	115	4701	4.701	13.1612	FALSE
All WSIs	116	16557	16.557	44.5581	FALSE
All WSIs	117	1651	1.651	1.88917	FALSE
All WSIs	118	6422	6.422	17.7372	FALSE
All WSIs	119	4938	4.938	13.8119	FALSE
All WSIs	120	34306	34.306	94.8783	FALSE
All WSIs	121	14775	14.775	38.093	FALSE
All WSIs	122	1370	1.37	0.95508	FALSE
All WSIs	123	2099	2.099	3.42674	FALSE
All WSIs	124	5158	5.158	14.4207	FALSE
All WSIs	125	1805	1.805	2.41394	FALSE
All WSIs	126	1908	1.908	2.78128	FALSE
All WSIs	127	3491	3.491	8.91058	FALSE
All WSIs	128	8075	8.075	21.0747	FALSE
All WSIs	129	3573	3.573	9.28841	FALSE
All WSIs	130	8260	8.26	21.484	FALSE
All WSIs	131	5430	5.43	15.1343	FALSE
All WSIs	132	1336	1.336	0.88686	FALSE
All WSIs	133	2512	2.512	4.98531	FALSE
All WSIs	134	15850	15.85	41.8976	FALSE
All WSIs	135	15610	15.61	40.974	FALSE
All WSIs	136	5020	5.02	14.0691	FALSE
All WSIs	137	3294	3.294	8.23887	FALSE
All WSIs	138	11653	11.653	28.9463	FALSE
All WSIs	139	3833	3.833	10.2173	FALSE
All WSIs	140	15139	15.139	39.3629	FALSE
All WSIs	141	26987	26.987	81.4757	FALSE
All WSIs	142	3601	3.601	9.4406	FALSE
All WSIs	143	8799	8.799	22.4496	FALSE
All WSIs	144	5316	5.316	14.851	FALSE
All WSIs	145	3012	3.012	7.12636	FALSE
All WSIs	146	28484	28.484	85.4009	FALSE
All WSIs	147	1273	1.273	0.808144	FALSE
All WSIs	148	10424	10.424	26.081	FALSE
All WSIs	149	3112	3.112	7.56717	FALSE
All WSIs	150	1258	1.258	0.766163	FALSE
All WSIs	151	39733	39.733	98.8875	FALSE
All WSIs	152	24076	24.076	72.3762	FALSE
All WSIs	153	5059	5.059	14.1268	FALSE
All WSIs	154	16663	16.663	44.8835	FALSE
All WSIs	155	1650	1.65	1.87343	FALSE
All WSIs	156	21288	21.288	62.2481	FALSE
All WSIs	157	2595	2.595	5.38413	FALSE
All WSIs	158	11553	11.553	28.6419	FALSE
All WSIs	159	3120	3.12	7.6144	FALSE
All WSIs	160	3810	3.81	10.1595	FALSE
All WSIs	161	3272	3.272	8.15491	FALSE
All WSIs	162	2771	2.771	6.06633	FALSE
All WSIs	163	3257	3.257	8.10243	FALSE
All WSIs	164	24805	24.805	74.8426	FALSE
All WSIs	165	2492	2.492	4.90134	FALSE
All WSIs	166	4125	4.125	11.3035	FALSE
All WSIs	167	4862	4.862	13.5758	FALSE
All WSIs	168	6772	6.772	18.4194	FALSE
All WSIs	169	11779	11.779	29.2191	FALSE
All WSIs	170	7361	7.361	19.7733	FALSE
All WSIs	171	1592	1.592	1.5848	FALSE
All WSIs	172	3218	3.218	7.9555	FALSE
All WSIs	173	12027	12.027	29.9538	FALSE
All WSIs	174	3979	3.979	10.7945	FALSE
All WSIs	175	3602	3.602	9.45634	FALSE
All WSIs	176	6332	6.332	17.4433	FALSE
All WSIs	177	4251	4.251	11.6814	FALSE
All WSIs	178	7030	7.03	19.0281	FALSE
All WSIs	179	2869	2.869	6.46516	FALSE
All WSIs	180	11573	11.573	28.6839	FALSE
All WSIs	181	1460	1.46	1.22796	FALSE
All WSIs	182	31196	31.196	90.8795	FALSE
All WSIs	183	15169	15.169	39.4312	FALSE
All WSIs	184	3493	3.493	8.92107	FALSE
All WSIs	185	3415	3.415	8.65869	FALSE
All WSIs	186	12247	12.247	30.6255	FALSE
All WSIs	187	10150	10.15	25.3306	FALSE
All WSIs	188	5591	5.591	15.5017	FALSE
All WSIs	189	2360	2.36	4.43955	FALSE
All WSIs	190	1362	1.362	0.934089	FALSE
All WSIs	191	7615	7.615	20.2246	FALSE
All WSIs	192	27175	27.175	81.9794	FALSE
All WSIs	193	6991	6.991	18.8759	FALSE
All WSIs	194	1175	1.175	0.608732	FALSE
All WSIs	195	3561	3.561	9.22544	FALSE
All WSIs	196	16721	16.721	45.0357	FALSE
All WSIs	197	10587	10.587	26.4116	FALSE
All WSIs	198	4589	4.589	12.8516	FALSE
All WSIs	199	1935	1.935	2.8495	FALSE
All WSIs	200	14706	14.706	37.8988	FALSE
All WSIs	201	1009	1.009	0.40932	FALSE
All WSIs	202	17703	17.703	48.5726	FALSE
All WSIs	203	5870	5.87	16.3098	FALSE
All WSIs	204	9820	9.82	24.7166	FALSE
All WSIs	205	4883	4.883	13.6335	FALSE
All WSIs	206	2060	2.06	3.28505	FALSE
All WSIs	207	4000	4	10.8732	FALSE
All WSIs	208	36833	36.833	97.2922	FALSE
All WSIs	209	12749	12.749	32.0529	FALSE
All WSIs	210	1548	1.548	1.41688	FALSE
All WSIs	211	3114	3.114	7.58816	FALSE
All WSIs	212	11178	11.178	27.6396	FALSE
All WSIs	213	6038	6.038	16.7506	FALSE
All WSIs	214	6477	6.477	17.9051	FALSE
All WSIs	215	3053	3.053	7.33102	FALSE
All WSIs	216	5684	5.684	15.7746	FALSE
All WSIs	217	9168	9.168	23.2053	FALSE
All WSIs	218	3361	3.361	8.47502	FALSE
All WSIs	219	5004	5.004	13.9903	FALSE
All WSIs	220	2769	2.769	6.05584	FALSE
All WSIs	221	7178	7.178	19.427	FALSE
All WSIs	222	25412	25.412	76.6268	FALSE
All WSIs	223	6246	6.246	17.1599	FALSE
All WSIs	224	1717	1.717	2.14106	FALSE
All WSIs	225	6263	6.263	17.2439	FALSE
All WSIs	226	1900	1.9	2.7288	FALSE
All WSIs	227	5633	5.633	15.6171	FALSE
All WSIs	228	1885	1.885	2.61335	FALSE
All WSIs	229	1793	1.793	2.36146	FALSE
All WSIs	230	6255	6.255	17.2019	FALSE
All WSIs	231	4578	4.578	12.7991	FALSE
All WSIs	232	2557	2.557	5.17947	FALSE
All WSIs	233	14476	14.476	37.1904	FALSE
All WSIs	234	16472	16.472	44.217	FALSE
All WSIs	235	2747	2.747	5.96138	FALSE
All WSIs	236	15926	15.926	42.1495	FALSE
All WSIs	237	12585	12.585	31.5911	FALSE
All WSIs	238	6993	6.993	18.9022	FALSE
All WSIs	239	2987	2.987	7.02666	FALSE
All WSIs	240	11520	11.52	28.5369	FALSE
All WSIs	241	2859	2.859	6.41793	FALSE
All WSIs	242	9942	9.942	24.958	FALSE
All WSIs	243	2773	2.773	6.07683	FALSE
All WSIs	244	7544	7.544	20.1144	FALSE
All WSIs	245	2339	2.339	4.34509	FALSE
All WSIs	246	19485	19.485	55.5521	FALSE
All WSIs	247	3629	3.629	9.60327	FALSE
All WSIs	248	3185	3.185	7.86104	FALSE
All WSIs	249	6927	6.927	18.7133	FALSE
All WSIs	250	14234	14.234	36.4819	FALSE
All WSIs	251	4245	4.245	11.6604	FALSE
All WSIs	252	2390	2.39	4.52351	FALSE
All WSIs	253	4843	4.843	13.4918	FALSE
All WSIs	254	6318	6.318	17.3908	FALSE
All WSIs	255	16055	16.055	42.5903	FALSE
All WSIs	256	2343	2.343	4.37657	FALSE
All WSIs	257	2266	2.266	4.04597	FALSE
All WSIs	258	2457	2.457	4.7754	FALSE
All WSIs	259	9198	9.198	23.3522	FALSE
All WSIs	260	8710	8.71	22.2712	FALSE
All WSIs	261	4781	4.781	13.3711	FALSE
All WSIs	262	9012	9.012	22.9849	FALSE
All WSIs	263	15099	15.099	39.153	FALSE
All WSIs	264	7632	7.632	20.2718	FALSE
All WSIs	265	464	0.464	0.0629723	FALSE
All WSIs	266	2737	2.737	5.9089	FALSE
All WSIs	267	1758	1.758	2.26175	FALSE
All WSIs	268	4557	4.557	12.6889	FALSE
All WSIs	269	8311	8.311	21.6205	FALSE
All WSIs	270	4918	4.918	13.749	FALSE
All WSIs	271	13954	13.954	35.6318	FALSE
All WSIs	272	5913	5.913	16.4253	FALSE
All WSIs	273	4180	4.18	11.4767	FALSE
All WSIs	274	33039	33.039	93.3774	FALSE
All WSIs	275	7258	7.258	19.5424	FALSE
All WSIs	276	2167	2.167	3.66289	FALSE
All WSIs	277	4263	4.263	11.7548	FALSE
All WSIs	278	1801	1.801	2.3877	FALSE
All WSIs	279	2225	2.225	3.89379	FALSE
All WSIs	280	3330	3.33	8.35432	FALSE
All WSIs	281	12307	12.307	30.8144	FALSE
All WSIs	282	6005	6.005	16.6667	FALSE
All WSIs	283	21370	21.37	62.458	FALSE
All WSIs	284	1336	1.336	0.88686	FALSE
All WSIs	285	14955	14.955	38.686	FALSE
All WSIs	286	597	0.597	0.0839631	FALSE
All WSIs	287	1613	1.613	1.71075	FALSE
All WSIs	288	7235	7.235	19.5109	FALSE
All WSIs	289	10170	10.17	25.4146	FALSE
All WSIs	290	10123	10.123	25.2414	FALSE
All WSIs	291	4436	4.436	12.416	FALSE
All WSIs	292	1386	1.386	1.00231	FALSE
All WSIs	293	2325	2.325	4.30311	FALSE
All WSIs	294	6848	6.848	18.5663	FALSE
All WSIs	295	8748	8.748	22.3762	FALSE
All WSIs	296	1708	1.708	2.12007	FALSE
All WSIs	297	13424	13.424	33.8948	FALSE
All WSIs	298	19227	19.227	54.513	FALSE
All WSIs	299	3993	3.993	10.8522	FALSE
All WSIs	300	12668	12.668	31.7748	FALSE
All WSIs	301	4888	4.888	13.6597	FALSE
All WSIs	302	19544	19.544	55.9089	FALSE
All WSIs	303	2517	2.517	5.0063	FALSE
All WSIs	304	2195	2.195	3.80458	FALSE
All WSIs	305	2423	2.423	4.61797	FALSE
All WSIs	306	5083	5.083	14.1583	FALSE
All WSIs	307	5505	5.505	15.2813	FALSE
All WSIs	308	1984	1.984	3.06465	FALSE
All WSIs	309	2274	2.274	4.10369	FALSE
All WSIs	310	9180	9.18	23.2368	FALSE
All WSIs	311	10811	10.811	26.8472	FALSE
All WSIs	312	3657	3.657	9.71348	FALSE
All WSIs	313	21666	21.666	63.6702	FALSE
All WSIs	314	2435	2.435	4.68094	FALSE
All WSIs	315	1122	1.122	0.566751	FALSE
All WSIs	316	1978	1.978	3.02267	FALSE
All WSIs	317	1666	1.666	1.96264	FALSE
All WSIs	318	8081	8.081	21.1115	FALSE
All WSIs	319	10255	10.255	25.7032	FALSE
All WSIs	320	3043	3.043	7.2628	FALSE
All WSIs	321	2807	2.807	6.17128	FALSE
All WSIs	322	2268	2.268	4.06171	FALSE
All WSIs	323	2491	2.491	4.89085	FALSE
All WSIs	324	1968	1.968	2.96495	FALSE
All WSIs	325	8832	8.832	22.5021	FALSE
All WSIs	326	11362	11.362	28.1906	FALSE
All WSIs	327	13599	13.599	34.4878	FALSE
All WSIs	328	2901	2.901	6.60684	FALSE
All WSIs	329	2477	2.477	4.88035	FALSE
All WSIs	330	3696	3.696	9.81318	FALSE
All WSIs	331	43568	43.568	99.7061	FALSE
All WSIs	332	2186	2.186	3.74685	FALSE
All WSIs	333	6883	6.883	18.6608	FALSE
All WSIs	334	16649	16.649	44.8258	FALSE
All WSIs	335	7312	7.312	19.6369	FALSE
All WSIs	336	16443	16.443	44.1016	FALSE
All WSIs	337	2117	2.117	3.47922	FALSE
All WSIs	338	1265	1.265	0.787154	FALSE
All WSIs	339	22449	22.449	66.6142	FALSE
All WSIs	340	4965	4.965	13.8959	FALSE
All WSIs	341	3104	3.104	7.5042	FALSE
All WSIs	342	9305	9.305	23.6146	FALSE
All WSIs	343	10185	10.185	25.509	FALSE
All WSIs	344	3419	3.419	8.69018	FALSE
All WSIs	345	17894	17.894	49.3073	FALSE
All WSIs	346	9928	9.928	24.8688	FALSE
All WSIs	347	5203	5.203	14.5256	FALSE
All WSIs	348	1975	1.975	3.00168	FALSE
All WSIs	349	2797	2.797	6.11881	FALSE
All WSIs	350	4625	4.625	12.9198	FALSE
All WSIs	351	9840	9.84	24.7376	FALSE
All WSIs	352	8333	8.333	21.6415	FALSE
All WSIs	353	6173	6.173	17.0445	FALSE
All WSIs	354	1692	1.692	2.05709	FALSE
All WSIs	355	3935	3.935	10.6423	FALSE
All WSIs	356	13772	13.772	35.0651	FALSE
All WSIs	357	1329	1.329	0.871117	FALSE
All WSIs	358	4393	4.393	12.1799	FALSE
All WSIs	359	995	0.995	0.398825	FALSE
All WSIs	360	15305	15.305	39.9034	FALSE
All WSIs	361	3582	3.582	9.34089	FALSE
All WSIs	362	8166	8.166	21.2846	FALSE
All WSIs	363	16740	16.74	45.0987	FALSE
All WSIs	364	6114	6.114	16.9291	FALSE
All WSIs	365	9213	9.213	23.4047	FALSE
All WSIs	366	6376	6.376	17.6322	FALSE
All WSIs	367	2158	2.158	3.62615	FALSE
All WSIs	368	11824	11.824	29.3766	FALSE
All WSIs	369	3791	3.791	10.0966	FALSE
All WSIs	370	1901	1.901	2.73929	FALSE
All WSIs	371	3065	3.065	7.36776	FALSE
All WSIs	372	2579	2.579	5.32116	FALSE
All WSIs	373	3410	3.41	8.64819	FALSE
All WSIs	374	4215	4.215	11.5449	FALSE
All WSIs	375	22503	22.503	66.7926	FALSE
All WSIs	376	7020	7.02	18.9914	FALSE
All WSIs	377	2050	2.05	3.22208	FALSE
All WSIs	378	12420	12.42	31.1083	FALSE
All WSIs	379	3149	3.149	7.68262	FALSE
All WSIs	380	17360	17.36	47.2817	FALSE
All WSIs	381	8979	8.979	22.8694	FALSE
All WSIs	382	10390	10.39	25.9656	FALSE
All WSIs	383	21447	21.447	62.8254	FALSE
All WSIs	384	6337	6.337	17.5063	FALSE
All WSIs	385	9195	9.195	23.3365	FALSE
All WSIs	386	7400	7.4	19.8048	FALSE
All WSIs	387	2401	2.401	4.5445	FALSE
All WSIs	388	9218	9.218	23.4152	FALSE
All WSIs	389	5358	5.358	14.9874	FALSE
All WSIs	390	4107	4.107	11.2615	FALSE
All WSIs	391	4365	4.365	12.0539	FALSE
All WSIs	392	3160	3.16	7.74034	FALSE
All WSIs	393	12481	12.481	31.292	FALSE
All WSIs	394	8993	8.993	22.8852	FALSE
All WSIs	395	7806	7.806	20.5709	FALSE
All WSIs	396	7112	7.112	19.2118	FALSE
All WSIs	397	6255	6.255	17.2019	FALSE
All WSIs	398	7337	7.337	19.7103	FALSE
All WSIs	399	11353	11.353	28.1276	FALSE
All WSIs	400	2754	2.754	5.98237	FALSE
All WSIs	401	8542	8.542	22.0088	FALSE
All WSIs	402	7340	7.34	19.7208	FALSE
All WSIs	403	8201	8.201	21.3476	FALSE
All WSIs	404	12376	12.376	31.0034	FALSE
All WSIs	405	18685	18.685	52.4559	FALSE
All WSIs	406	7711	7.711	20.361	FALSE
All WSIs	407	4279	4.279	11.8388	FALSE
All WSIs	408	8547	8.547	22.0298	FALSE
All WSIs	409	14499	14.499	37.2691	FALSE
All WSIs	410	2466	2.466	4.84362	FALSE
All WSIs	411	9576	9.576	24.1814	FALSE
All WSIs	412	2574	2.574	5.28967	FALSE
All WSIs	413	23714	23.714	71.1587	FALSE
All WSIs	414	2195	2.195	3.80458	FALSE
All WSIs	415	3449	3.449	8.78988	FALSE
All WSIs	416	9099	9.099	23.0846	FALSE
All WSIs	417	16553	16.553	44.5319	FALSE
All WSIs	418	2909	2.909	6.67506	FALSE
All WSIs	419	3951	3.951	10.6738	FALSE
All WSIs	420	4841	4.841	13.4761	FALSE
All WSIs	421	40035	40.035	98.9819	FALSE
All WSIs	422	35775	35.775	96.3371	FALSE
All WSIs	423	1445	1.445	1.17548	FALSE
All WSIs	424	12116	12.116	30.2477	FALSE
All WSIs	425	7028	7.028	19.0176	FALSE
All WSIs	426	5646	5.646	15.6591	FALSE
All WSIs	427	21158	21.158	61.8913	FALSE
All WSIs	428	6504	6.504	17.9681	FALSE
All WSIs	429	18094	18.094	50.084	FALSE
All WSIs	430	3740	3.74	9.90764	FALSE
All WSIs	431	12200	12.2	30.4576	FALSE
All WSIs	432	929	0.929	0.325357	FALSE
All WSIs	433	7785	7.785	20.529	FALSE
All WSIs	434	3289	3.289	8.21788	FALSE
All WSIs	435	3227	3.227	8.00798	FALSE
All WSIs	436	1610	1.61	1.70025	FALSE
All WSIs	437	1870	1.87	2.56087	FALSE
All WSIs	438	12659	12.659	31.7433	FALSE
All WSIs	439	8893	8.893	22.6805	FALSE
All WSIs	440	3807	3.807	10.149	FALSE
All WSIs	441	4820	4.82	13.4236	FALSE
All WSIs	442	15797	15.797	41.6614	FALSE
All WSIs	443	10999	10.999	27.2145	FALSE
All WSIs	444	8186	8.186	21.3056	FALSE
All WSIs	445	5957	5.957	16.5932	FALSE
All WSIs	446	16437	16.437	44.0596	FALSE
All WSIs	447	4169	4.169	11.4295	FALSE
All WSIs	448	8163	8.163	21.2741	FALSE
All WSIs	449	5934	5.934	16.4882	FALSE
All WSIs	450	4350	4.35	12.0277	FALSE
All WSIs	451	18537	18.537	51.8	FALSE
All WSIs	452	12518	12.518	31.4179	FALSE
All WSIs	453	6644	6.644	18.199	FALSE
All WSIs	454	6663	6.663	18.2095	FALSE
All WSIs	455	11931	11.931	29.7439	FALSE
All WSIs	456	16289	16.289	43.4561	FALSE
All WSIs	457	1686	1.686	2.03086	FALSE
All WSIs	458	3504	3.504	8.9788	FALSE
All WSIs	459	11337	11.337	28.0647	FALSE
All WSIs	460	10730	10.73	26.7003	FALSE
All WSIs	461	2636	2.636	5.52057	FALSE
All WSIs	462	6797	6.797	18.4614	FALSE
All WSIs	463	5729	5.729	15.89	FALSE
All WSIs	464	3058	3.058	7.34677	FALSE
All WSIs	465	3966	3.966	10.721	FALSE
All WSIs	466	4459	4.459	12.4475	FALSE
All WSIs	467	2891	2.891	6.56486	FALSE
All WSIs	468	4911	4.911	13.7385	FALSE
All WSIs	469	901	0.901	0.304366	FALSE
All WSIs	470	1429	1.429	1.144	FALSE
All WSIs	471	4027	4.027	10.9467	FALSE
All WSIs	472	9787	9.787	24.6222	FALSE
All WSIs	473	27369	27.369	82.4622	FALSE
All WSIs	474	4392	4.392	12.1641	FALSE
All WSIs	475	11846	11.846	29.4291	FALSE
All WSIs	476	6226	6.226	17.1022	FALSE
All WSIs	477	7897	7.897	20.6969	FALSE
All WSIs	478	13940	13.94	35.5688	FALSE
All WSIs	479	4111	4.111	11.272	FALSE
All WSIs	480	3579	3.579	9.31465	FALSE
All WSIs	481	3985	3.985	10.8207	FALSE
All WSIs	482	30971	30.971	90.4807	FALSE
All WSIs	483	7014	7.014	18.9547	FALSE
All WSIs	484	5742	5.742	15.932	FALSE
All WSIs	485	18231	18.231	50.6192	FALSE
All WSIs	486	3033	3.033	7.22082	FALSE
All WSIs	487	7112	7.112	19.2118	FALSE
All WSIs	488	15445	15.445	40.3705	FALSE
All WSIs	489	2733	2.733	5.88791	FALSE
All WSIs	490	19341	19.341	55.043	FALSE
All WSIs	491	4848	4.848	13.5181	FALSE
All WSIs	492	3678	3.678	9.7712	FALSE
All WSIs	493	27678	27.678	83.2914	FALSE
All WSIs	494	1907	1.907	2.77078	FALSE
All WSIs	495	25112	25.112	75.7347	FALSE
All WSIs	496	3156	3.156	7.71411	FALSE
All WSIs	497	3633	3.633	9.61377	FALSE
All WSIs	498	32287	32.287	92.4381	FALSE
All WSIs	499	20793	20.793	60.6318	FALSE
All WSIs	500	3080	3.08	7.42024	FALSE
All WSIs	501	9924	9.924	24.8478	FALSE
All WSIs	502	2824	2.824	6.22376	FALSE
All WSIs	503	32879	32.879	93.1675	FALSE
All WSIs	504	5235	5.235	14.6201	FALSE
All WSIs	505	14469	14.469	37.1641	FALSE
All WSIs	506	9491	9.491	23.9715	FALSE
All WSIs	507	2936	2.936	6.79051	FALSE
All WSIs	508	28939	28.939	86.5712	FALSE
All WSIs	509	6281	6.281	17.3016	FALSE
All WSIs	510	2964	2.964	6.89547	FALSE
All WSIs	511	3446	3.446	8.7584	FALSE
All WSIs	512	5401	5.401	15.0661	FALSE
All WSIs	513	30595	30.595	89.7145	FALSE
All WSIs	514	33340	33.34	93.7867	FALSE
All WSIs	515	21906	21.906	64.7093	FALSE
All WSIs	516	21702	21.702	63.8329	FALSE
All WSIs	517	1191	1.191	0.640218	FALSE
All WSIs	518	7515	7.515	20.0567	FALSE
All WSIs	519	8344	8.344	21.6625	FALSE
All WSIs	520	5892	5.892	16.3675	FALSE
All WSIs	521	32165	32.165	92.2649	FALSE
All WSIs	522	2974	2.974	6.9322	FALSE
All WSIs	523	3750	3.75	9.98111	FALSE
All WSIs	524	25832	25.832	77.8233	FALSE
All WSIs	525	14663	14.663	37.7152	FALSE
All WSIs	526	2443	2.443	4.72292	FALSE
All WSIs	527	6852	6.852	18.5926	FALSE
All WSIs	528	3032	3.032	7.21033	FALSE
All WSIs	529	8041	8.041	20.9698	FALSE
All WSIs	530	20440	20.44	59.194	FALSE
All WSIs	531	7571	7.571	20.1616	FALSE
All WSIs	532	1640	1.64	1.8157	FALSE
All WSIs	533	14161	14.161	36.3035	FALSE
All WSIs	534	6361	6.361	17.6008	FALSE
All WSIs	535	21214	21.214	61.9962	FALSE
All WSIs	536	13373	13.373	33.7164	FALSE
All WSIs	537	5528	5.528	15.3495	FALSE
All WSIs	538	4765	4.765	13.3239	FALSE
All WSIs	539	14844	14.844	38.3449	FALSE
All WSIs	540	20639	20.639	60.0651	FALSE
All WSIs	541	22247	22.247	65.8743	FALSE
All WSIs	542	2236	2.236	3.95676	FALSE
All WSIs	543	10892	10.892	27.0046	FALSE
All WSIs	544	25963	25.963	78.3008	FALSE
All WSIs	545	2386	2.386	4.49727	FALSE
All WSIs	546	3926	3.926	10.5898	FALSE
All WSIs	547	28018	28.018	84.2359	FALSE
All WSIs	548	23970	23.97	71.9721	FALSE
All WSIs	549	2855	2.855	6.40218	FALSE
All WSIs	550	3042	3.042	7.25231	FALSE
All WSIs	551	19301	19.301	54.8804	FALSE
All WSIs	552	20359	20.359	58.9421	FALSE
All WSIs	553	20298	20.298	58.7951	FALSE
All WSIs	554	3182	3.182	7.8348	FALSE
All WSIs	555	31375	31.375	91.1104	FALSE
All WSIs	556	25940	25.94	78.1906	FALSE
All WSIs	557	31091	31.091	90.7116	FALSE
All WSIs	558	2317	2.317	4.29261	FALSE
All WSIs	559	21397	21.397	62.5945	FALSE
All WSIs	560	5861	5.861	16.2573	FALSE
All WSIs	561	1051	1.051	0.472292	FALSE
All WSIs	562	19055	19.055	53.8413	FALSE
All WSIs	563	5923	5.923	16.4568	FALSE
All WSIs	564	14027	14.027	35.868	FALSE
All WSIs	565	2404	2.404	4.56024	FALSE
All WSIs	566	14196	14.196	36.377	FALSE
All WSIs	567	3748	3.748	9.97061	FALSE
All WSIs	568	28352	28.352	85.0861	FALSE
All WSIs	569	27685	27.685	83.3281	FALSE
All WSIs	570	6765	6.765	18.4089	FALSE
All WSIs	571	6689	6.689	18.2305	FALSE
All WSIs	572	6791	6.791	18.4404	FALSE
All WSIs	573	2599	2.599	5.40512	FALSE
All WSIs	574	15190	15.19	39.5361	FALSE
All WSIs	575	30366	30.366	89.2737	FALSE
All WSIs	576	6336	6.336	17.4906	FALSE
All WSIs	577	4736	4.736	13.2557	FALSE
All WSIs	578	10555	10.555	26.3539	FALSE
All WSIs	579	15861	15.861	41.9395	FALSE
All WSIs	580	23902	23.902	71.7517	FALSE
All WSIs	581	28360	28.36	85.1123	FALSE
All WSIs	582	1203	1.203	0.671704	FALSE
All WSIs	583	1638	1.638	1.79996	FALSE
All WSIs	584	10178	10.178	25.4565	FALSE
All WSIs	585	19924	19.924	57.2838	FALSE
All WSIs	586	2714	2.714	5.82494	FALSE
All WSIs	587	19523	19.523	55.7935	FALSE
All WSIs	588	16222	16.222	43.199	FALSE
All WSIs	589	3051	3.051	7.31003	FALSE
All WSIs	590	4237	4.237	11.6394	FALSE
All WSIs	591	3958	3.958	10.6948	FALSE
All WSIs	592	2055	2.055	3.24832	FALSE
All WSIs	593	26415	26.415	79.9381	FALSE
All WSIs	594	30523	30.523	89.5151	FALSE
All WSIs	595	4266	4.266	11.7758	FALSE
All WSIs	596	5514	5.514	15.3128	FALSE
All WSIs	597	31521	31.521	91.3571	FALSE
All WSIs	598	1881	1.881	2.59236	FALSE
All WSIs	599	9493	9.493	23.9872	FALSE
All WSIs	600	15914	15.914	42.0865	FALSE
All WSIs	601	25045	25.045	75.5248	FALSE
All WSIs	602	23401	23.401	69.936	FALSE
All WSIs	603	32323	32.323	92.5483	FALSE
All WSIs	604	2355	2.355	4.41856	FALSE
All WSIs	605	3634	3.634	9.62427	FALSE
All WSIs	606	22474	22.474	66.6667	FALSE
All WSIs	607	24182	24.182	72.712	FALSE
All WSIs	608	18391	18.391	51.249	FALSE
All WSIs	609	14035	14.035	35.8942	FALSE
All WSIs	610	7633	7.633	20.2876	FALSE
All WSIs	611	5300	5.3	14.809	FALSE
All WSIs	612	4172	4.172	11.4505	FALSE
All WSIs	613	1422	1.422	1.11251	FALSE
All WSIs	614	3120	3.12	7.6144	FALSE
All WSIs	615	5238	5.238	14.6306	FALSE
All WSIs	616	4045	4.045	11.0306	FALSE
All WSIs	617	9539	9.539	24.1131	FALSE
All WSIs	618	3866	3.866	10.3589	FALSE
All WSIs	619	4544	4.544	12.6469	FALSE
All WSIs	620	18980	18.98	53.495	FALSE
All WSIs	621	21851	21.851	64.4731	FALSE
All WSIs	622	9261	9.261	23.4992	FALSE
All WSIs	623	34161	34.161	94.7418	FALSE
All WSIs	624	13362	13.362	33.6639	FALSE
All WSIs	625	7404	7.404	19.8153	FALSE
All WSIs	626	24002	24.002	72.0928	FALSE
All WSIs	627	14201	14.201	36.3875	FALSE
All WSIs	628	26333	26.333	79.6075	FALSE
All WSIs	629	20452	20.452	59.2412	FALSE
All WSIs	630	5838	5.838	16.1734	FALSE
All WSIs	631	5722	5.722	15.8375	FALSE
All WSIs	632	8125	8.125	21.1849	FALSE
All WSIs	633	5393	5.393	15.0294	FALSE
All WSIs	634	6464	6.464	17.8736	FALSE
All WSIs	635	5947	5.947	16.5407	FALSE
All WSIs	636	2975	2.975	6.94794	FALSE
All WSIs	637	5607	5.607	15.5437	FALSE
All WSIs	638	5225	5.225	14.5676	FALSE
All WSIs	639	2993	2.993	7.06339	FALSE
All WSIs	640	5451	5.451	15.1763	FALSE
All WSIs	641	3060	3.06	7.35726	FALSE
All WSIs	642	3541	3.541	9.17821	FALSE
All WSIs	643	5434	5.434	15.1448	FALSE
All WSIs	644	21300	21.3	62.3006	FALSE
All WSIs	645	35506	35.506	96.1272	FALSE
All WSIs	646	32270	32.27	92.4013	FALSE
All WSIs	647	11072	11.072	27.4034	FALSE
All WSIs	648	40944	40.944	99.2653	FALSE
All WSIs	649	28654	28.654	85.8522	FALSE
All WSIs	650	4458	4.458	12.437	FALSE
All WSIs	651	29337	29.337	87.4475	FALSE
All WSIs	652	2904	2.904	6.63833	FALSE
All WSIs	653	1444	1.444	1.16499	FALSE
All WSIs	654	8270	8.27	21.4998	FALSE
All WSIs	655	10829	10.829	26.9207	FALSE
All WSIs	656	1494	1.494	1.25945	FALSE
All WSIs	657	13946	13.946	35.6108	FALSE
All WSIs	658	1550	1.55	1.43787	FALSE
All WSIs	659	5513	5.513	15.3023	FALSE
All WSIs	660	4325	4.325	11.9437	FALSE
All WSIs	661	23099	23.099	68.8917	FALSE
All WSIs	662	2676	2.676	5.678	FALSE
All WSIs	663	2081	2.081	3.34278	FALSE
All WSIs	664	22292	22.292	66.0527	FALSE
All WSIs	665	20809	20.809	60.7368	FALSE
All WSIs	666	8827	8.827	22.4811	FALSE
All WSIs	667	6314	6.314	17.3804	FALSE
All WSIs	668	5228	5.228	14.5886	FALSE
All WSIs	669	4694	4.694	13.1297	FALSE
All WSIs	670	2822	2.822	6.21327	FALSE
All WSIs	671	3929	3.929	10.6213	FALSE
All WSIs	672	7962	7.962	20.8228	FALSE
All WSIs	673	22406	22.406	66.4463	FALSE
All WSIs	674	3955	3.955	10.6843	FALSE
All WSIs	675	15689	15.689	41.2259	FALSE
All WSIs	676	24401	24.401	73.4782	FALSE
All WSIs	677	15548	15.548	40.7746	FALSE
All WSIs	678	11795	11.795	29.2611	FALSE
All WSIs	679	19568	19.568	56.0034	FALSE
All WSIs	680	12455	12.455	31.2238	FALSE
All WSIs	681	14555	14.555	37.3793	FALSE
All WSIs	682	26639	26.639	80.6045	FALSE
All WSIs	683	18132	18.132	50.2624	FALSE
All WSIs	684	3591	3.591	9.37762	FALSE
All WSIs	685	4652	4.652	13.0248	FALSE
All WSIs	686	3476	3.476	8.87909	FALSE
All WSIs	687	3973	3.973	10.7683	FALSE
All WSIs	688	16881	16.881	45.6024	FALSE
All WSIs	689	37853	37.853	98.0059	FALSE
All WSIs	690	16592	16.592	44.6893	FALSE
All WSIs	691	5327	5.327	14.8772	FALSE
All WSIs	692	11877	11.877	29.5445	FALSE
All WSIs	693	4539	4.539	12.6364	FALSE
All WSIs	694	40896	40.896	99.2443	FALSE
All WSIs	695	19666	19.666	56.4547	FALSE
All WSIs	696	2004	2.004	3.10663	FALSE
All WSIs	697	7156	7.156	19.385	FALSE
All WSIs	698	23959	23.959	71.9249	FALSE
All WSIs	699	6338	6.338	17.5273	FALSE
All WSIs	700	4170	4.17	11.44	FALSE
All WSIs	701	2891	2.891	6.56486	FALSE
All WSIs	702	2359	2.359	4.42905	FALSE
All WSIs	703	2955	2.955	6.87448	FALSE
All WSIs	704	19889	19.889	57.1683	FALSE
All WSIs	705	19707	19.707	56.5701	FALSE
All WSIs	706	1603	1.603	1.64777	FALSE
All WSIs	707	18258	18.258	50.7452	FALSE
All WSIs	708	12250	12.25	30.6465	FALSE
All WSIs	709	4021	4.021	10.9362	FALSE
All WSIs	710	15309	15.309	39.9244	FALSE
All WSIs	711	1803	1.803	2.40344	FALSE
All WSIs	712	3512	3.512	9.03652	FALSE
All WSIs	713	3758	3.758	10.0021	FALSE
All WSIs	714	32969	32.969	93.2725	FALSE
All WSIs	715	9687	9.687	24.4437	FALSE
All WSIs	716	4164	4.164	11.4032	FALSE
All WSIs	717	5282	5.282	14.7775	FALSE
All WSIs	718	4586	4.586	12.8254	FALSE
All WSIs	719	15129	15.129	39.3052	FALSE
All WSIs	720	22869	22.869	68.1675	FALSE
All WSIs	721	5768	5.768	16.016	FALSE
All WSIs	722	1895	1.895	2.68157	FALSE
All WSIs	723	30147	30.147	89.0008	FALSE
All WSIs	724	5408	5.408	15.0871	FALSE
All WSIs	725	21742	21.742	64.0848	FALSE
All WSIs	726	19901	19.901	57.2208	FALSE
All WSIs	727	3529	3.529	9.11524	FALSE
All WSIs	728	19706	19.706	56.5544	FALSE
All WSIs	729	3141	3.141	7.66163	FALSE
All WSIs	730	9989	9.989	25	FALSE
All WSIs	731	10305	10.305	25.8081	FALSE
All WSIs	732	2640	2.64	5.54156	FALSE
All WSIs	733	2540	2.54	5.08501	FALSE
All WSIs	734	4103	4.103	11.2458	FALSE
All WSIs	735	2111	2.111	3.46348	FALSE
All WSIs	736	27903	27.903	83.9001	FALSE
All WSIs	737	3295	3.295	8.24937	FALSE
All WSIs	738	844	0.844	0.230898	FALSE
All WSIs	739	31230	31.23	90.9425	FALSE
All WSIs	740	3390	3.39	8.58522	FALSE
All WSIs	741	2089	2.089	3.35852	FALSE
All WSIs	742	24183	24.183	72.7225	FALSE
All WSIs	743	6147	6.147	16.992	FALSE
All WSIs	744	5948	5.948	16.5512	FALSE
All WSIs	745	2817	2.817	6.19228	FALSE
All WSIs	746	1918	1.918	2.80227	FALSE
All WSIs	747	6962	6.962	18.8077	FALSE
All WSIs	748	16031	16.031	42.5483	FALSE
All WSIs	749	19710	19.71	56.6016	FALSE
All WSIs	750	3518	3.518	9.07326	FALSE
All WSIs	751	34630	34.63	95.3505	FALSE
All WSIs	752	19125	19.125	54.1247	FALSE
All WSIs	753	26440	26.44	80.0168	FALSE
All WSIs	754	2972	2.972	6.91646	FALSE
All WSIs	755	2169	2.169	3.67338	FALSE
All WSIs	756	31187	31.187	90.848	FALSE
All WSIs	757	3641	3.641	9.65575	FALSE
All WSIs	758	29922	29.922	88.5705	FALSE
All WSIs	759	23453	23.453	70.1249	FALSE
All WSIs	760	4229	4.229	11.5764	FALSE
All WSIs	761	7508	7.508	20.0357	FALSE
All WSIs	762	6400	6.4	17.6847	FALSE
All WSIs	763	24180	24.18	72.691	FALSE
All WSIs	764	18614	18.614	52.162	FALSE
All WSIs	765	22848	22.848	68.094	FALSE
All WSIs	766	21545	21.545	63.2242	FALSE
All WSIs	767	3946	3.946	10.6581	FALSE
All WSIs	768	5942	5.942	16.5302	FALSE
All WSIs	769	4518	4.518	12.563	FALSE
All WSIs	770	17652	17.652	48.2945	FALSE
All WSIs	771	3282	3.282	8.1864	FALSE
All WSIs	772	32335	32.335	92.5588	FALSE
All WSIs	773	6236	6.236	17.1337	FALSE
All WSIs	774	20601	20.601	59.8814	FALSE
All WSIs	775	8501	8.501	21.9668	FALSE
All WSIs	776	20676	20.676	60.2225	FALSE
All WSIs	777	1758	1.758	2.26175	FALSE
All WSIs	778	13794	13.794	35.1595	FALSE
All WSIs	779	30138	30.138	88.9694	FALSE
All WSIs	780	11093	11.093	27.4244	FALSE
All WSIs	781	1681	1.681	1.99412	FALSE
All WSIs	782	10316	10.316	25.8501	FALSE
All WSIs	783	2756	2.756	6.00336	FALSE
All WSIs	784	19111	19.111	54.0722	FALSE
All WSIs	785	6623	6.623	18.157	FALSE
All WSIs	786	4577	4.577	12.7834	FALSE
All WSIs	787	6279	6.279	17.2859	FALSE
All WSIs	788	3066	3.066	7.37825	FALSE
All WSIs	789	29876	29.876	88.4236	FALSE
All WSIs	790	40754	40.754	99.1814	FALSE
All WSIs	791	19715	19.715	56.6278	FALSE
All WSIs	792	1801	1.801	2.3877	FALSE
All WSIs	793	3733	3.733	9.88665	FALSE
All WSIs	794	3284	3.284	8.19689	FALSE
All WSIs	795	28060	28.06	84.3514	FALSE
All WSIs	796	2744	2.744	5.95088	FALSE
All WSIs	797	16558	16.558	44.5739	FALSE
All WSIs	798	6236	6.236	17.1337	FALSE
All WSIs	799	25337	25.337	76.4431	FALSE
All WSIs	800	22734	22.734	67.7477	FALSE
All WSIs	801	23398	23.398	69.9045	FALSE
All WSIs	802	22717	22.717	67.6637	FALSE
All WSIs	803	6750	6.75	18.3617	FALSE
All WSIs	804	11733	11.733	29.0932	FALSE
All WSIs	805	15111	15.111	39.195	FALSE
All WSIs	806	3131	3.131	7.63014	FALSE
All WSIs	807	1231	1.231	0.713686	FALSE
All WSIs	808	3628	3.628	9.59278	FALSE
All WSIs	809	1044	1.044	0.461797	FALSE
All WSIs	810	2007	2.007	3.11713	FALSE
All WSIs	811	7072	7.072	19.1383	FALSE
All WSIs	812	14850	14.85	38.3659	FALSE
All WSIs	813	4345	4.345	12.0067	FALSE
All WSIs	814	13134	13.134	33.05	FALSE
All WSIs	815	5928	5.928	16.4673	FALSE
All WSIs	816	9558	9.558	24.1499	FALSE
All WSIs	817	1514	1.514	1.30143	FALSE
All WSIs	818	20682	20.682	60.254	FALSE
All WSIs	819	23817	23.817	71.4683	FALSE
All WSIs	820	9361	9.361	23.6881	FALSE
All WSIs	821	3916	3.916	10.5426	FALSE
All WSIs	822	2617	2.617	5.47859	FALSE
All WSIs	823	8631	8.631	22.1872	FALSE
All WSIs	824	5257	5.257	14.6935	FALSE
All WSIs	825	6421	6.421	17.7267	FALSE
All WSIs	826	1428	1.428	1.1335	FALSE
All WSIs	827	5448	5.448	15.1658	FALSE
All WSIs	828	7590	7.59	20.1931	FALSE
All WSIs	829	3515	3.515	9.05751	FALSE
All WSIs	830	2977	2.977	6.97418	FALSE
All WSIs	831	18074	18.074	50.0315	FALSE
All WSIs	832	4413	4.413	12.2796	FALSE
All WSIs	833	26142	26.142	78.9043	FALSE
All WSIs	834	3501	3.501	8.95781	FALSE
All WSIs	835	21493	21.493	62.9618	FALSE
All WSIs	836	9894	9.894	24.8111	FALSE
All WSIs	837	18965	18.965	53.4267	FALSE
All WSIs	838	18516	18.516	51.7527	FALSE
All WSIs	839	3975	3.975	10.7788	FALSE
All WSIs	840	19505	19.505	55.6832	FALSE
All WSIs	841	10715	10.715	26.6793	FALSE
All WSIs	842	2833	2.833	6.2605	FALSE
All WSIs	843	4309	4.309	11.8913	FALSE
All WSIs	844	10543	10.543	26.3224	FALSE
All WSIs	845	16681	16.681	44.957	FALSE
All WSIs	846	24420	24.42	73.6041	FALSE
All WSIs	847	30535	30.535	89.5518	FALSE
All WSIs	848	14919	14.919	38.539	FALSE
All WSIs	849	8004	8.004	20.9173	FALSE
All WSIs	850	28905	28.905	86.4295	FALSE
All WSIs	851	3595	3.595	9.39337	FALSE
All WSIs	852	4058	4.058	11.0936	FALSE
All WSIs	853	15582	15.582	40.848	FALSE
All WSIs	854	17265	17.265	46.7884	FALSE
All WSIs	855	23110	23.11	68.9861	FALSE
All WSIs	856	4181	4.181	11.4924	FALSE
All WSIs	857	10315	10.315	25.8396	FALSE
All WSIs	858	11136	11.136	27.4822	FALSE
All WSIs	859	10100	10.1	25.1994	FALSE
All WSIs	860	2042	2.042	3.1906	FALSE
All WSIs	861	19982	19.982	57.5514	FALSE
All WSIs	862	21923	21.923	64.8037	FALSE
All WSIs	863	4589	4.589	12.8516	FALSE
All WSIs	864	21325	21.325	62.3531	FALSE
All WSIs	865	16950	16.95	45.8123	FALSE
All WSIs	866	22660	22.66	67.3646	FALSE
All WSIs	867	1735	1.735	2.19353	FALSE
All WSIs	868	10201	10.201	25.5668	FALSE
All WSIs	869	5140	5.14	14.3472	FALSE
All WSIs	870	3850	3.85	10.2592	FALSE
All WSIs	871	20085	20.085	57.8925	FALSE
All WSIs	872	15048	15.048	38.9536	FALSE
All WSIs	873	17942	17.942	49.5592	FALSE
All WSIs	874	19336	19.336	54.9958	FALSE
All WSIs	875	11334	11.334	28.0542	FALSE
All WSIs	876	17408	17.408	47.5126	FALSE
All WSIs	877	2329	2.329	4.33459	FALSE
All WSIs	878	3646	3.646	9.66625	FALSE
All WSIs	879	3462	3.462	8.84236	FALSE
All WSIs	880	5863	5.863	16.2678	FALSE
All WSIs	881	25158	25.158	75.8186	FALSE
All WSIs	882	1086	1.086	0.535264	FALSE
All WSIs	883	3365	3.365	8.50126	FALSE
All WSIs	884	4658	4.658	13.0563	FALSE
All WSIs	885	22662	22.662	67.3804	FALSE
All WSIs	886	24435	24.435	73.6776	FALSE
All WSIs	887	27848	27.848	83.8581	FALSE
All WSIs	888	19265	19.265	54.6914	FALSE
All WSIs	889	2255	2.255	4.00924	FALSE
All WSIs	890	16943	16.943	45.7914	FALSE
All WSIs	891	7544	7.544	20.1144	FALSE
All WSIs	892	2102	2.102	3.44249	FALSE
All WSIs	893	19956	19.956	57.4307	FALSE
All WSIs	894	3224	3.224	7.98699	FALSE
All WSIs	895	12191	12.191	30.4366	FALSE
All WSIs	896	22034	22.034	65.1343	FALSE
All WSIs	897	2081	2.081	3.34278	FALSE
All WSIs	898	30135	30.135	88.9484	FALSE
All WSIs	899	32618	32.618	92.8212	FALSE
All WSIs	900	2760	2.76	6.02435	FALSE
All WSIs	901	3144	3.144	7.67212	FALSE
All WSIs	902	29680	29.68	87.988	FALSE
All WSIs	903	20079	20.079	57.882	FALSE
All WSIs	904	8474	8.474	21.9249	FALSE
All WSIs	905	20136	20.136	58.1392	FALSE
All WSIs	906	4930	4.93	13.8014	FALSE
All WSIs	907	19560	19.56	55.9509	FALSE
All WSIs	908	5133	5.133	14.2947	FALSE
All WSIs	909	27691	27.691	83.3438	FALSE
All WSIs	910	3301	3.301	8.28086	FALSE
All WSIs	911	5417	5.417	15.1134	FALSE
All WSIs	912	4948	4.948	13.8539	FALSE
All WSIs	913	2311	2.311	4.28212	FALSE
All WSIs	914	31255	31.255	90.9635	FALSE
All WSIs	915	23412	23.412	69.9937	FALSE
All WSIs	916	29010	29.01	86.7338	FALSE
All WSIs	917	7121	7.121	19.2485	FALSE
All WSIs	918	1233	1.233	0.724181	FALSE
All WSIs	919	15467	15.467	40.4387	FALSE
All WSIs	920	5649	5.649	15.6696	FALSE
All WSIs	921	6494	6.494	17.9576	FALSE
All WSIs	922	26204	26.204	79.1352	FALSE
All WSIs	923	2738	2.738	5.92464	FALSE
All WSIs	924	4578	4.578	12.7991	FALSE
All WSIs	925	2094	2.094	3.38476	FALSE
All WSIs	926	2932	2.932	6.75378	FALSE
All WSIs	927	4310	4.31	11.9018	FALSE
All WSIs	928	23181	23.181	69.301	FALSE
All WSIs	929	7052	7.052	19.0701	FALSE
All WSIs	930	31449	31.449	91.2259	FALSE
All WSIs	931	4302	4.302	11.8703	FALSE
All WSIs	932	21037	21.037	61.5607	FALSE
All WSIs	933	8406	8.406	21.7989	FALSE
All WSIs	934	2898	2.898	6.5806	FALSE
All WSIs	935	4190	4.19	11.5134	FALSE
All WSIs	936	2631	2.631	5.49433	FALSE
All WSIs	937	7632	7.632	20.2718	FALSE
All WSIs	938	5175	5.175	14.4731	FALSE
All WSIs	939	2768	2.768	6.04534	FALSE
All WSIs	940	24158	24.158	72.628	FALSE
All WSIs	941	32882	32.882	93.178	FALSE
All WSIs	942	34662	34.662	95.361	FALSE
All WSIs	943	4888	4.888	13.6597	FALSE
All WSIs	944	26040	26.04	78.5684	FALSE
All WSIs	945	20338	20.338	58.9211	FALSE
All WSIs	946	35255	35.255	95.8858	FALSE
All WSIs	947	25926	25.926	78.1276	FALSE
All WSIs	948	12550	12.55	31.5071	FALSE
All WSIs	949	20848	20.848	60.8942	FALSE
All WSIs	950	3619	3.619	9.51931	FALSE
All WSIs	951	11806	11.806	29.3031	FALSE
All WSIs	952	14310	14.31	36.7653	FALSE
All WSIs	953	3928	3.928	10.6108	FALSE
All WSIs	954	4372	4.372	12.0854	FALSE
All WSIs	955	19930	19.93	57.3153	FALSE
All WSIs	956	1698	1.698	2.09908	FALSE
All WSIs	957	5959	5.959	16.6037	FALSE
All WSIs	958	26207	26.207	79.1457	FALSE
All WSIs	959	2910	2.91	6.68556	FALSE
All WSIs	960	13676	13.676	34.7607	FALSE
All WSIs	961	12438	12.438	31.1765	FALSE
All WSIs	962	21906	21.906	64.7093	FALSE
All WSIs	963	3375	3.375	8.5275	FALSE
All WSIs	964	20523	20.523	59.5718	FALSE
All WSIs	965	33323	33.323	93.7657	FALSE
All WSIs	966	6225	6.225	17.0865	FALSE
All WSIs	967	4311	4.311	11.9123	FALSE
All WSIs	968	10215	10.215	25.6297	FALSE
All WSIs	969	19166	19.166	54.3031	FALSE
All WSIs	970	6196	6.196	17.055	FALSE
All WSIs	971	1635	1.635	1.78421	FALSE
All WSIs	972	16419	16.419	43.9547	FALSE
All WSIs	973	6476	6.476	17.8946	FALSE
All WSIs	974	4257	4.257	11.7233	FALSE
All WSIs	975	5810	5.81	16.0789	FALSE
All WSIs	976	5759	5.759	15.9845	FALSE
All WSIs	977	7972	7.972	20.8333	FALSE
All WSIs	978	19364	19.364	55.1008	FALSE
All WSIs	979	2835	2.835	6.30772	FALSE
All WSIs	980	4066	4.066	11.1041	FALSE
All WSIs	981	3446	3.446	8.7584	FALSE
All WSIs	982	1304	1.304	0.81864	FALSE
All WSIs	983	4006	4.006	10.8995	FALSE
All WSIs	984	2833	2.833	6.2605	FALSE
All WSIs	985	4558	4.558	12.6994	FALSE
All WSIs	986	21974	21.974	64.9402	FALSE
All WSIs	987	15012	15.012	38.8224	FALSE
All WSIs	988	3724	3.724	9.86566	FALSE
All WSIs	989	4910	4.91	13.728	FALSE
All WSIs	990	16355	16.355	43.708	FALSE
All WSIs	991	4173	4.173	11.461	FALSE
All WSIs	992	16502	16.502	44.364	FALSE
All WSIs	993	9733	9.733	24.5487	FALSE
All WSIs	994	2843	2.843	6.33921	FALSE
All WSIs	995	4373	4.373	12.1012	FALSE
All WSIs	996	2834	2.834	6.28673	FALSE
All WSIs	997	5139	5.139	14.3314	FALSE
All WSIs	998	2448	2.448	4.74391	FALSE
All WSIs	999	5532	5.532	15.3652	FALSE
All WSIs	1000	19137	19.137	54.1667	FALSE
All WSIs	1001	12278	12.278	30.7305	FALSE
All WSIs	1002	3722	3.722	9.85516	FALSE
All WSIs	1003	27234	27.234	82.1683	FALSE
All WSIs	1004	5247	5.247	14.6516	FALSE
All WSIs	1005	11656	11.656	28.9568	FALSE
All WSIs	1006	3002	3.002	7.10537	FALSE
All WSIs	1007	2703	2.703	5.77246	FALSE
All WSIs	1008	26482	26.482	80.1532	FALSE
All WSIs	1009	2935	2.935	6.78002	FALSE
All WSIs	1010	27061	27.061	81.6226	FALSE
All WSIs	1011	5724	5.724	15.8585	FALSE
All WSIs	1012	5596	5.596	15.5227	FALSE
All WSIs	1013	11918	11.918	29.6704	FALSE
All WSIs	1014	2180	2.18	3.72586	FALSE
All WSIs	1015	30589	30.589	89.6725	FALSE
All WSIs	1016	13604	13.604	34.5088	FALSE
All WSIs	1017	20142	20.142	58.1864	FALSE
All WSIs	1018	12038	12.038	30.0063	FALSE
All WSIs	1019	25686	25.686	77.5399	FALSE
All WSIs	1020	4073	4.073	11.1251	FALSE
All WSIs	1021	32207	32.207	92.3069	FALSE
All WSIs	1022	24258	24.258	72.9009	FALSE
All WSIs	1023	25011	25.011	75.4408	FALSE
All WSIs	1024	3237	3.237	8.02897	FALSE
All WSIs	1025	4683	4.683	13.1087	FALSE
All WSIs	1026	3867	3.867	10.3694	FALSE
All WSIs	1027	2904	2.904	6.63833	FALSE
All WSIs	1028	4322	4.322	11.9332	FALSE
All WSIs	1029	4054	4.054	11.0621	FALSE
All WSIs	1030	2575	2.575	5.30017	FALSE
All WSIs	1031	20892	20.892	61.0936	FALSE
All WSIs	1032	12204	12.204	30.4996	FALSE
All WSIs	1033	17379	17.379	47.3552	FALSE
All WSIs	1034	3509	3.509	9.01029	FALSE
All WSIs	1035	21348	21.348	62.4003	FALSE
All WSIs	1036	8060	8.06	21.0327	FALSE
All WSIs	1037	1643	1.643	1.83669	FALSE
All WSIs	1038	33632	33.632	94.217	FALSE
All WSIs	1039	23873	23.873	71.6362	FALSE
All WSIs	1040	28136	28.136	84.6085	FALSE
All WSIs	1041	8394	8.394	21.7622	FALSE
All WSIs	1042	22240	22.24	65.8375	FALSE
All WSIs	1043	5122	5.122	14.2842	FALSE
All WSIs	1044	3106	3.106	7.53044	FALSE
All WSIs	1045	4974	4.974	13.9064	FALSE
All WSIs	1046	14924	14.924	38.5705	FALSE
All WSIs	1047	8096	8.096	21.1429	FALSE
All WSIs	1048	3244	3.244	8.04996	FALSE
All WSIs	1049	17329	17.329	47.0928	FALSE
All WSIs	1050	14490	14.49	37.2481	FALSE
All WSIs	1051	36997	36.997	97.4391	FALSE
All WSIs	1052	17743	17.743	48.6986	FALSE
All WSIs	1053	16092	16.092	42.7267	FALSE
All WSIs	1054	23926	23.926	71.8094	FALSE
All WSIs	1055	13146	13.146	33.0657	FALSE
All WSIs	1056	21222	21.222	62.0487	FALSE
All WSIs	1057	18120	18.12	50.1994	FALSE
All WSIs	1058	34396	34.396	95.0252	FALSE
All WSIs	1059	1686	1.686	2.03086	FALSE
All WSIs	1060	12459	12.459	31.2448	FALSE
All WSIs	1061	18467	18.467	51.5638	FALSE
All WSIs	1062	15620	15.62	41.016	FALSE
All WSIs	1063	15131	15.131	39.3367	FALSE
All WSIs	1064	44704	44.704	99.7586	FALSE
All WSIs	1065	2125	2.125	3.51595	FALSE
All WSIs	1066	11911	11.911	29.639	FALSE
All WSIs	1067	20189	20.189	58.3753	FALSE
All WSIs	1068	28045	28.045	84.3199	FALSE
All WSIs	1069	25411	25.411	76.6163	FALSE
All WSIs	1070	26168	26.168	79.0197	FALSE
All WSIs	1071	22679	22.679	67.4643	FALSE
All WSIs	1072	16997	16.997	45.9698	FALSE
All WSIs	1073	25347	25.347	76.4903	FALSE
All WSIs	1074	15679	15.679	41.1734	FALSE
All WSIs	1075	25273	25.273	76.2752	FALSE
All WSIs	1076	13133	13.133	33.0395	FALSE
All WSIs	1077	4011	4.011	10.9152	FALSE
All WSIs	1078	21822	21.822	64.3997	FALSE
All WSIs	1079	7478	7.478	19.9517	FALSE
All WSIs	1080	20826	20.826	60.8102	FALSE
All WSIs	1081	26685	26.685	80.7147	FALSE
All WSIs	1082	16386	16.386	43.8445	FALSE
All WSIs	1083	28397	28.397	85.2225	FALSE
All WSIs	1084	10699	10.699	26.6373	FALSE
All WSIs	1085	35238	35.238	95.8648	FALSE
All WSIs	1086	13174	13.174	33.1182	FALSE
All WSIs	1087	27705	27.705	83.4068	FALSE
All WSIs	1088	34270	34.27	94.8363	FALSE
All WSIs	1089	18635	18.635	52.2513	FALSE
All WSIs	1090	27240	27.24	82.1893	FALSE
All WSIs	1091	5154	5.154	14.3892	FALSE
All WSIs	1092	28081	28.081	84.4249	FALSE
All WSIs	1093	5151	5.151	14.3787	FALSE
All WSIs	1094	27604	27.604	83.1549	FALSE
All WSIs	1095	5760	5.76	15.995	FALSE
All WSIs	1096	27498	27.498	82.8925	FALSE
All WSIs	1097	2392	2.392	4.53401	FALSE
All WSIs	1098	28318	28.318	84.9916	FALSE
All WSIs	1099	15924	15.924	42.118	FALSE
All WSIs	1100	3462	3.462	8.84236	FALSE
All WSIs	1101	1608	1.608	1.67926	FALSE
All WSIs	1102	4570	4.57	12.7624	FALSE
All WSIs	1103	20740	20.74	60.3957	FALSE
All WSIs	1104	21053	21.053	61.6236	FALSE
All WSIs	1105	16212	16.212	43.1885	FALSE
All WSIs	1106	1605	1.605	1.65827	FALSE
All WSIs	1107	1600	1.6	1.62678	FALSE
All WSIs	1108	18031	18.031	49.9318	FALSE
All WSIs	1109	10847	10.847	26.9416	FALSE
All WSIs	1110	9664	9.664	24.3493	FALSE
All WSIs	1111	22246	22.246	65.8533	FALSE
All WSIs	1112	19650	19.65	56.3602	FALSE
All WSIs	1113	9430	9.43	23.8875	FALSE
All WSIs	1114	18575	18.575	51.9521	FALSE
All WSIs	1115	24936	24.936	75.2834	FALSE
All WSIs	1116	23995	23.995	72.0613	FALSE
All WSIs	1117	23896	23.896	71.7045	FALSE
All WSIs	1118	21116	21.116	61.8073	FALSE
All WSIs	1119	24959	24.959	75.3463	FALSE
All WSIs	1120	865	0.865	0.262385	FALSE
All WSIs	1121	12266	12.266	30.6885	FALSE
All WSIs	1122	3979	3.979	10.7945	FALSE
All WSIs	1123	9685	9.685	24.4332	FALSE
All WSIs	1124	20336	20.336	58.9001	FALSE
All WSIs	1125	23791	23.791	71.3371	FALSE
All WSIs	1126	4985	4.985	13.9536	FALSE
All WSIs	1127	12015	12.015	29.9433	FALSE
All WSIs	1128	24824	24.824	74.937	FALSE
All WSIs	1129	2292	2.292	4.15617	FALSE
All WSIs	1130	16368	16.368	43.7552	FALSE
All WSIs	1131	15275	15.275	39.788	FALSE
All WSIs	1132	21698	21.698	63.8014	FALSE
All WSIs	1133	29886	29.886	88.4656	FALSE
All WSIs	1134	26698	26.698	80.7515	FALSE
All WSIs	1135	15599	15.599	40.9215	FALSE
All WSIs	1136	13068	13.068	32.903	FALSE
All WSIs	1137	1196	1.196	0.661209	FALSE
All WSIs	1138	21871	21.871	64.5518	FALSE
All WSIs	1139	22541	22.541	66.9815	FALSE
All WSIs	1140	14286	14.286	36.7076	FALSE
All WSIs	1141	12970	12.97	32.6616	FALSE
All WSIs	1142	19065	19.065	53.9043	FALSE
All WSIs	1143	6865	6.865	18.6293	FALSE
All WSIs	1144	1214	1.214	0.692695	FALSE
All WSIs	1145	19088	19.088	54.0145	FALSE
All WSIs	1146	18430	18.43	51.4064	FALSE
All WSIs	1147	25471	25.471	76.7947	FALSE
All WSIs	1148	17843	17.843	49.1079	FALSE
All WSIs	1149	11685	11.685	29.0145	FALSE
All WSIs	1150	6913	6.913	18.7028	FALSE
All WSIs	1151	26270	26.27	79.4291	FALSE
All WSIs	1152	18167	18.167	50.4356	FALSE
All WSIs	1153	15633	15.633	41.0474	FALSE
All WSIs	1154	19654	19.654	56.3864	FALSE
All WSIs	1155	31585	31.585	91.4305	FALSE
All WSIs	1156	18607	18.607	52.1306	FALSE
All WSIs	1157	931	0.931	0.335852	FALSE
All WSIs	1158	3831	3.831	10.2015	FALSE
All WSIs	1159	20038	20.038	57.7246	FALSE
All WSIs	1160	16181	16.181	43.0678	FALSE
All WSIs	1161	19273	19.273	54.7492	FALSE
All WSIs	1162	17684	17.684	48.4782	FALSE
All WSIs	1163	2117	2.117	3.47922	FALSE
All WSIs	1164	18672	18.672	52.3825	FALSE
All WSIs	1165	27230	27.23	82.1579	FALSE
All WSIs	1166	13634	13.634	34.6348	FALSE
All WSIs	1167	14936	14.936	38.623	FALSE
All WSIs	1168	15332	15.332	40.0084	FALSE
All WSIs	1169	13677	13.677	34.7712	FALSE
All WSIs	1170	17576	17.576	48.0688	FALSE
All WSIs	1171	18278	18.278	50.7557	FALSE
All WSIs	1172	12311	12.311	30.8302	FALSE
All WSIs	1173	3018	3.018	7.14736	FALSE
All WSIs	1174	21088	21.088	61.7181	FALSE
All WSIs	1175	16777	16.777	45.2351	FALSE
All WSIs	1176	4193	4.193	11.5239	FALSE
All WSIs	1177	5350	5.35	14.9244	FALSE
All WSIs	1178	4561	4.561	12.7099	FALSE
All WSIs	1179	3009	3.009	7.11587	FALSE
All WSIs	1180	17669	17.669	48.3942	FALSE
All WSIs	1181	38811	38.811	98.5306	FALSE
All WSIs	1182	18776	18.776	52.8233	FALSE
All WSIs	1183	11819	11.819	29.3556	FALSE
All WSIs	1184	16077	16.077	42.6742	FALSE
All WSIs	1185	19642	19.642	56.3287	FALSE
All WSIs	1186	3025	3.025	7.17884	FALSE
All WSIs	1187	23860	23.86	71.589	FALSE
All WSIs	1188	33392	33.392	93.8812	FALSE
All WSIs	1189	6932	6.932	18.7238	FALSE
All WSIs	1190	24995	24.995	75.3726	FALSE
All WSIs	1191	16907	16.907	45.6759	FALSE
All WSIs	1192	19359	19.359	55.0798	FALSE
All WSIs	1193	18765	18.765	52.7603	FALSE
All WSIs	1194	6344	6.344	17.5798	FALSE
All WSIs	1195	15360	15.36	40.1238	FALSE
All WSIs	1196	23021	23.021	68.6398	FALSE
All WSIs	1197	1075	1.075	0.519521	FALSE
All WSIs	1198	14324	14.324	36.8073	FALSE
All WSIs	1199	17327	17.327	47.077	FALSE
All WSIs	1200	26529	26.529	80.2897	FALSE
All WSIs	1201	642	0.642	0.115449	FALSE
All WSIs	1202	11950	11.95	29.7964	FALSE
All WSIs	1203	23857	23.857	71.568	FALSE
All WSIs	1204	8635	8.635	22.1977	FALSE
All WSIs	1205	18809	18.809	52.9335	FALSE
All WSIs	1206	3784	3.784	10.0546	FALSE
All WSIs	1207	3305	3.305	8.29135	FALSE
All WSIs	1208	18568	18.568	51.9102	FALSE
All WSIs	1209	24400	24.4	73.4519	FALSE
All WSIs	1210	25528	25.528	76.9836	FALSE
All WSIs	1211	23166	23.166	69.2065	FALSE
All WSIs	1212	4034	4.034	10.9677	FALSE
All WSIs	1213	12384	12.384	31.0139	FALSE
All WSIs	1214	13655	13.655	34.6872	FALSE
All WSIs	1215	24096	24.096	72.4391	FALSE
All WSIs	1216	14938	14.938	38.644	FALSE
All WSIs	1217	17132	17.132	46.3214	FALSE
All WSIs	1218	19540	19.54	55.8984	FALSE
All WSIs	1219	22602	22.602	67.2072	FALSE
All WSIs	1220	18941	18.941	53.2746	FALSE
All WSIs	1221	7058	7.058	19.0806	FALSE
All WSIs	1222	21403	21.403	62.6364	FALSE
All WSIs	1223	24701	24.701	74.5644	FALSE
All WSIs	1224	2805	2.805	6.15554	FALSE
All WSIs	1225	10438	10.438	26.123	FALSE
All WSIs	1226	13879	13.879	35.4324	FALSE
All WSIs	1227	5262	5.262	14.725	FALSE
All WSIs	1228	1425	1.425	1.12301	FALSE
All WSIs	1229	6333	6.333	17.4643	FALSE
All WSIs	1230	13001	13.001	32.7141	FALSE
All WSIs	1231	2503	2.503	4.95382	FALSE
All WSIs	1232	22426	22.426	66.5302	FALSE
All WSIs	1233	20190	20.19	58.3858	FALSE
All WSIs	1234	5250	5.25	14.6725	FALSE
All WSIs	1235	25980	25.98	78.3795	FALSE
All WSIs	1236	40995	40.995	99.2863	FALSE
All WSIs	1237	20513	20.513	59.5246	FALSE
All WSIs	1238	12268	12.268	30.699	FALSE
All WSIs	1239	1663	1.663	1.94689	FALSE
All WSIs	1240	14216	14.216	36.4295	FALSE
All WSIs	1241	5631	5.631	15.5961	FALSE
All WSIs	1242	20214	20.214	58.5118	FALSE
All WSIs	1243	23121	23.121	69.0176	FALSE
All WSIs	1244	24853	24.853	75.021	FALSE
All WSIs	1245	5347	5.347	14.9034	FALSE
All WSIs	1246	29796	29.796	88.2399	FALSE
All WSIs	1247	15336	15.336	40.0189	FALSE
All WSIs	1248	18898	18.898	53.1644	FALSE
All WSIs	1249	2991	2.991	7.0529	FALSE
All WSIs	1250	2000	2	3.09614	FALSE
All WSIs	1251	22237	22.237	65.8113	FALSE
All WSIs	1252	12714	12.714	31.9374	FALSE
All WSIs	1253	23180	23.18	69.2905	FALSE
All WSIs	1254	18734	18.734	52.6343	FALSE
All WSIs	1255	14017	14.017	35.8417	FALSE
All WSIs	1256	27810	27.81	83.7427	FALSE
All WSIs	1257	9579	9.579	24.1919	FALSE
All WSIs	1258	16257	16.257	43.3564	FALSE
All WSIs	1259	41041	41.041	99.2968	FALSE
All WSIs	1260	13580	13.58	34.4301	FALSE
All WSIs	1261	11044	11.044	27.33	FALSE
All WSIs	1262	23439	23.439	70.0777	FALSE
All WSIs	1263	21892	21.892	64.6463	FALSE
All WSIs	1264	17274	17.274	46.8094	FALSE
All WSIs	1265	13678	13.678	34.7817	FALSE
All WSIs	1266	26249	26.249	79.3188	FALSE
All WSIs	1267	19530	19.53	55.8459	FALSE
All WSIs	1268	19782	19.782	56.7905	FALSE
All WSIs	1269	16518	16.518	44.3955	FALSE
All WSIs	1270	18642	18.642	52.2775	FALSE
All WSIs	1271	12657	12.657	31.7275	FALSE
All WSIs	1272	21839	21.839	64.4364	FALSE
All WSIs	1273	23716	23.716	71.1692	FALSE
All WSIs	1274	20156	20.156	58.2809	FALSE
All WSIs	1275	14184	14.184	36.3665	FALSE
All WSIs	1276	14705	14.705	37.8883	FALSE
All WSIs	1277	18324	18.324	50.9866	FALSE
All WSIs	1278	16879	16.879	45.5919	FALSE
All WSIs	1279	19232	19.232	54.5393	FALSE
All WSIs	1280	11270	11.27	27.8967	FALSE
All WSIs	1281	20201	20.201	58.4225	FALSE
All WSIs	1282	21872	21.872	64.5781	FALSE
All WSIs	1283	24529	24.529	73.9819	FALSE
All WSIs	1284	8305	8.305	21.5838	FALSE
All WSIs	1285	21407	21.407	62.6679	FALSE
All WSIs	1286	11164	11.164	27.5661	FALSE
All WSIs	1287	17358	17.358	47.245	FALSE
All WSIs	1288	2738	2.738	5.92464	FALSE
All WSIs	1289	16241	16.241	43.283	FALSE
All WSIs	1290	21552	21.552	63.2504	FALSE
All WSIs	1291	11343	11.343	28.0856	FALSE
All WSIs	1292	5848	5.848	16.1944	FALSE
All WSIs	1293	9081	9.081	23.0584	FALSE
All WSIs	1294	14380	14.38	36.9647	FALSE
All WSIs	1295	14075	14.075	36.0726	FALSE
All WSIs	1296	17331	17.331	47.1033	FALSE
All WSIs	1297	4591	4.591	12.8673	FALSE
All WSIs	1298	32899	32.899	93.1885	FALSE
All WSIs	1299	15724	15.724	41.3938	FALSE
All WSIs	1300	29957	29.957	88.6125	FALSE
All WSIs	1301	9777	9.777	24.6064	FALSE
All WSIs	1302	21385	21.385	62.5052	FALSE
All WSIs	1303	13099	13.099	32.9817	FALSE
All WSIs	1304	3811	3.811	10.17	FALSE
All WSIs	1305	32676	32.676	92.8894	FALSE
All WSIs	1306	22222	22.222	65.7536	FALSE
All WSIs	1307	13281	13.281	33.4278	FALSE
All WSIs	1308	11812	11.812	29.3188	FALSE
All WSIs	1309	22993	22.993	68.5243	FALSE
All WSIs	1310	26260	26.26	79.3766	FALSE
All WSIs	1311	20077	20.077	57.8663	FALSE
All WSIs	1312	7722	7.722	20.3925	FALSE
All WSIs	1313	17176	17.176	46.4421	FALSE
All WSIs	1314	22754	22.754	67.8002	FALSE
All WSIs	1315	11353	11.353	28.1276	FALSE
All WSIs	1316	1311	1.311	0.850126	FALSE
All WSIs	1317	4870	4.87	13.602	FALSE
All WSIs	1318	10985	10.985	27.1725	FALSE
All WSIs	1319	26308	26.308	79.5235	FALSE
All WSIs	1320	4576	4.576	12.7729	FALSE
All WSIs	1321	27727	27.727	83.4593	FALSE
All WSIs	1322	21278	21.278	62.2219	FALSE
All WSIs	1323	25382	25.382	76.5848	FALSE
All WSIs	1324	20211	20.211	58.4855	FALSE
All WSIs	1325	21967	21.967	64.9139	FALSE
All WSIs	1326	17574	17.574	48.0531	FALSE
All WSIs	1327	16478	16.478	44.2485	FALSE
All WSIs	1328	2051	2.051	3.23258	FALSE
All WSIs	1329	24429	24.429	73.6461	FALSE
All WSIs	1330	21412	21.412	62.6994	FALSE
All WSIs	1331	24623	24.623	74.3283	FALSE
All WSIs	1332	27161	27.161	81.927	FALSE
All WSIs	1333	23539	23.539	70.4555	FALSE
All WSIs	1334	19639	19.639	56.3182	FALSE
All WSIs	1335	23104	23.104	68.9232	FALSE
All WSIs	1336	19419	19.419	55.3317	FALSE
All WSIs	1337	11472	11.472	28.4372	FALSE
All WSIs	1338	12493	12.493	31.3445	FALSE
All WSIs	1339	11749	11.749	29.1562	FALSE
All WSIs	1340	2300	2.3	4.21914	FALSE
All WSIs	1341	19823	19.823	56.9165	FALSE
All WSIs	1342	17571	17.571	48.0374	FALSE
All WSIs	1343	13353	13.353	33.6167	FALSE
All WSIs	1344	12947	12.947	32.5882	FALSE
All WSIs	1345	21263	21.263	62.1641	FALSE
All WSIs	1346	16480	16.48	44.2695	FALSE
All WSIs	1347	23585	23.585	70.6864	FALSE
All WSIs	1348	19665	19.665	56.4442	FALSE
All WSIs	1349	13463	13.463	34.026	FALSE
All WSIs	1350	21239	21.239	62.0907	FALSE
All WSIs	1351	6351	6.351	17.5903	FALSE
All WSIs	1352	21088	21.088	61.7181	FALSE
All WSIs	1353	19533	19.533	55.8564	FALSE
All WSIs	1354	13537	13.537	34.2464	FALSE
All WSIs	1355	12406	12.406	31.0401	FALSE
All WSIs	1356	8189	8.189	21.3161	FALSE
All WSIs	1357	21655	21.655	63.6125	FALSE
All WSIs	1358	20423	20.423	59.131	FALSE
All WSIs	1359	2883	2.883	6.52813	FALSE
All WSIs	1360	29197	29.197	87.1537	FALSE
All WSIs	1361	20471	20.471	59.3409	FALSE
All WSIs	1362	16373	16.373	43.7867	FALSE
All WSIs	1363	5186	5.186	14.4941	FALSE
All WSIs	1364	4416	4.416	12.3216	FALSE
All WSIs	1365	5156	5.156	14.4049	FALSE
All WSIs	1366	18840	18.84	53.0122	FALSE
All WSIs	1367	24661	24.661	74.4332	FALSE
All WSIs	1368	20089	20.089	57.924	FALSE
All WSIs	1369	14275	14.275	36.6446	FALSE
All WSIs	1370	12241	12.241	30.594	FALSE
All WSIs	1371	19905	19.905	57.2418	FALSE
All WSIs	1372	14738	14.738	37.9775	FALSE
All WSIs	1373	1934	1.934	2.83375	FALSE
All WSIs	1374	13086	13.086	32.945	FALSE
All WSIs	1375	1625	1.625	1.75273	FALSE
All WSIs	1376	21053	21.053	61.6236	FALSE
All WSIs	1377	34903	34.903	95.6129	FALSE
All WSIs	1378	25421	25.421	76.6478	FALSE
All WSIs	1379	18501	18.501	51.6845	FALSE
All WSIs	1380	10310	10.31	25.8291	FALSE
All WSIs	1381	29006	29.006	86.7181	FALSE
All WSIs	1382	3469	3.469	8.8581	FALSE
All WSIs	1383	10197	10.197	25.5458	FALSE
All WSIs	1384	19590	19.59	56.0978	FALSE
All WSIs	1385	23975	23.975	71.9931	FALSE
All WSIs	1386	10995	10.995	27.204	FALSE
All WSIs	1387	29537	29.537	87.7939	FALSE
All WSIs	1388	21348	21.348	62.4003	FALSE
All WSIs	1389	15314	15.314	39.9454	FALSE
All WSIs	1390	19587	19.587	56.0716	FALSE
All WSIs	1391	13409	13.409	33.8371	FALSE
All WSIs	1392	12599	12.599	31.6121	FALSE
All WSIs	1393	22380	22.38	66.3885	FALSE
All WSIs	1394	1347	1.347	0.913098	FALSE
All WSIs	1395	17948	17.948	49.5854	FALSE
All WSIs	1396	17626	17.626	48.2053	FALSE
All WSIs	1397	6162	6.162	17.0235	FALSE
All WSIs	1398	14154	14.154	36.2825	FALSE
All WSIs	1399	31222	31.222	90.932	FALSE
All WSIs	1400	32148	32.148	92.2334	FALSE
All WSIs	1401	36342	36.342	96.9773	FALSE
All WSIs	1402	26268	26.268	79.4028	FALSE
All WSIs	1403	25598	25.598	77.246	FALSE
All WSIs	1404	36271	36.271	96.8671	FALSE
All WSIs	1405	18758	18.758	52.7236	FALSE
All WSIs	1406	22599	22.599	67.1704	FALSE
All WSIs	1407	33397	33.397	93.9022	FALSE
All WSIs	1408	34521	34.521	95.1931	FALSE
All WSIs	1409	26351	26.351	79.6809	FALSE
All WSIs	1410	34284	34.284	94.8625	FALSE
All WSIs	1411	29720	29.72	88.0825	FALSE
All WSIs	1412	28524	28.524	85.5059	FALSE
All WSIs	1413	23406	23.406	69.9517	FALSE
All WSIs	1414	38475	38.475	98.3417	FALSE
All WSIs	1415	34067	34.067	94.6474	FALSE
All WSIs	1416	37645	37.645	97.8799	FALSE
All WSIs	1417	18797	18.797	52.8862	FALSE
All WSIs	1418	24473	24.473	73.8245	FALSE
All WSIs	1419	27183	27.183	82.0004	FALSE
All WSIs	1420	21608	21.608	63.5076	FALSE
All WSIs	1421	22575	22.575	67.1127	FALSE
All WSIs	1422	24471	24.471	73.814	FALSE
All WSIs	1423	28046	28.046	84.3304	FALSE
All WSIs	1424	22267	22.267	65.9425	FALSE
All WSIs	1425	41434	41.434	99.3808	FALSE
All WSIs	1426	22490	22.49	66.7349	FALSE
All WSIs	1427	20891	20.891	61.0779	FALSE
All WSIs	1428	33521	33.521	94.0701	FALSE
All WSIs	1429	36196	36.196	96.8094	FALSE
All WSIs	1430	17973	17.973	49.6799	FALSE
All WSIs	1431	26797	26.797	81.1083	FALSE
All WSIs	1432	7773	7.773	20.508	FALSE
All WSIs	1433	22944	22.944	68.3669	FALSE
All WSIs	1434	32224	32.224	92.3489	FALSE
All WSIs	1435	17705	17.705	48.5831	FALSE
All WSIs	1436	19315	19.315	54.9223	FALSE
All WSIs	1437	22807	22.807	67.9733	FALSE
All WSIs	1438	25442	25.442	76.7055	FALSE
All WSIs	1439	32500	32.5	92.7215	FALSE
All WSIs	1440	29721	29.721	88.0982	FALSE
All WSIs	1441	26572	26.572	80.4261	FALSE
All WSIs	1442	24027	24.027	72.1977	FALSE
All WSIs	1443	35993	35.993	96.589	FALSE
All WSIs	1444	11053	11.053	27.3457	FALSE
All WSIs	1445	19446	19.446	55.4366	FALSE
All WSIs	1446	35401	35.401	96.0327	FALSE
All WSIs	1447	20363	20.363	58.9526	FALSE
All WSIs	1448	21104	21.104	61.7706	FALSE
All WSIs	1449	30401	30.401	89.3157	FALSE
All WSIs	1450	9817	9.817	24.7061	FALSE
All WSIs	1451	30783	30.783	90.1238	FALSE
All WSIs	1452	19933	19.933	57.352	FALSE
All WSIs	1453	28488	28.488	85.4114	FALSE
All WSIs	1454	44099	44.099	99.7271	FALSE
All WSIs	1455	18577	18.577	51.9626	FALSE
All WSIs	1456	22656	22.656	67.3489	FALSE
All WSIs	1457	10199	10.199	25.5563	FALSE
All WSIs	1458	35513	35.513	96.1377	FALSE
All WSIs	1459	28932	28.932	86.5449	FALSE
All WSIs	1460	25777	25.777	77.6868	FALSE
All WSIs	1461	26249	26.249	79.3188	FALSE
All WSIs	1462	26148	26.148	78.9358	FALSE
All WSIs	1463	12301	12.301	30.783	FALSE
All WSIs	1464	31585	31.585	91.4305	FALSE
All WSIs	1465	14124	14.124	36.1776	FALSE
All WSIs	1466	16763	16.763	45.1774	FALSE
All WSIs	1467	19369	19.369	55.127	FALSE
All WSIs	1468	36384	36.384	97.0036	FALSE
All WSIs	1469	25110	25.11	75.7189	FALSE
All WSIs	1470	16522	16.522	44.406	FALSE
All WSIs	1471	32311	32.311	92.5273	FALSE
All WSIs	1472	36439	36.439	97.0508	FALSE
All WSIs	1473	29858	29.858	88.3816	FALSE
All WSIs	1474	24763	24.763	74.7691	FALSE
All WSIs	1475	14470	14.47	37.1746	FALSE
All WSIs	1476	28860	28.86	86.356	FALSE
All WSIs	1477	33361	33.361	93.8077	FALSE
All WSIs	1478	40713	40.713	99.1709	FALSE
All WSIs	1479	27941	27.941	84.026	FALSE
All WSIs	1480	19757	19.757	56.7485	FALSE
All WSIs	1481	29348	29.348	87.479	FALSE
All WSIs	1482	31081	31.081	90.6801	FALSE
All WSIs	1483	43403	43.403	99.6537	FALSE
All WSIs	1484	27749	27.749	83.5013	FALSE
All WSIs	1485	20094	20.094	57.945	FALSE
All WSIs	1486	28969	28.969	86.6394	FALSE
All WSIs	1487	28024	28.024	84.2464	FALSE
All WSIs	1488	18295	18.295	50.8186	FALSE
All WSIs	1489	18959	18.959	53.39	FALSE
All WSIs	1490	20958	20.958	61.3245	FALSE
All WSIs	1491	19435	19.435	55.3946	FALSE
All WSIs	1492	25538	25.538	77.0046	FALSE
All WSIs	1493	27591	27.591	83.1129	FALSE
All WSIs	1494	23176	23.176	69.2695	FALSE
All WSIs	1495	37258	37.258	97.691	FALSE
All WSIs	1496	20116	20.116	58.0395	FALSE
All WSIs	1497	26923	26.923	81.2972	FALSE
All WSIs	1498	16148	16.148	42.9419	FALSE
All WSIs	1499	28660	28.66	85.8942	FALSE
All WSIs	1500	10691	10.691	26.5796	FALSE
All WSIs	1501	23543	23.543	70.4922	FALSE
All WSIs	1502	17294	17.294	46.9144	FALSE
All WSIs	1503	42486	42.486	99.5277	FALSE
All WSIs	1504	21507	21.507	63.0458	FALSE
All WSIs	1505	23133	23.133	69.1016	FALSE
All WSIs	1506	36174	36.174	96.7727	FALSE
All WSIs	1507	15123	15.123	39.2475	FALSE
All WSIs	1508	37678	37.678	97.9062	FALSE
All WSIs	1509	38473	38.473	98.326	FALSE
All WSIs	1510	17359	17.359	47.266	FALSE
All WSIs	1511	29870	29.87	88.4026	FALSE
All WSIs	1512	13683	13.683	34.8027	FALSE
All WSIs	1513	43156	43.156	99.6222	FALSE
All WSIs	1514	16268	16.268	43.3774	FALSE
All WSIs	1515	20992	20.992	61.4085	FALSE
All WSIs	1516	11908	11.908	29.6285	FALSE
All WSIs	1517	36898	36.898	97.3762	FALSE
All WSIs	1518	28014	28.014	84.2097	FALSE
All WSIs	1519	30624	30.624	89.788	FALSE
All WSIs	1520	20672	20.672	60.2068	FALSE
All WSIs	1521	28394	28.394	85.212	FALSE
All WSIs	1522	7954	7.954	20.8018	FALSE
All WSIs	1523	32306	32.306	92.4906	FALSE
All WSIs	1524	16355	16.355	43.708	FALSE
All WSIs	1525	38556	38.556	98.4362	FALSE
All WSIs	1526	36063	36.063	96.673	FALSE
All WSIs	1527	37340	37.34	97.733	FALSE
All WSIs	1528	15981	15.981	42.3174	FALSE
All WSIs	1529	24041	24.041	72.2712	FALSE
All WSIs	1530	25913	25.913	78.1066	FALSE
All WSIs	1531	20025	20.025	57.7141	FALSE
All WSIs	1532	22919	22.919	68.2725	FALSE
All WSIs	1533	31771	31.771	91.6982	FALSE
All WSIs	1534	7849	7.849	20.6234	FALSE
All WSIs	1535	24320	24.32	73.1266	FALSE
All WSIs	1536	28041	28.041	84.2779	FALSE
All WSIs	1537	34519	34.519	95.1826	FALSE
All WSIs	1538	29680	29.68	87.988	FALSE
All WSIs	1539	20672	20.672	60.2068	FALSE
All WSIs	1540	23796	23.796	71.3634	FALSE
All WSIs	1541	28550	28.55	85.6108	FALSE
All WSIs	1542	23534	23.534	70.4135	FALSE
All WSIs	1543	21607	21.607	63.4971	FALSE
All WSIs	1544	22451	22.451	66.6247	FALSE
All WSIs	1545	34336	34.336	94.9412	FALSE
All WSIs	1546	27991	27.991	84.1415	FALSE
All WSIs	1547	24035	24.035	72.2607	FALSE
All WSIs	1548	27535	27.535	82.966	FALSE
All WSIs	1549	23105	23.105	68.9389	FALSE
All WSIs	1550	27000	27	81.5491	FALSE
All WSIs	1551	22644	22.644	67.3174	FALSE
All WSIs	1552	28439	28.439	85.3065	FALSE
All WSIs	1553	18974	18.974	53.4687	FALSE
All WSIs	1554	26004	26.004	78.474	FALSE
All WSIs	1555	31728	31.728	91.6772	FALSE
All WSIs	1556	30803	30.803	90.1868	FALSE
All WSIs	1557	16043	16.043	42.5693	FALSE
All WSIs	1558	21163	21.163	61.9123	FALSE
All WSIs	1559	18004	18.004	49.8111	FALSE
All WSIs	1560	34331	34.331	94.9097	FALSE
All WSIs	1561	31849	31.849	91.7716	FALSE
All WSIs	1562	33607	33.607	94.1961	FALSE
All WSIs	1563	32727	32.727	92.9576	FALSE
All WSIs	1564	32294	32.294	92.4643	FALSE
All WSIs	1565	32309	32.309	92.5115	FALSE
All WSIs	1566	20949	20.949	61.2878	FALSE
All WSIs	1567	36016	36.016	96.61	FALSE
All WSIs	1568	29979	29.979	88.686	FALSE
All WSIs	1569	38336	38.336	98.2473	FALSE
All WSIs	1570	22326	22.326	66.1629	FALSE
All WSIs	1571	29092	29.092	86.9542	FALSE
All WSIs	1572	34326	34.326	94.8992	FALSE
All WSIs	1573	29339	29.339	87.458	FALSE
All WSIs	1574	38011	38.011	98.1423	FALSE
All WSIs	1575	31673	31.673	91.567	FALSE
All WSIs	1576	31013	31.013	90.5542	FALSE
All WSIs	1577	28729	28.729	86.0936	FALSE
All WSIs	1578	15519	15.519	40.6591	FALSE
All WSIs	1579	23232	23.232	69.406	FALSE
All WSIs	1580	34596	34.596	95.3191	FALSE
All WSIs	1581	37209	37.209	97.628	FALSE
All WSIs	1582	19467	19.467	55.4996	FALSE
All WSIs	1583	26998	26.998	81.5386	FALSE
All WSIs	1584	20939	20.939	61.2301	FALSE
All WSIs	1585	14079	14.079	36.0936	FALSE
All WSIs	1586	25303	25.303	76.3749	FALSE
All WSIs	1587	33040	33.04	93.3879	FALSE
All WSIs	1588	27579	27.579	83.0814	FALSE
All WSIs	1589	20171	20.171	58.3438	FALSE
All WSIs	1590	22052	22.052	65.1973	FALSE
All WSIs	1591	27082	27.082	81.7275	FALSE
All WSIs	1592	23112	23.112	68.9966	FALSE
All WSIs	1593	19882	19.882	57.1316	FALSE
All WSIs	1594	23523	23.523	70.3663	FALSE
All WSIs	1595	27497	27.497	82.882	FALSE
All WSIs	1596	29966	29.966	88.644	FALSE
All WSIs	1597	39215	39.215	98.7091	FALSE
All WSIs	1598	38830	38.83	98.5516	FALSE
All WSIs	1599	18441	18.441	51.4536	FALSE
All WSIs	1600	24317	24.317	73.0951	FALSE
All WSIs	1601	34530	34.53	95.2141	FALSE
All WSIs	1602	24680	24.68	74.4752	FALSE
All WSIs	1603	40929	40.929	99.2548	FALSE
All WSIs	1604	24789	24.789	74.7901	FALSE
All WSIs	1605	22443	22.443	66.6037	FALSE
All WSIs	1606	45196	45.196	99.7796	FALSE
All WSIs	1607	14615	14.615	37.5525	FALSE
All WSIs	1608	28541	28.541	85.5374	FALSE
All WSIs	1609	11216	11.216	27.776	FALSE
All WSIs	1610	30085	30.085	88.8644	FALSE
All WSIs	1611	33588	33.588	94.1751	FALSE
All WSIs	1612	11856	11.856	29.471	FALSE
All WSIs	1613	31658	31.658	91.5512	FALSE
All WSIs	1614	14155	14.155	36.293	FALSE
All WSIs	1615	24949	24.949	75.3044	FALSE
All WSIs	1616	25978	25.978	78.369	FALSE
All WSIs	1617	30769	30.769	90.0924	FALSE
All WSIs	1618	27571	27.571	83.0605	FALSE
All WSIs	1619	28925	28.925	86.5029	FALSE
All WSIs	1620	21958	21.958	64.872	FALSE
All WSIs	1621	21581	21.581	63.3711	FALSE
All WSIs	1622	33883	33.883	94.4584	FALSE
All WSIs	1623	12086	12.086	30.1375	FALSE
All WSIs	1624	24561	24.561	74.0974	FALSE
All WSIs	1625	35346	35.346	95.9698	FALSE
All WSIs	1626	25153	25.153	75.8081	FALSE
All WSIs	1627	32193	32.193	92.2859	FALSE
All WSIs	1628	28895	28.895	86.398	FALSE
All WSIs	1629	14671	14.671	37.7624	FALSE
All WSIs	1630	25163	25.163	75.8501	FALSE
All WSIs	1631	30433	30.433	89.3367	FALSE
All WSIs	1632	20790	20.79	60.6108	FALSE
All WSIs	1633	30170	30.17	89.0533	FALSE
All WSIs	1634	21284	21.284	62.2376	FALSE
All WSIs	1635	28103	28.103	84.5193	FALSE
All WSIs	1636	6997	6.997	18.9179	FALSE
All WSIs	1637	29089	29.089	86.9437	FALSE
All WSIs	1638	16739	16.739	45.0882	FALSE
All WSIs	1639	36993	36.993	97.4234	FALSE
All WSIs	1640	10418	10.418	26.0548	FALSE
All WSIs	1641	30483	30.483	89.3997	FALSE
All WSIs	1642	20787	20.787	60.6003	FALSE
All WSIs	1643	39490	39.49	98.835	FALSE
All WSIs	1644	20252	20.252	58.6272	FALSE
All WSIs	1645	32858	32.858	93.1465	FALSE
All WSIs	1646	28518	28.518	85.4691	FALSE
All WSIs	1647	25276	25.276	76.2909	FALSE
All WSIs	1648	26141	26.141	78.8938	FALSE
All WSIs	1649	26135	26.135	78.8623	FALSE
All WSIs	1650	27066	27.066	81.6646	FALSE
All WSIs	1651	13173	13.173	33.1024	FALSE
All WSIs	1652	25218	25.218	76.0863	FALSE
All WSIs	1653	30697	30.697	89.9454	FALSE
All WSIs	1654	32960	32.96	93.262	FALSE
All WSIs	1655	29640	29.64	87.9041	FALSE
All WSIs	1656	24312	24.312	73.0479	FALSE
All WSIs	1657	32700	32.7	92.9261	FALSE
All WSIs	1658	31684	31.684	91.6037	FALSE
All WSIs	1659	35572	35.572	96.2322	FALSE
All WSIs	1660	3798	3.798	10.128	FALSE
All WSIs	1661	32204	32.204	92.2964	FALSE
All WSIs	1662	34332	34.332	94.9202	FALSE
All WSIs	1663	35548	35.548	96.1954	FALSE
All WSIs	1664	34760	34.76	95.445	FALSE
All WSIs	1665	23329	23.329	69.6788	FALSE
All WSIs	1666	11216	11.216	27.776	FALSE
All WSIs	1667	32793	32.793	93.0626	FALSE
All WSIs	1668	18479	18.479	51.6163	FALSE
All WSIs	1669	33817	33.817	94.385	FALSE
All WSIs	1670	26067	26.067	78.6576	FALSE
All WSIs	1671	33841	33.841	94.427	FALSE
All WSIs	1672	19866	19.866	57.0844	FALSE
All WSIs	1673	19095	19.095	54.0512	FALSE
All WSIs	1674	20271	20.271	58.7112	FALSE
All WSIs	1675	34242	34.242	94.8258	FALSE
All WSIs	1676	33916	33.916	94.5214	FALSE
All WSIs	1677	11008	11.008	27.2303	FALSE
All WSIs	1678	20874	20.874	60.9834	FALSE
All WSIs	1679	31597	31.597	91.4673	FALSE
All WSIs	1680	29191	29.191	87.1432	FALSE
All WSIs	1681	30027	30.027	88.7699	FALSE
All WSIs	1682	28609	28.609	85.7788	FALSE
All WSIs	1683	26085	26.085	78.6839	FALSE
All WSIs	1684	35566	35.566	96.2217	FALSE
All WSIs	1685	27700	27.7	83.3858	FALSE
All WSIs	1686	30496	30.496	89.4626	FALSE
All WSIs	1687	23968	23.968	71.9563	FALSE
All WSIs	1688	26784	26.784	81.0243	FALSE
All WSIs	1689	23770	23.77	71.2741	FALSE
All WSIs	1690	34664	34.664	95.3715	FALSE
All WSIs	1691	25095	25.095	75.6717	FALSE
All WSIs	1692	33461	33.461	94.0071	FALSE
All WSIs	1693	22275	22.275	65.974	FALSE
All WSIs	1694	28089	28.089	84.4563	FALSE
All WSIs	1695	16459	16.459	44.1646	FALSE
All WSIs	1696	19745	19.745	56.717	FALSE
All WSIs	1697	35769	35.769	96.3161	FALSE
All WSIs	1698	12562	12.562	31.5701	FALSE
All WSIs	1699	15997	15.997	42.3804	FALSE
All WSIs	1700	31467	31.467	91.2888	FALSE
All WSIs	1701	13638	13.638	34.6558	FALSE
All WSIs	1702	10831	10.831	26.9312	FALSE
All WSIs	1703	11205	11.205	27.7183	FALSE
All WSIs	1704	25442	25.442	76.7055	FALSE
All WSIs	1705	26261	26.261	79.3871	FALSE
All WSIs	1706	29134	29.134	87.0382	FALSE
All WSIs	1707	33508	33.508	94.0596	FALSE
All WSIs	1708	15965	15.965	42.2387	FALSE
All WSIs	1709	12256	12.256	30.657	FALSE
All WSIs	1710	25938	25.938	78.1801	FALSE
All WSIs	1711	36390	36.39	97.0246	FALSE
All WSIs	1712	27644	27.644	83.2494	FALSE
All WSIs	1713	22192	22.192	65.6486	FALSE
All WSIs	1714	26010	26.01	78.4897	FALSE
All WSIs	1715	23257	23.257	69.4689	FALSE
All WSIs	1716	37080	37.08	97.4811	FALSE
All WSIs	1717	39937	39.937	98.94	FALSE
All WSIs	1718	27781	27.781	83.6377	FALSE
All WSIs	1719	27008	27.008	81.5596	FALSE
All WSIs	1720	30519	30.519	89.5046	FALSE
All WSIs	1721	19297	19.297	54.8384	FALSE
All WSIs	1722	10558	10.558	26.3644	FALSE
All WSIs	1723	31045	31.045	90.6276	FALSE
All WSIs	1724	17483	17.483	47.6858	FALSE
All WSIs	1725	29881	29.881	88.4393	FALSE
All WSIs	1726	15681	15.681	41.1839	FALSE
All WSIs	1727	30173	30.173	89.0638	FALSE
All WSIs	1728	17264	17.264	46.7727	FALSE
All WSIs	1729	29738	29.738	88.1402	FALSE
All WSIs	1730	32162	32.162	92.2544	FALSE
All WSIs	1731	12280	12.28	30.741	FALSE
All WSIs	1732	38125	38.125	98.1843	FALSE
All WSIs	1733	8297	8.297	21.5575	FALSE
All WSIs	1734	36841	36.841	97.3027	FALSE
All WSIs	1735	39485	39.485	98.814	FALSE
All WSIs	1736	22167	22.167	65.5227	FALSE
All WSIs	1737	24479	24.479	73.8455	FALSE
All WSIs	1738	29325	29.325	87.437	FALSE
All WSIs	1739	26791	26.791	81.0768	FALSE
All WSIs	1740	19242	19.242	54.5602	FALSE
All WSIs	1741	36944	36.944	97.4076	FALSE
All WSIs	1742	34612	34.612	95.3296	FALSE
All WSIs	1743	36280	36.28	96.8934	FALSE
All WSIs	1744	27214	27.214	82.1054	FALSE
All WSIs	1745	30538	30.538	89.5728	FALSE
All WSIs	1746	26401	26.401	79.8594	FALSE
All WSIs	1747	34528	34.528	95.2036	FALSE
All WSIs	1748	9611	9.611	24.2653	FALSE
All WSIs	1749	19511	19.511	55.741	FALSE
All WSIs	1750	19648	19.648	56.3497	FALSE
All WSIs	1751	42861	42.861	99.5907	FALSE
All WSIs	1752	24822	24.822	74.916	FALSE
All WSIs	1753	17951	17.951	49.6064	FALSE
All WSIs	1754	16131	16.131	42.8946	FALSE
All WSIs	1755	9661	9.661	24.3283	FALSE
All WSIs	1756	34619	34.619	95.3401	FALSE
All WSIs	1757	31119	31.119	90.7326	FALSE
All WSIs	1758	21078	21.078	61.6919	FALSE
All WSIs	1759	12033	12.033	29.9853	FALSE
All WSIs	1760	27388	27.388	82.5357	FALSE
All WSIs	1761	15497	15.497	40.5542	FALSE
All WSIs	1762	36113	36.113	96.7045	FALSE
All WSIs	1763	20617	20.617	59.9759	FALSE
All WSIs	1764	31159	31.159	90.7851	FALSE
All WSIs	1765	14590	14.59	37.4895	FALSE
All WSIs	1766	36320	36.32	96.9616	FALSE
All WSIs	1767	11314	11.314	28.0122	FALSE
All WSIs	1768	36652	36.652	97.1872	FALSE
All WSIs	1769	19088	19.088	54.0145	FALSE
All WSIs	1770	34116	34.116	94.6998	FALSE
All WSIs	1771	32699	32.699	92.9156	FALSE
All WSIs	1772	23015	23.015	68.6083	FALSE
All WSIs	1773	36993	36.993	97.4234	FALSE
All WSIs	1774	20581	20.581	59.8447	FALSE
All WSIs	1775	23943	23.943	71.8829	FALSE
All WSIs	1776	19926	19.926	57.2943	FALSE
All WSIs	1777	16549	16.549	44.5057	FALSE
All WSIs	1778	30074	30.074	88.8329	FALSE
All WSIs	1779	6260	6.26	17.2229	FALSE
All WSIs	1780	23447	23.447	70.1039	FALSE
All WSIs	1781	19258	19.258	54.6337	FALSE
All WSIs	1782	21406	21.406	62.6522	FALSE
All WSIs	1783	24092	24.092	72.4286	FALSE
All WSIs	1784	30607	30.607	89.7355	FALSE
All WSIs	1785	30233	30.233	89.1373	FALSE
All WSIs	1786	24391	24.391	73.3942	FALSE
All WSIs	1787	26158	26.158	78.9673	FALSE
All WSIs	1788	29427	29.427	87.5735	FALSE
All WSIs	1789	26858	26.858	81.1713	FALSE
All WSIs	1790	34052	34.052	94.6264	FALSE
All WSIs	1791	15393	15.393	40.2708	FALSE
All WSIs	1792	20204	20.204	58.454	FALSE
All WSIs	1793	35402	35.402	96.0432	FALSE
All WSIs	1794	3918	3.918	10.5741	FALSE
All WSIs	1795	15969	15.969	42.2702	FALSE
All WSIs	1796	33367	33.367	93.8287	FALSE
All WSIs	1797	22414	22.414	66.4935	FALSE
All WSIs	1798	21038	21.038	61.5764	FALSE
All WSIs	1799	16581	16.581	44.6474	FALSE
All WSIs	1800	32685	32.685	92.9051	FALSE
All WSIs	1801	26239	26.239	79.2821	FALSE
All WSIs	1802	13363	13.363	33.6849	FALSE
All WSIs	1803	39389	39.389	98.772	FALSE
All WSIs	1804	16126	16.126	42.8631	FALSE
All WSIs	1805	29888	29.888	88.4761	FALSE
All WSIs	1806	24332	24.332	73.1581	FALSE
All WSIs	1807	15688	15.688	41.2154	FALSE
All WSIs	1808	20731	20.731	60.3432	FALSE
All WSIs	1809	30285	30.285	89.1793	FALSE
All WSIs	1810	10417	10.417	26.0338	FALSE
All WSIs	1811	26508	26.508	80.2372	FALSE
All WSIs	1812	22094	22.094	65.3442	FALSE
All WSIs	1813	11208	11.208	27.7288	FALSE
All WSIs	1814	31928	31.928	91.8976	FALSE
All WSIs	1815	20126	20.126	58.0814	FALSE
All WSIs	1816	21125	21.125	61.8493	FALSE
All WSIs	1817	18343	18.343	51.0495	FALSE
All WSIs	1818	41195	41.195	99.3283	FALSE
All WSIs	1819	24317	24.317	73.0951	FALSE
All WSIs	1820	37037	37.037	97.4601	FALSE
All WSIs	1821	34162	34.162	94.7523	FALSE
All WSIs	1822	21291	21.291	62.2691	FALSE
All WSIs	1823	35536	35.536	96.1797	FALSE
All WSIs	1824	27036	27.036	81.5806	FALSE
All WSIs	1825	22276	22.276	65.9845	FALSE
All WSIs	1826	20434	20.434	59.1677	FALSE
All WSIs	1827	11524	11.524	28.5579	FALSE
All WSIs	1828	33091	33.091	93.4614	FALSE
All WSIs	1829	29048	29.048	86.8388	FALSE
All WSIs	1830	32096	32.096	92.139	FALSE
All WSIs	1831	30234	30.234	89.1478	FALSE
All WSIs	1832	30086	30.086	88.8749	FALSE
All WSIs	1833	40412	40.412	99.0764	FALSE
All WSIs	1834	22001	22.001	65.0609	FALSE
All WSIs	1835	27169	27.169	81.9584	FALSE
All WSIs	1836	23855	23.855	71.5575	FALSE
All WSIs	1837	24316	24.316	73.0793	FALSE
All WSIs	1838	29059	29.059	86.8703	FALSE
All WSIs	1839	28923	28.923	86.4924	FALSE
All WSIs	1840	19015	19.015	53.6734	FALSE
All WSIs	1841	24876	24.876	75.0945	FALSE
All WSIs	1842	26883	26.883	81.2028	FALSE
All WSIs	1843	22528	22.528	66.9395	FALSE
All WSIs	1844	25810	25.81	77.7708	FALSE
All WSIs	1845	22858	22.858	68.115	FALSE
All WSIs	1846	20640	20.64	60.0756	FALSE
All WSIs	1847	35390	35.39	96.0118	FALSE
All WSIs	1848	22643	22.643	67.3069	FALSE
All WSIs	1849	23814	23.814	71.4526	FALSE
All WSIs	1850	28910	28.91	86.4505	FALSE
All WSIs	1851	28803	28.803	86.1986	FALSE
All WSIs	1852	20883	20.883	61.0411	FALSE
All WSIs	1853	32786	32.786	93.0521	FALSE
All WSIs	1854	16575	16.575	44.6369	FALSE
All WSIs	1855	29449	29.449	87.6259	FALSE
All WSIs	1856	25554	25.554	77.0781	FALSE
All WSIs	1857	26688	26.688	80.741	FALSE
All WSIs	1858	17874	17.874	49.2128	FALSE
All WSIs	1859	29764	29.764	88.1822	FALSE
All WSIs	1860	15062	15.062	39.0113	FALSE
All WSIs	1861	29172	29.172	87.1327	FALSE
All WSIs	1862	14902	14.902	38.4656	FALSE
All WSIs	1863	7018	7.018	18.9757	FALSE
All WSIs	1864	39116	39.116	98.6566	FALSE
All WSIs	1865	22339	22.339	66.2259	FALSE
All WSIs	1866	16725	16.725	45.0567	FALSE
All WSIs	1867	13684	13.684	34.8132	FALSE
All WSIs	1868	21777	21.777	64.2527	FALSE
All WSIs	1869	17993	17.993	49.7586	FALSE
All WSIs	1870	32344	32.344	92.5903	FALSE
All WSIs	1871	30790	30.79	90.1553	FALSE
All WSIs	1872	20512	20.512	59.5088	FALSE
All WSIs	1873	30559	30.559	89.6148	FALSE
All WSIs	1874	22367	22.367	66.3256	FALSE
All WSIs	1875	28734	28.734	86.1041	FALSE
All WSIs	1876	37315	37.315	97.712	FALSE
All WSIs	1877	29913	29.913	88.5443	FALSE
All WSIs	1878	25173	25.173	75.8869	FALSE
All WSIs	1879	29820	29.82	88.2872	FALSE
All WSIs	1880	33421	33.421	93.9547	FALSE
All WSIs	1881	37348	37.348	97.7435	FALSE
All WSIs	1882	9478	9.478	23.9505	FALSE
All WSIs	1883	37121	37.121	97.5441	FALSE
All WSIs	1884	25646	25.646	77.3772	FALSE
All WSIs	1885	28663	28.663	85.9099	FALSE
All WSIs	1886	31450	31.45	91.2416	FALSE
All WSIs	1887	6368	6.368	17.6217	FALSE
All WSIs	1888	37198	37.198	97.6071	FALSE
All WSIs	1889	30399	30.399	89.3052	FALSE
All WSIs	1890	36183	36.183	96.7989	FALSE
All WSIs	1891	19612	19.612	56.1923	FALSE
All WSIs	1892	26519	26.519	80.2687	FALSE
All WSIs	1893	11294	11.294	27.9282	FALSE
All WSIs	1894	24647	24.647	74.3913	FALSE
All WSIs	1895	8880	8.88	22.6543	FALSE
All WSIs	1896	25654	25.654	77.3929	FALSE
All WSIs	1897	24033	24.033	72.2397	FALSE
All WSIs	1898	13620	13.62	34.5665	FALSE
All WSIs	1899	33242	33.242	93.6503	FALSE
All WSIs	1900	43536	43.536	99.6956	FALSE
All WSIs	1901	18219	18.219	50.5877	FALSE
All WSIs	1902	26126	26.126	78.8413	FALSE
All WSIs	1903	21749	21.749	64.1373	FALSE
All WSIs	1904	9133	9.133	23.1423	FALSE
All WSIs	1905	35044	35.044	95.7074	FALSE
All WSIs	1906	18995	18.995	53.5474	FALSE
All WSIs	1907	15708	15.708	41.2993	FALSE
All WSIs	1908	29117	29.117	87.0172	FALSE
All WSIs	1909	24934	24.934	75.2624	FALSE
All WSIs	1910	22693	22.693	67.5168	FALSE
All WSIs	1911	28260	28.26	84.8657	FALSE
All WSIs	1912	7736	7.736	20.424	FALSE
All WSIs	1913	5308	5.308	14.83	FALSE
All WSIs	1914	17472	17.472	47.649	FALSE
All WSIs	1915	27370	27.37	82.4727	FALSE
All WSIs	1916	18994	18.994	53.5369	FALSE
All WSIs	1917	17049	17.049	46.1167	FALSE
All WSIs	1918	18336	18.336	51.0076	FALSE
All WSIs	1919	18635	18.635	52.2513	FALSE
All WSIs	1920	30503	30.503	89.4731	FALSE
All WSIs	1921	18316	18.316	50.9446	FALSE
All WSIs	1922	18747	18.747	52.6921	FALSE
All WSIs	1923	16812	16.812	45.3715	FALSE
All WSIs	1924	12910	12.91	32.4675	FALSE
All WSIs	1925	38553	38.553	98.4257	FALSE
All WSIs	1926	11628	11.628	28.8623	FALSE
All WSIs	1927	20942	20.942	61.251	FALSE
All WSIs	1928	22937	22.937	68.3249	FALSE
All WSIs	1929	22180	22.18	65.5804	FALSE
All WSIs	1930	34569	34.569	95.2771	FALSE
All WSIs	1931	16591	16.591	44.6788	FALSE
All WSIs	1932	12495	12.495	31.3707	FALSE
All WSIs	1933	23548	23.548	70.529	FALSE
All WSIs	1934	17683	17.683	48.4677	FALSE
All WSIs	1935	15979	15.979	42.2859	FALSE
All WSIs	1936	20077	20.077	57.8663	FALSE
All WSIs	1937	7903	7.903	20.7231	FALSE
All WSIs	1938	26466	26.466	80.0955	FALSE
All WSIs	1939	27685	27.685	83.3281	FALSE
All WSIs	1940	19286	19.286	54.8069	FALSE
All WSIs	1941	31798	31.798	91.7296	FALSE
All WSIs	1942	18945	18.945	53.2955	FALSE
All WSIs	1943	23629	23.629	70.8858	FALSE
All WSIs	1944	21107	21.107	61.7968	FALSE
All WSIs	1945	27184	27.184	82.0109	FALSE
All WSIs	1946	16934	16.934	45.7756	FALSE
All WSIs	1947	11995	11.995	29.8908	FALSE
All WSIs	1948	27945	27.945	84.0365	FALSE
All WSIs	1949	30494	30.494	89.4364	FALSE
All WSIs	1950	20002	20.002	57.6511	FALSE
All WSIs	1951	11344	11.344	28.1014	FALSE
All WSIs	1952	22715	22.715	67.6427	FALSE
All WSIs	1953	15094	15.094	39.132	FALSE
All WSIs	1954	31465	31.465	91.2783	FALSE
All WSIs	1955	17306	17.306	46.9826	FALSE
All WSIs	1956	17198	17.198	46.5313	FALSE
All WSIs	1957	17502	17.502	47.7802	FALSE
All WSIs	1958	21839	21.839	64.4364	FALSE
All WSIs	1959	29284	29.284	87.3111	FALSE
All WSIs	1960	14850	14.85	38.3659	FALSE
All WSIs	1961	11620	11.62	28.8203	FALSE
All WSIs	1962	20574	20.574	59.8289	FALSE
All WSIs	1963	18138	18.138	50.2991	FALSE
All WSIs	1964	20573	20.573	59.8132	FALSE
All WSIs	1965	39772	39.772	98.898	FALSE
All WSIs	1966	28453	28.453	85.3484	FALSE
All WSIs	1967	20569	20.569	59.7712	FALSE
All WSIs	1968	34711	34.711	95.3925	FALSE
All WSIs	1969	26994	26.994	81.5124	FALSE
All WSIs	1970	27322	27.322	82.3783	FALSE
All WSIs	1971	17177	17.177	46.4526	FALSE
All WSIs	1972	10367	10.367	25.9341	FALSE
All WSIs	1973	28244	28.244	84.8237	FALSE
All WSIs	1974	24284	24.284	72.9849	FALSE
All WSIs	1975	20428	20.428	59.152	FALSE
All WSIs	1976	24118	24.118	72.4969	FALSE
All WSIs	1977	26590	26.59	80.4891	FALSE
All WSIs	1978	16322	16.322	43.5558	FALSE
All WSIs	1979	23631	23.631	70.8963	FALSE
All WSIs	1980	13877	13.877	35.4219	FALSE
All WSIs	1981	22994	22.994	68.5348	FALSE
All WSIs	1982	28794	28.794	86.1671	FALSE
All WSIs	1983	4794	4.794	13.3921	FALSE
All WSIs	1984	23797	23.797	71.3843	FALSE
All WSIs	1985	9800	9.8	24.6851	FALSE
All WSIs	1986	26065	26.065	78.6419	FALSE
All WSIs	1987	3134	3.134	7.64064	FALSE
All WSIs	1988	9574	9.574	24.1709	FALSE
All WSIs	1989	28958	28.958	86.6079	FALSE
All WSIs	1990	19019	19.019	53.6996	FALSE
All WSIs	1991	19504	19.504	55.657	FALSE
All WSIs	1992	23882	23.882	71.6835	FALSE
All WSIs	1993	25096	25.096	75.6822	FALSE
[truncated: 7,666 more rows]
[truncated: 6 more columns]

## Sheet: Fig8
Figure 8
Consolidated source data for plotted quantitative panels
Panels b and d are qualitative or illustrative.
Panel a. UMAP coordinates
Model	Organ	UMAP_1	UMAP_2
EAGLE	Stomach	9.66531	7.01933
EAGLE	Stomach	8.88551	7.28935
EAGLE	Stomach	9.97847	8.31818
EAGLE	Stomach	9.83491	7.37763
EAGLE	Stomach	10.1767	9.74361
EAGLE	Stomach	9.69056	6.85905
EAGLE	Stomach	9.06971	6.63382
EAGLE	Stomach	10.0483	7.4916
EAGLE	Stomach	10.2945	7.7653
EAGLE	Stomach	9.97872	8.16266
EAGLE	Stomach	8.74361	6.4515
EAGLE	Stomach	8.97545	7.34101
EAGLE	Stomach	9.83869	7.35977
EAGLE	Stomach	9.29569	7.67198
EAGLE	Stomach	9.72857	7.24494
EAGLE	Stomach	9.49342	6.9828
EAGLE	Stomach	9.85253	6.93924
EAGLE	Stomach	9.3972	6.63581
EAGLE	Stomach	10.0766	6.77272
EAGLE	Stomach	8.7257	6.42013
EAGLE	Stomach	8.94948	6.46886
EAGLE	Stomach	9.12473	7.36044
EAGLE	Stomach	9.65133	7.25413
EAGLE	Stomach	8.97443	7.0502
EAGLE	Stomach	10.0275	8.08519
EAGLE	Stomach	10.0605	8.30694
EAGLE	Stomach	8.90389	6.5732
EAGLE	Stomach	10.138	6.90399
EAGLE	Stomach	8.80782	6.56309
EAGLE	Stomach	9.42856	6.98087
EAGLE	Stomach	8.99239	6.42853
EAGLE	Stomach	8.94564	6.86718
EAGLE	Stomach	10.275	6.78952
EAGLE	Stomach	9.62535	7.48811
EAGLE	Stomach	9.01904	6.72188
EAGLE	Stomach	9.68858	7.34341
EAGLE	Stomach	8.22797	7.15251
EAGLE	Stomach	9.59939	6.64561
EAGLE	Stomach	8.74549	6.51354
EAGLE	Stomach	9.49027	7.03882
EAGLE	Stomach	9.80589	6.85845
EAGLE	Stomach	9.64718	7.32158
EAGLE	Stomach	9.90633	6.91571
EAGLE	Stomach	9.74601	7.88203
EAGLE	Stomach	9.05292	6.48167
EAGLE	Stomach	8.78053	11.3003
EAGLE	Stomach	10.1836	8.2492
EAGLE	Stomach	10.0542	7.02146
EAGLE	Stomach	9.59761	7.20755
EAGLE	Stomach	8.71201	6.72623
EAGLE	Stomach	8.66126	6.57099
EAGLE	Stomach	9.51803	7.51291
EAGLE	Stomach	10.3581	10.1655
EAGLE	Stomach	7.81074	9.73244
EAGLE	Stomach	8.65961	7.11834
EAGLE	Stomach	8.8531	6.48259
EAGLE	Stomach	9.77702	7.46857
EAGLE	Stomach	9.85221	7.29777
EAGLE	Stomach	9.51695	7.47888
EAGLE	Stomach	10.0208	8.54876
EAGLE	Stomach	9.16836	7.80262
EAGLE	Stomach	8.82871	6.58431
EAGLE	Stomach	10.0653	8.26081
EAGLE	Stomach	8.93708	6.90746
EAGLE	Stomach	10.7914	10.7413
EAGLE	Stomach	9.17387	7.12498
EAGLE	Stomach	9.49366	6.94276
EAGLE	Stomach	10.7934	8.44886
EAGLE	Stomach	9.76519	6.73521
EAGLE	Stomach	8.83388	6.74618
EAGLE	Stomach	8.39691	7.05933
EAGLE	Stomach	9.52928	7.089
EAGLE	Stomach	10.2762	7.39226
EAGLE	Stomach	9.60765	7.50944
EAGLE	Stomach	10.7934	9.94246
EAGLE	Stomach	10.2284	6.88766
EAGLE	Stomach	10.151	6.80828
EAGLE	Stomach	9.70862	7.95443
EAGLE	Stomach	10.1603	7.35724
EAGLE	Stomach	9.6073	7.55965
EAGLE	Stomach	10.624	6.36987
EAGLE	Stomach	9.45798	7.43265
EAGLE	Stomach	13.0031	3.23765
EAGLE	Stomach	13.0107	3.34841
EAGLE	Stomach	9.78705	7.10655
EAGLE	Stomach	9.00306	6.81471
EAGLE	Stomach	9.81403	7.34653
EAGLE	Stomach	9.62867	7.06174
EAGLE	Stomach	9.92812	8.46718
EAGLE	Stomach	12.5156	12.1237
EAGLE	Stomach	9.07654	7.02144
EAGLE	Stomach	9.11993	7.0341
EAGLE	Stomach	10.1554	6.90996
EAGLE	Stomach	9.72598	8.08634
EAGLE	Stomach	9.33506	6.95713
EAGLE	Stomach	10.0084	7.17055
EAGLE	Stomach	9.78656	6.94332
EAGLE	Stomach	9.52734	7.06758
EAGLE	Stomach	10.9143	8.64615
EAGLE	Stomach	8.46281	6.9777
EAGLE	Stomach	9.72044	7.58042
EAGLE	Stomach	9.67916	6.67814
EAGLE	Stomach	9.73185	7.34279
EAGLE	Stomach	8.92916	7.10573
EAGLE	Stomach	8.79066	7.0529
EAGLE	Stomach	9.1747	7.63682
EAGLE	Stomach	9.66593	7.04855
EAGLE	Stomach	8.96948	7.19045
EAGLE	Stomach	10.7972	9.68635
EAGLE	Stomach	8.79171	6.71383
EAGLE	Stomach	10.018	6.73652
EAGLE	Stomach	8.80649	6.44601
EAGLE	Stomach	9.66445	7.19012
EAGLE	Stomach	9.66934	7.44324
EAGLE	Stomach	8.72849	6.50639
EAGLE	Stomach	9.84602	6.98275
EAGLE	Stomach	10.8809	10.4986
EAGLE	Stomach	9.52834	7.31183
EAGLE	Stomach	9.32343	6.74379
EAGLE	Stomach	8.78324	6.57806
EAGLE	Stomach	9.61745	7.27181
EAGLE	Stomach	10.0884	7.20718
EAGLE	Stomach	10.0124	7.3443
EAGLE	Stomach	9.77906	6.81342
EAGLE	Stomach	9.64758	7.41188
EAGLE	Stomach	8.55585	6.94794
EAGLE	Stomach	8.46186	6.87551
EAGLE	Stomach	10.7761	8.55017
EAGLE	Stomach	9.59678	7.3027
EAGLE	Stomach	10.0325	6.71467
EAGLE	Stomach	10.0093	8.38058
EAGLE	Stomach	8.698	6.46282
EAGLE	Stomach	9.01377	6.57102
EAGLE	Stomach	7.66613	9.8674
EAGLE	Stomach	9.87339	7.56329
EAGLE	Stomach	8.77083	6.55766
EAGLE	Stomach	8.72256	6.57378
EAGLE	Stomach	9.39569	7.09652
EAGLE	Stomach	8.70412	6.47661
EAGLE	Stomach	8.46887	6.88001
EAGLE	Stomach	10.6874	8.2631
EAGLE	Stomach	9.59769	7.17869
EAGLE	Stomach	9.93785	7.47428
EAGLE	Stomach	9.66166	7.07296
EAGLE	Stomach	9.57248	7.44845
EAGLE	Stomach	9.52379	7.23551
EAGLE	Stomach	8.95712	6.78804
EAGLE	Stomach	9.60343	6.80656
EAGLE	Stomach	8.9396	6.50397
EAGLE	Stomach	9.578	7.53246
EAGLE	Stomach	9.59526	7.05771
EAGLE	Stomach	9.50605	7.25573
EAGLE	Stomach	8.12942	7.06217
EAGLE	Stomach	8.87986	6.65069
EAGLE	Stomach	8.74761	6.60496
EAGLE	Stomach	12.6018	13.0594
EAGLE	Stomach	8.8104	6.45021
EAGLE	Stomach	9.79043	9.94454
EAGLE	Stomach	9.97018	9.81233
EAGLE	Stomach	9.81789	6.6762
EAGLE	Stomach	8.27864	7.15745
EAGLE	Stomach	10.8018	9.28976
EAGLE	Stomach	8.77771	6.45335
EAGLE	Stomach	10.1107	8.14599
EAGLE	Stomach	10.0996	7.24148
EAGLE	Stomach	8.85766	6.52249
EAGLE	Stomach	10.1149	7.51371
EAGLE	Stomach	9.28608	6.80192
EAGLE	Stomach	10.0355	7.9981
EAGLE	Stomach	8.95135	6.47262
EAGLE	Stomach	9.88828	7.39084
EAGLE	Stomach	9.3998	6.62648
EAGLE	Stomach	7.80913	9.1393
EAGLE	Stomach	7.79802	9.16129
EAGLE	Stomach	8.80677	6.63627
EAGLE	Stomach	9.57536	7.36802
EAGLE	Stomach	9.75879	7.28912
EAGLE	Stomach	9.30952	6.74268
EAGLE	Stomach	9.78782	8.31789
EAGLE	Stomach	9.82989	7.36501
EAGLE	Stomach	9.67562	7.48755
EAGLE	Stomach	9.72615	7.90248
EAGLE	Stomach	9.73734	7.36975
EAGLE	Stomach	9.86112	7.52203
EAGLE	Stomach	9.76259	7.08964
EAGLE	Stomach	9.6349	6.8122
EAGLE	Stomach	9.75906	6.92076
EAGLE	Stomach	8.79879	6.47945
EAGLE	Stomach	9.283	7.01474
EAGLE	Stomach	9.21247	7.23808
EAGLE	Stomach	8.79733	7.39586
EAGLE	Stomach	9.83771	6.80187
EAGLE	Stomach	9.67783	7.25917
EAGLE	Stomach	10.8871	9.75337
EAGLE	Stomach	8.82008	6.97384
EAGLE	Stomach	8.74166	6.47256
EAGLE	Stomach	10.5118	7.78731
EAGLE	Stomach	9.78103	7.1994
EAGLE	Stomach	7.66684	9.74939
EAGLE	Stomach	8.97214	7.00048
EAGLE	Stomach	8.71583	6.54916
EAGLE	Stomach	12.7768	12.5481
EAGLE	Stomach	8.943	7.01577
EAGLE	Stomach	8.91873	6.7129
EAGLE	Stomach	8.84822	6.45444
EAGLE	Stomach	8.70841	6.57194
EAGLE	Stomach	9.23311	7.25457
EAGLE	Stomach	8.79669	6.55504
EAGLE	Stomach	7.82319	9.08095
EAGLE	Stomach	9.20259	7.14834
EAGLE	Stomach	9.42553	7.04028
EAGLE	Stomach	9.8982	6.67894
EAGLE	Stomach	10.0177	8.34079
EAGLE	Stomach	9.66303	8.09689
EAGLE	Stomach	8.83338	6.48952
EAGLE	Stomach	9.52493	7.08609
EAGLE	Stomach	8.2868	7.18717
EAGLE	Stomach	9.64195	7.45086
EAGLE	Stomach	9.98582	7.96361
EAGLE	Stomach	7.79763	9.23439
EAGLE	Stomach	9.54254	7.20598
EAGLE	Stomach	8.89609	7.30633
EAGLE	Stomach	9.04813	7.0474
EAGLE	Stomach	9.61136	7.51831
EAGLE	Stomach	9.66418	7.27525
EAGLE	Stomach	9.17716	6.59915
EAGLE	Stomach	8.73935	6.54687
EAGLE	Stomach	8.75754	6.9126
EAGLE	Stomach	9.73888	7.96083
EAGLE	Stomach	9.8787	6.92805
EAGLE	Stomach	9.87335	8.20495
EAGLE	Stomach	10.396	9.74
EAGLE	Stomach	8.21128	7.12658
EAGLE	Stomach	8.96354	7.07773
EAGLE	Stomach	9.55518	7.5754
EAGLE	Stomach	9.36781	6.71217
EAGLE	Stomach	9.8996	8.39003
EAGLE	Stomach	9.28947	6.90845
EAGLE	Stomach	9.02293	6.9887
EAGLE	Stomach	8.80627	6.40954
EAGLE	Stomach	10.8016	11.8582
EAGLE	Stomach	10.0185	7.88031
EAGLE	Stomach	8.96914	11.6019
EAGLE	Stomach	8.7991	6.90937
EAGLE	Stomach	9.82495	6.76698
EAGLE	Stomach	8.99618	7.57368
EAGLE	Stomach	9.43108	6.7688
EAGLE	Stomach	9.00425	6.75028
EAGLE	Stomach	8.77041	6.45061
EAGLE	Stomach	9.62912	7.2328
EAGLE	Stomach	8.88533	6.8927
EAGLE	Stomach	9.40628	7.09401
EAGLE	Stomach	10.0061	8.2297
EAGLE	Stomach	8.89992	6.39864
EAGLE	Stomach	9.13097	7.21758
EAGLE	Stomach	9.70778	7.41911
EAGLE	Stomach	10.2873	8.2795
EAGLE	Stomach	8.97085	7.48976
EAGLE	Stomach	9.13179	6.82102
EAGLE	Stomach	9.70883	7.43689
EAGLE	Stomach	8.67087	6.48935
EAGLE	Stomach	7.81035	9.20943
EAGLE	Stomach	9.664	7.75188
EAGLE	Stomach	11.9166	10.4971
EAGLE	Stomach	12.4707	13.2834
EAGLE	Stomach	10.3637	8.49129
EAGLE	Stomach	10.318	7.46866
EAGLE	Stomach	9.76933	7.96432
EAGLE	Stomach	8.86624	6.98817
EAGLE	Stomach	10.0421	12.2124
EAGLE	Stomach	10.7918	8.56803
EAGLE	Stomach	12.4976	12.9703
EAGLE	Stomach	10.0225	8.38903
EAGLE	Stomach	7.65407	9.86718
EAGLE	Stomach	9.4617	7.18223
EAGLE	Stomach	8.82182	7.03905
EAGLE	Stomach	10.1092	7.14114
EAGLE	Stomach	9.8556	7.3216
EAGLE	Stomach	8.73035	6.54559
EAGLE	Stomach	10.7952	9.69108
EAGLE	Stomach	8.6515	6.56862
EAGLE	Stomach	10.9141	8.76358
EAGLE	Stomach	9.92852	8.03399
EAGLE	Stomach	9.50374	6.77864
EAGLE	Stomach	9.92607	8.38245
EAGLE	Stomach	11.8359	11.0879
EAGLE	Stomach	9.44962	7.90685
EAGLE	Stomach	8.7864	6.84869
EAGLE	Stomach	7.98373	8.90448
EAGLE	Stomach	10.9159	8.71408
EAGLE	Stomach	8.30439	7.21612
EAGLE	Stomach	10.073	8.42287
EAGLE	Stomach	10.5513	9.07228
EAGLE	Stomach	7.65159	9.87544
EAGLE	Stomach	9.50012	6.96384
EAGLE	Stomach	8.64464	6.63327
EAGLE	Stomach	7.77044	9.79491
EAGLE	Stomach	10.6038	8.49641
EAGLE	Stomach	9.43884	7.63493
EAGLE	Stomach	9.59915	7.69596
EAGLE	Stomach	9.0414	7.45857
EAGLE	Stomach	9.32966	7.33694
EAGLE	Stomach	9.99304	7.70423
EAGLE	Stomach	9.16394	7.21635
EAGLE	Stomach	9.5716	6.78373
EAGLE	Stomach	9.22102	7.23074
EAGLE	Stomach	10.2924	7.3318
EAGLE	Stomach	9.81144	7.25635
EAGLE	Stomach	9.41892	6.72229
EAGLE	Stomach	10.8339	9.10146
EAGLE	Stomach	8.22157	7.26943
EAGLE	Stomach	8.76998	6.44857
EAGLE	Stomach	9.61014	6.68969
EAGLE	Stomach	11.1184	11.5684
EAGLE	Stomach	8.945	7.50526
EAGLE	Stomach	8.98043	6.44929
EAGLE	Stomach	9.00428	7.68507
EAGLE	Stomach	9.04351	7.62828
EAGLE	Stomach	8.92869	7.02854
EAGLE	Stomach	9.69604	6.83417
EAGLE	Stomach	8.57735	7.7058
EAGLE	Stomach	8.49758	8.08827
EAGLE	Stomach	10.5834	7.24353
EAGLE	Stomach	7.83108	9.10419
EAGLE	Stomach	8.72426	7.39011
EAGLE	Stomach	8.58736	7.73203
EAGLE	Stomach	8.60357	7.70014
EAGLE	Stomach	10.4687	7.02184
EAGLE	Stomach	8.90555	8.17756
EAGLE	Stomach	10.2789	11.3702
EAGLE	Stomach	7.8438	9.0787
EAGLE	Stomach	7.89518	8.93147
EAGLE	Stomach	8.31403	7.77587
EAGLE	Stomach	8.56849	7.68843
EAGLE	Stomach	11.4365	10.8509
EAGLE	Stomach	10.9533	11.365
EAGLE	Stomach	8.48262	8.36561
EAGLE	Stomach	9.48232	7.87965
EAGLE	Stomach	10.5032	8.04267
EAGLE	Stomach	8.31407	7.68157
EAGLE	Stomach	8.32556	7.59698
EAGLE	Stomach	10.3486	9.29053
EAGLE	Stomach	8.51772	7.61039
EAGLE	Stomach	12.7078	12.4077
EAGLE	Stomach	9.98776	9.86734
EAGLE	Stomach	8.40234	8.33461
EAGLE	Stomach	8.41367	7.67483
EAGLE	Stomach	8.53266	8.10466
EAGLE	Stomach	9.10227	8.15342
EAGLE	Stomach	10.6448	6.78172
EAGLE	Stomach	8.7216	7.69123
EAGLE	Stomach	8.56361	7.95724
EAGLE	Stomach	10.7004	6.71481
EAGLE	Stomach	8.93305	7.66397
EAGLE	Stomach	10.7735	6.56516
EAGLE	Stomach	10.2057	10.4557
EAGLE	Stomach	9.95701	9.73461
EAGLE	Stomach	8.60717	8.05144
EAGLE	Stomach	8.65613	7.81938
EAGLE	Stomach	8.97709	8.0827
EAGLE	Stomach	8.22906	7.81818
EAGLE	Stomach	11.3563	10.5801
EAGLE	Stomach	8.43578	8.41619
EAGLE	Stomach	8.37448	7.6349
EAGLE	Stomach	8.2761	7.60624
EAGLE	Stomach	11.7248	10.8906
EAGLE	Stomach	8.20162	8.10295
EAGLE	Stomach	8.04027	8.03201
EAGLE	Stomach	10.5937	6.73127
EAGLE	Stomach	8.33478	7.65562
EAGLE	Stomach	8.33493	7.59656
EAGLE	Stomach	8.06982	8.05881
EAGLE	Stomach	9.98335	10.5006
EAGLE	Stomach	8.28325	7.6192
EAGLE	Stomach	9.92394	10.454
EAGLE	Stomach	8.10026	8.04931
EAGLE	Stomach	8.34375	7.9282
EAGLE	Stomach	8.36372	7.75782
EAGLE	Stomach	10.6769	6.09138
EAGLE	Stomach	8.53564	7.77388
EAGLE	Stomach	8.39442	8.32522
EAGLE	Stomach	10.4929	7.0743
EAGLE	Stomach	8.40317	7.92851
EAGLE	Stomach	10.6102	6.91722
EAGLE	Stomach	8.75534	8.03204
EAGLE	Stomach	8.00869	7.98014
EAGLE	Stomach	8.44351	8.39163
EAGLE	Stomach	8.26511	7.62644
EAGLE	Stomach	13.0267	13.0732
EAGLE	Stomach	10.6893	6.73798
EAGLE	Stomach	7.69728	9.30542
EAGLE	Stomach	10.6955	6.68203
EAGLE	Stomach	8.63993	8.20954
EAGLE	Stomach	8.2236	7.59593
EAGLE	Stomach	8.53172	7.87476
EAGLE	Stomach	10.4137	9.19418
EAGLE	Stomach	8.6487	7.72363
EAGLE	Stomach	8.31708	7.98857
EAGLE	Stomach	8.44624	8.29106
EAGLE	Stomach	9.03673	8.01462
EAGLE	Stomach	8.77756	7.62636
EAGLE	Stomach	10.6888	6.83003
EAGLE	Stomach	11.7601	4.71648
EAGLE	Stomach	8.66825	7.68141
EAGLE	Stomach	7.833	9.10576
EAGLE	Stomach	8.18608	8.0444
EAGLE	Stomach	7.84899	9.06615
EAGLE	Stomach	8.64193	7.7588
EAGLE	Stomach	10.664	6.85601
EAGLE	Stomach	10.7084	6.63588
EAGLE	Stomach	8.56724	8.07029
EAGLE	Stomach	8.35406	8.08547
EAGLE	Stomach	9.27062	8.06833
EAGLE	Stomach	7.78712	9.30477
EAGLE	Stomach	8.42581	7.62593
EAGLE	Stomach	12.9806	3.25841
EAGLE	Stomach	9.79362	11.6701
EAGLE	Stomach	8.63204	7.95941
EAGLE	Stomach	8.56113	7.77781
EAGLE	Stomach	9.90569	11.5556
EAGLE	Stomach	10.7073	6.94063
EAGLE	Stomach	8.0214	8.14599
EAGLE	Stomach	7.76555	9.19851
EAGLE	Stomach	8.79379	7.67689
EAGLE	Stomach	8.79258	7.61882
EAGLE	Stomach	8.69101	7.77162
EAGLE	Stomach	8.39742	10.9578
EAGLE	Stomach	9.42095	7.78198
EAGLE	Stomach	8.80487	8.11909
EAGLE	Stomach	8.59507	7.97544
EAGLE	Stomach	10.8155	6.61295
EAGLE	Stomach	11.4711	4.42644
EAGLE	Stomach	9.95816	10.2644
EAGLE	Stomach	10.2685	10.7359
EAGLE	Stomach	8.65186	7.53108
EAGLE	Stomach	8.6166	7.8853
EAGLE	Stomach	10.6423	7.022
EAGLE	Stomach	10.7208	5.88744
EAGLE	Stomach	10.0924	10.7289
EAGLE	Stomach	8.85045	8.14235
EAGLE	Stomach	8.71177	8.01347
EAGLE	Stomach	8.36174	8.14317
EAGLE	Stomach	8.72378	7.61719
EAGLE	Stomach	10.6033	6.59012
EAGLE	Stomach	8.27968	7.60187
EAGLE	Stomach	9.99075	10.1071
EAGLE	Stomach	8.61109	8.12948
EAGLE	Stomach	10.62	6.71944
EAGLE	Stomach	9.05419	8.46202
EAGLE	Stomach	8.58979	7.76572
EAGLE	Stomach	8.47452	7.67007
EAGLE	Stomach	9.11385	8.54109
EAGLE	Stomach	8.75321	7.52398
EAGLE	Stomach	10.7009	6.60969
EAGLE	Stomach	8.90555	7.78473
EAGLE	Stomach	8.02984	8.07436
EAGLE	Stomach	10.6307	7.34715
EAGLE	Stomach	8.84378	7.80032
EAGLE	Stomach	7.83624	9.19588
EAGLE	Stomach	7.86468	9.00523
EAGLE	Stomach	10.7388	6.59613
EAGLE	Stomach	8.50866	7.89894
EAGLE	Stomach	8.25609	7.88693
EAGLE	Stomach	8.58399	8.05157
EAGLE	Stomach	9.1009	8.33705
EAGLE	Stomach	8.93208	7.5142
EAGLE	Stomach	8.5374	7.70709
EAGLE	Stomach	10.0437	10.3057
EAGLE	Stomach	9.94391	10.282
EAGLE	Stomach	8.77749	8.11595
EAGLE	Stomach	7.83012	9.71818
EAGLE	Stomach	8.41868	8.35241
EAGLE	Stomach	8.81602	7.58255
EAGLE	Stomach	8.9318	8.06337
EAGLE	Stomach	11.4505	10.5717
EAGLE	Stomach	8.18175	8.2021
EAGLE	Stomach	8.2542	7.62928
EAGLE	Stomach	8.93461	8.06077
EAGLE	Stomach	10.2299	10.6046
EAGLE	Stomach	8.09357	8.05278
EAGLE	Stomach	9.06193	8.34835
EAGLE	Stomach	6.6634	8.73918
EAGLE	Stomach	8.81491	7.87785
EAGLE	Stomach	8.29998	7.45247
EAGLE	Stomach	8.7501	8.06197
EAGLE	Stomach	7.74503	9.2252
EAGLE	Stomach	8.16415	7.88808
EAGLE	Stomach	8.3658	7.63336
EAGLE	Stomach	8.88209	7.18485
EAGLE	Stomach	8.06383	7.99909
EAGLE	Stomach	9.09433	8.2051
EAGLE	Stomach	8.01833	8.04279
EAGLE	Stomach	8.6042	7.5996
EAGLE	Stomach	10.4803	11.6313
EAGLE	Stomach	10.7369	6.219
EAGLE	Stomach	8.25821	7.55865
EAGLE	Stomach	8.23793	7.59276
EAGLE	Stomach	8.75736	8.09233
EAGLE	Stomach	12.0622	12.0154
EAGLE	Stomach	10.5725	6.89623
EAGLE	Stomach	8.55926	7.94558
EAGLE	Stomach	7.70742	9.44624
EAGLE	Stomach	8.72822	7.76474
EAGLE	Stomach	9.03881	8.10367
EAGLE	Stomach	8.67706	7.99852
EAGLE	Stomach	10.6201	8.10187
EAGLE	Stomach	8.14797	7.3454
EAGLE	Stomach	10.1781	10.8214
EAGLE	Stomach	8.35455	8.40413
EAGLE	Stomach	8.5023	7.73078
EAGLE	Stomach	11.3438	4.6787
EAGLE	Stomach	11.2701	10.5426
EAGLE	Stomach	10.6516	6.79048
EAGLE	Stomach	8.84222	7.70007
EAGLE	Stomach	8.23976	7.93938
EAGLE	Stomach	9.08732	7.81573
EAGLE	Stomach	8.17266	8.12623
EAGLE	Stomach	8.80269	7.72676
EAGLE	Stomach	10.6696	6.66
EAGLE	Stomach	10.0932	10.8193
EAGLE	Stomach	8.37979	7.70186
EAGLE	Stomach	8.41034	9.58683
EAGLE	Stomach	12.9764	13.2618
EAGLE	Stomach	10.3383	10.2911
EAGLE	Stomach	8.98046	7.80934
EAGLE	Stomach	10.0604	7.49462
EAGLE	Stomach	10.6827	6.68067
EAGLE	Stomach	8.8109	8.22043
EAGLE	Stomach	9.01692	6.53937
EAGLE	Stomach	10.0736	10.4082
EAGLE	Stomach	8.37435	9.7661
EAGLE	Stomach	8.22313	7.62405
EAGLE	Stomach	8.53581	7.87778
EAGLE	Stomach	10.6795	6.66012
EAGLE	Stomach	9.82343	11.5854
EAGLE	Stomach	9.06057	7.50632
EAGLE	Stomach	10.1456	9.19131
EAGLE	Stomach	8.25317	7.61286
EAGLE	Stomach	7.59191	8.2226
EAGLE	Stomach	9.91337	11.0869
EAGLE	Stomach	8.42034	8.45631
EAGLE	Stomach	9.01037	7.14409
EAGLE	Stomach	8.93791	8.15792
EAGLE	Stomach	8.75	11.4042
EAGLE	Stomach	8.98014	7.43906
EAGLE	Stomach	8.62799	7.63357
EAGLE	Stomach	13.1872	13.0318
EAGLE	Stomach	7.79812	9.28693
EAGLE	Stomach	8.31576	7.47569
EAGLE	Stomach	10.6426	6.70702
EAGLE	Stomach	9.2161	8.35234
EAGLE	Stomach	8.24796	7.70823
EAGLE	Stomach	8.22101	7.61158
EAGLE	Stomach	8.25796	7.60978
EAGLE	Stomach	8.57603	7.89369
EAGLE	Stomach	8.05588	8.06186
EAGLE	Stomach	10.6689	6.68144
EAGLE	Stomach	8.23525	7.59189
EAGLE	Stomach	11.5369	10.3891
EAGLE	Stomach	8.92178	7.99587
EAGLE	Stomach	11.3728	4.84615
EAGLE	Stomach	8.4492	8.40043
EAGLE	Stomach	8.92263	7.87849
EAGLE	Stomach	8.19824	8.03295
EAGLE	Stomach	8.33009	7.53215
EAGLE	Stomach	8.36106	7.77849
EAGLE	Stomach	6.44318	8.63607
EAGLE	Stomach	9.84152	10.3362
EAGLE	Stomach	8.39635	7.6572
EAGLE	Stomach	10.0802	10.9463
EAGLE	Stomach	8.33149	7.5497
EAGLE	Stomach	8.02513	7.97391
EAGLE	Stomach	9.00629	8.24452
EAGLE	Stomach	10.7893	6.59714
EAGLE	Stomach	10.4875	7.107
EAGLE	Stomach	8.23421	7.60722
EAGLE	Stomach	8.89947	8.77761
EAGLE	Stomach	10.7586	6.61038
EAGLE	Stomach	8.13316	8.07033
EAGLE	Stomach	10.5696	9.23046
EAGLE	Stomach	9.90814	11.4651
EAGLE	Stomach	10.4766	9.29623
EAGLE	Stomach	7.73821	9.2533
EAGLE	Stomach	8.85951	7.81844
EAGLE	Stomach	8.38431	7.70299
EAGLE	Stomach	9.09622	8.13809
EAGLE	Stomach	8.45658	7.56315
EAGLE	Stomach	9.07449	8.36271
EAGLE	Stomach	9.83438	11.4825
EAGLE	Stomach	9.93528	10.4431
EAGLE	Stomach	8.39604	8.3646
EAGLE	Stomach	8.65992	8.0353
EAGLE	Stomach	10.2321	9.55819
EAGLE	Stomach	10.692	10.4151
EAGLE	Stomach	8.34022	7.66355
EAGLE	Stomach	8.39291	7.75945
EAGLE	Stomach	9.93148	10.3013
EAGLE	Stomach	8.38969	10.757
EAGLE	Stomach	10.6636	6.64953
EAGLE	Stomach	8.41122	7.6519
EAGLE	Stomach	8.81099	7.77652
EAGLE	Stomach	9.09515	8.17993
EAGLE	Stomach	11.5287	12.7745
EAGLE	Stomach	10.6527	11.7898
EAGLE	Stomach	10.4231	6.67979
EAGLE	Stomach	8.99556	8.13715
EAGLE	Stomach	7.70747	9.32531
EAGLE	Stomach	8.26019	7.53915
EAGLE	Stomach	8.2589	7.4629
EAGLE	Stomach	9.93633	10.3442
EAGLE	Stomach	8.29089	8.26266
EAGLE	Stomach	10.6762	6.83326
EAGLE	Stomach	9.88699	11.3044
EAGLE	Stomach	12.1837	11.3305
EAGLE	Stomach	10.7437	6.63143
EAGLE	Stomach	10.7827	6.6372
EAGLE	Stomach	9.69435	10.1339
EAGLE	Stomach	10.6896	6.66248
EAGLE	Stomach	7.75455	9.86122
EAGLE	Stomach	8.47175	8.39346
EAGLE	Stomach	8.22816	7.58733
EAGLE	Stomach	10.0292	9.58318
EAGLE	Stomach	8.13222	8.04348
EAGLE	Stomach	8.16311	7.99562
EAGLE	Stomach	9.91063	10.5979
EAGLE	Stomach	11.2947	12.2117
EAGLE	Stomach	9.97251	9.34454
EAGLE	Stomach	7.85531	9.0189
EAGLE	Stomach	8.69986	6.74533
EAGLE	Stomach	8.69234	7.01951
EAGLE	Stomach	8.58132	7.12832
EAGLE	Stomach	8.61352	6.64435
EAGLE	Stomach	9.00691	7.09146
EAGLE	Stomach	8.7201	7.07592
EAGLE	Stomach	9.42798	7.52136
EAGLE	Stomach	9.3472	7.41752
EAGLE	Stomach	10.958	-0.331918
EAGLE	Stomach	14.4104	10.3294
EAGLE	Stomach	9.0195	6.41104
EAGLE	Stomach	7.77864	9.76555
EAGLE	Stomach	8.79921	7.01713
EAGLE	Stomach	9.11616	7.55265
EAGLE	Stomach	8.79679	7.25023
EAGLE	Stomach	8.69643	7.41527
EAGLE	Stomach	9.86885	7.7564
EAGLE	Stomach	10.0305	9.25412
EAGLE	Stomach	9.49571	6.80301
EAGLE	Stomach	8.80027	6.75817
EAGLE	Stomach	11.5108	10.64
EAGLE	Stomach	8.69961	6.72744
EAGLE	Stomach	8.83567	8.11836
EAGLE	Stomach	9.27092	6.69898
EAGLE	Stomach	8.6396	7.28845
EAGLE	Stomach	8.58281	7.12513
EAGLE	Stomach	9.9662	6.92984
EAGLE	Stomach	10.1213	6.81124
EAGLE	Stomach	8.08781	7.17675
EAGLE	Stomach	8.52858	7.05591
EAGLE	Stomach	9.17372	7.15213
EAGLE	Stomach	9.69478	7.53024
EAGLE	Stomach	8.76489	6.98929
EAGLE	Stomach	8.65193	6.96774
EAGLE	Stomach	8.99913	6.89908
EAGLE	Stomach	10.5907	6.8106
EAGLE	Stomach	7.69798	9.85561
EAGLE	Stomach	9.02331	6.55238
EAGLE	Stomach	9.19636	6.56276
EAGLE	Stomach	9.24033	7.09929
EAGLE	Stomach	8.11175	7.16412
EAGLE	Stomach	9.27423	7.45258
EAGLE	Stomach	9.92516	7.68502
EAGLE	Stomach	10.3163	7.01205
EAGLE	Stomach	9.17425	7.16148
EAGLE	Stomach	10.7194	5.19751
EAGLE	Stomach	8.85529	7.27717
EAGLE	Stomach	10.2645	8.33959
EAGLE	Stomach	8.10446	7.18374
EAGLE	Stomach	8.65687	6.83816
EAGLE	Stomach	8.97863	7.0807
EAGLE	Stomach	8.43074	11.2713
EAGLE	Stomach	8.71609	6.47041
EAGLE	Stomach	10.216	7.07335
EAGLE	Stomach	8.47705	7.18593
EAGLE	Stomach	8.5049	7.12094
EAGLE	Stomach	8.54454	7.17692
EAGLE	Stomach	10.0171	7.44067
EAGLE	Stomach	9.46642	7.6213
EAGLE	Stomach	10.4942	5.74835
EAGLE	Stomach	10.5186	11.1731
EAGLE	Stomach	8.87322	8.24217
EAGLE	Stomach	8.91452	8.27888
EAGLE	Stomach	10.5109	7.87132
EAGLE	Stomach	10.0393	8.41641
EAGLE	Stomach	10.8756	10.4239
EAGLE	Stomach	7.67911	9.40621
EAGLE	Stomach	9.97345	7.69682
EAGLE	Stomach	8.64355	7.1597
EAGLE	Stomach	10.8458	11.5897
EAGLE	Stomach	7.67443	9.42611
EAGLE	Stomach	7.69505	9.37869
EAGLE	Stomach	9.54949	7.55911
EAGLE	Stomach	9.45395	7.60384
EAGLE	Stomach	10.9754	8.70666
EAGLE	Stomach	8.04308	-0.342566
EAGLE	Stomach	10.2525	7.70942
EAGLE	Stomach	8.95077	10.3311
EAGLE	Stomach	10.973	-0.454937
EAGLE	Stomach	10.2813	6.67919
EAGLE	Stomach	8.28088	11.0931
EAGLE	Stomach	9.99379	7.18517
EAGLE	Stomach	9.63908	9.08182
EAGLE	Stomach	9.38324	6.76136
EAGLE	Stomach	8.76762	7.01499
EAGLE	Stomach	9.57868	7.54704
EAGLE	Stomach	8.6283	6.78367
EAGLE	Stomach	10.1133	7.42849
EAGLE	Stomach	7.66452	9.91366
EAGLE	Stomach	13.675	11.0298
EAGLE	Stomach	8.82012	11.4325
EAGLE	Stomach	13.6762	11.2567
EAGLE	Stomach	10.5048	9.61283
EAGLE	Stomach	9.72333	7.90458
EAGLE	Stomach	12.524	12.6396
EAGLE	Stomach	10.018	7.84761
EAGLE	Stomach	11.2975	10.9377
EAGLE	Stomach	10.8888	12.1638
EAGLE	Stomach	9.6316	7.76626
EAGLE	Stomach	10.28	8.45483
EAGLE	Stomach	10.3749	7.85857
EAGLE	Stomach	12.4046	2.94541
EAGLE	Stomach	13.698	11.272
EAGLE	Stomach	11.2525	3.15377
EAGLE	Stomach	12.6516	10.8485
EAGLE	Stomach	9.52511	7.85849
EAGLE	Stomach	11.53	10.4216
EAGLE	Stomach	10.7009	8.09188
EAGLE	Stomach	10.2939	7.66371
EAGLE	Stomach	10.8401	9.6028
EAGLE	Stomach	9.30215	7.63325
EAGLE	Stomach	8.54135	8.35697
EAGLE	Stomach	10.2698	8.13254
EAGLE	Stomach	9.48844	7.67992
EAGLE	Stomach	9.27732	7.82929
EAGLE	Stomach	11.9721	11.8577
EAGLE	Stomach	11.4024	10.7265
EAGLE	Stomach	9.86706	11.0629
EAGLE	Stomach	9.26932	7.78941
EAGLE	Stomach	11.4883	10.5802
EAGLE	Stomach	10.0131	10.6753
EAGLE	Stomach	10.183	7.48936
EAGLE	Stomach	8.60853	7.85271
EAGLE	Stomach	9.79093	7.66514
EAGLE	Stomach	10.5343	8.57778
EAGLE	Stomach	10.3823	10.6088
EAGLE	Stomach	8.76657	7.24682
EAGLE	Stomach	9.40295	7.90389
EAGLE	Stomach	10.745	8.26103
EAGLE	Stomach	7.67695	9.41847
EAGLE	Stomach	9.67045	7.14429
EAGLE	Stomach	10.697	8.50408
EAGLE	Stomach	10.1533	6.64057
EAGLE	Stomach	13.6268	12.2792
EAGLE	Stomach	10.929	-0.521793
EAGLE	Stomach	9.19647	7.52231
EAGLE	Stomach	9.85155	9.71503
EAGLE	Stomach	9.8411	10.3148
EAGLE	Stomach	-4.44855	4.93144
EAGLE	Stomach	10.4439	8.46249
EAGLE	Stomach	10.343	8.10657
EAGLE	Stomach	10.791	8.31407
EAGLE	Stomach	9.20316	7.27081
EAGLE	Stomach	8.76873	6.42669
EAGLE	Stomach	10.8123	5.59597
EAGLE	Stomach	8.82232	10.6779
EAGLE	Stomach	11.2144	10.8551
EAGLE	Stomach	9.71622	8.08495
EAGLE	Stomach	10.075	8.26806
EAGLE	Stomach	11.7685	10.7837
EAGLE	Stomach	10.7286	8.59346
EAGLE	Stomach	10.8401	8.65148
EAGLE	Stomach	13.5717	10.8884
EAGLE	Stomach	8.91362	8.26716
EAGLE	Stomach	10.3804	8.46262
EAGLE	Stomach	8.10733	7.1438
EAGLE	Stomach	8.94708	7.76889
EAGLE	Stomach	9.59804	7.93575
EAGLE	Stomach	11.4479	10.6389
EAGLE	Stomach	10.4708	7.87549
EAGLE	Stomach	10.0436	7.58439
EAGLE	Stomach	10.6066	8.94054
EAGLE	Stomach	8.90003	7.25539
EAGLE	Stomach	10.4965	7.14973
EAGLE	Stomach	10.7517	8.36236
EAGLE	Stomach	9.85781	9.82126
EAGLE	Stomach	10.2457	7.83013
EAGLE	Stomach	7.65168	9.8671
EAGLE	Stomach	9.84392	7.72664
EAGLE	Stomach	9.96401	7.72768
EAGLE	Stomach	12.9655	12.603
EAGLE	Stomach	9.60545	7.5671
EAGLE	Stomach	10.0066	7.56827
EAGLE	Stomach	7.71666	9.34544
EAGLE	Stomach	14.6914	10.9702
EAGLE	Stomach	14.4576	10.6167
EAGLE	Stomach	9.83187	7.2687
EAGLE	Stomach	10.6414	8.20838
EAGLE	Stomach	10.1759	7.40279
EAGLE	Stomach	9.94352	9.53097
EAGLE	Stomach	6.4488	8.82931
EAGLE	Stomach	8.25197	7.16632
EAGLE	Stomach	13.8293	11.308
EAGLE	Stomach	9.33958	7.89571
EAGLE	Stomach	8.64776	8.29041
EAGLE	Stomach	13.7014	11.1022
EAGLE	Stomach	11.8453	11.221
EAGLE	Stomach	10.3062	7.86652
EAGLE	Stomach	9.68568	8.00524
EAGLE	Stomach	9.53894	7.6883
EAGLE	Stomach	10.8458	11.4004
EAGLE	Stomach	10.5308	8.12892
EAGLE	Stomach	9.27501	7.866
EAGLE	Stomach	12.2133	11.9049
EAGLE	Stomach	8.80621	8.19702
EAGLE	Stomach	11.9325	11.2238
EAGLE	Stomach	9.40713	8.01031
EAGLE	Stomach	9.23355	9.56391
EAGLE	Stomach	9.47066	7.81141
EAGLE	Stomach	11.0908	4.65154
EAGLE	Stomach	13.6625	11.329
EAGLE	Stomach	12.2453	11.3584
EAGLE	Stomach	10.0144	7.83228
EAGLE	Stomach	9.1573	8.62929
EAGLE	Stomach	9.51521	8.70599
EAGLE	Stomach	14.9693	11.4508
EAGLE	Stomach	14.5083	10.4843
EAGLE	Stomach	10.4378	8.52405
EAGLE	Stomach	9.26454	7.82267
EAGLE	Stomach	13.7264	11.1591
EAGLE	Stomach	8.54822	7.02329
EAGLE	Stomach	10.21	7.97486
EAGLE	Stomach	9.11795	7.14606
EAGLE	Stomach	10.2412	7.99642
EAGLE	Stomach	10.549	7.1273
EAGLE	Stomach	9.4434	7.37052
EAGLE	Stomach	8.54984	7.03722
EAGLE	Stomach	10.4873	8.9498
EAGLE	Stomach	8.6214	7.15348
EAGLE	Stomach	10.2957	8.44406
EAGLE	Stomach	10.3824	8.79014
EAGLE	Stomach	9.27464	6.65993
EAGLE	Stomach	9.31339	6.51177
EAGLE	Stomach	10.0158	7.31822
EAGLE	Stomach	9.91879	7.72487
EAGLE	Stomach	9.75709	7.19413
EAGLE	Stomach	7.73069	9.35812
EAGLE	Stomach	10.0909	7.36476
EAGLE	Stomach	9.80515	6.81427
EAGLE	Stomach	10.6993	6.17625
EAGLE	Stomach	9.01499	7.10074
EAGLE	Stomach	9.8962	7.88542
EAGLE	Stomach	10.8649	6.54468
EAGLE	Stomach	10.3063	9.15193
EAGLE	Stomach	10.8878	8.70043
EAGLE	Stomach	9.5543	11.2517
EAGLE	Stomach	14.8946	11.3949
EAGLE	Stomach	14.9664	11.2771
EAGLE	Stomach	8.43884	7.346
EAGLE	Stomach	9.21142	7.68282
EAGLE	Stomach	9.87741	7.72485
EAGLE	Stomach	8.07241	-0.803915
EAGLE	Stomach	8.16552	7.10329
EAGLE	Stomach	8.0871	7.17616
EAGLE	Stomach	13.9319	11.5003
EAGLE	Stomach	13.5873	11.424
EAGLE	Stomach	12.7051	10.8747
EAGLE	Stomach	11.1461	9.42146
EAGLE	Stomach	10.6018	8.57145
EAGLE	Stomach	8.84696	6.90456
EAGLE	Stomach	10.9251	4.75364
EAGLE	Stomach	9.76261	7.88679
EAGLE	Stomach	9.31077	7.17833
EAGLE	Stomach	10.467	5.71316
EAGLE	Stomach	12.6737	10.7854
EAGLE	Stomach	8.54368	10.6542
EAGLE	Stomach	9.28543	7.16712
EAGLE	Stomach	10.6053	7.55761
EAGLE	Stomach	10.5485	9.93429
EAGLE	Stomach	10.4919	8.85657
EAGLE	Stomach	9.31717	11.271
EAGLE	Stomach	10.6785	8.06471
EAGLE	Stomach	10.7428	4.45152
EAGLE	Stomach	11.3086	4.98953
EAGLE	Stomach	10.472	8.94768
EAGLE	Stomach	10.0768	11.0528
EAGLE	Stomach	10.466	7.1766
EAGLE	Stomach	8.75389	7.0404
EAGLE	Stomach	9.78279	7.48139
EAGLE	Stomach	9.07974	7.14431
EAGLE	Stomach	10.9389	4.94852
EAGLE	Stomach	10.5826	7.85558
EAGLE	Stomach	10.596	6.4119
EAGLE	Stomach	9.56576	7.41637
EAGLE	Stomach	10.6021	8.31574
EAGLE	Stomach	10.5193	8.51882
EAGLE	Stomach	9.25367	7.15752
EAGLE	Stomach	10.4046	7.74502
EAGLE	Stomach	9.42844	7.56106
EAGLE	Stomach	11.7938	3.83898
EAGLE	Stomach	7.70853	9.92168
EAGLE	Stomach	9.69428	7.39187
EAGLE	Stomach	10.8955	5.01108
EAGLE	Stomach	10.6951	3.93812
EAGLE	Stomach	10.3702	9.11888
EAGLE	Stomach	11.6339	11.7333
EAGLE	Stomach	10.7488	9.36811
EAGLE	Stomach	8.92952	7.3153
EAGLE	Stomach	10.8451	8.71585
EAGLE	Stomach	10.0927	7.26471
EAGLE	Stomach	10.1296	3.30024
EAGLE	Stomach	8.65899	6.6757
EAGLE	Stomach	10.2874	8.34906
EAGLE	Stomach	9.47345	7.52129
EAGLE	Stomach	10.8783	5.3447
EAGLE	Stomach	9.07775	7.15799
EAGLE	Stomach	9.63642	7.80592
EAGLE	Stomach	9.47352	7.58891
EAGLE	Stomach	9.58157	7.80422
EAGLE	Stomach	8.84725	7.04315
EAGLE	Stomach	9.77584	7.87788
EAGLE	Stomach	9.38406	7.24806
EAGLE	Stomach	10.9937	11.5864
EAGLE	Stomach	10.9481	12.9939
EAGLE	Stomach	12.0128	11.1403
EAGLE	Stomach	10.9642	-0.440589
EAGLE	Stomach	14.9757	11.1526
EAGLE	Stomach	9.6757	7.29507
EAGLE	Stomach	9.64273	8.31117
EAGLE	Stomach	10.7825	4.25134
EAGLE	Stomach	11.0883	9.49859
EAGLE	Stomach	13.6727	10.9817
EAGLE	Stomach	8.70878	7.3451
EAGLE	Stomach	8.84064	8.20432
EAGLE	Stomach	8.87938	8.26446
EAGLE	Stomach	8.71223	6.92986
EAGLE	Stomach	8.87534	7.29875
EAGLE	Stomach	8.48376	7.11929
EAGLE	Stomach	8.73711	11.0585
EAGLE	Stomach	9.03843	7.61028
EAGLE	Stomach	8.9782	7.84582
EAGLE	Stomach	8.39682	8.06443
EAGLE	Stomach	8.82882	7.10654
EAGLE	Stomach	8.81884	8.17219
EAGLE	Stomach	8.89285	-1.77629
EAGLE	Bowel	10.3894	10.1457
EAGLE	Bowel	11.0085	11.093
EAGLE	Bowel	9.02989	12.0854
EAGLE	Bowel	13.4993	11.2966
EAGLE	Bowel	12.2914	12.9613
EAGLE	Bowel	13.2984	11.3598
EAGLE	Bowel	13.2442	11.7793
EAGLE	Bowel	10.3635	10.8533
EAGLE	Bowel	9.05257	12.0494
EAGLE	Bowel	10.8155	12.8719
EAGLE	Bowel	13.4633	11.6187
EAGLE	Bowel	12.2485	12.2578
EAGLE	Bowel	12.4934	12.3088
EAGLE	Bowel	9.10868	11.89
EAGLE	Bowel	8.4815	-1.50136
EAGLE	Bowel	11.518	11.9263
EAGLE	Bowel	8.97746	10.4634
EAGLE	Bowel	11.1004	12.7105
EAGLE	Bowel	12.4484	11.171
EAGLE	Bowel	9.06743	12.032
EAGLE	Bowel	12.605	12.575
EAGLE	Bowel	9.74204	10.07
EAGLE	Bowel	13.3434	11.7255
EAGLE	Bowel	13.2128	14.2778
EAGLE	Bowel	12.1248	10.842
EAGLE	Bowel	8.4893	11.3525
EAGLE	Bowel	12.1002	11.0084
EAGLE	Bowel	9.61252	9.69537
EAGLE	Bowel	12.8372	11.2364
EAGLE	Bowel	13.3663	11.8548
EAGLE	Bowel	13.4003	11.6168
EAGLE	Bowel	11.5558	11.0464
EAGLE	Bowel	10.7761	11.1896
EAGLE	Bowel	13.3286	11.9367
EAGLE	Bowel	-4.33903	5.0809
EAGLE	Bowel	12.0691	13.2774
EAGLE	Bowel	12.9202	13.0755
EAGLE	Bowel	12.856	13.1052
EAGLE	Bowel	8.65082	10.6559
EAGLE	Bowel	8.89042	11.9203
EAGLE	Bowel	10.2369	10.9766
EAGLE	Bowel	8.8106	11.4314
EAGLE	Bowel	10.5238	7.20169
EAGLE	Bowel	11.6517	4.66594
EAGLE	Bowel	12.8447	11.6771
EAGLE	Bowel	13.4948	11.5344
EAGLE	Bowel	8.39792	11.3403
EAGLE	Bowel	12.3732	11.0731
EAGLE	Bowel	9.06479	12.1204
EAGLE	Bowel	9.33339	11.3871
EAGLE	Bowel	9.29786	11.5628
EAGLE	Bowel	11.0509	11.0388
EAGLE	Bowel	9.56112	10.324
EAGLE	Bowel	12.0216	11.1981
EAGLE	Bowel	10.8342	6.53181
EAGLE	Bowel	11.3298	4.39565
EAGLE	Bowel	11.7726	12.7446
EAGLE	Bowel	11.0808	11.4748
EAGLE	Bowel	12.8842	12.1296
EAGLE	Bowel	13.233	14.3625
EAGLE	Bowel	11.9727	12.4103
EAGLE	Bowel	10.3645	10.6892
EAGLE	Bowel	10.967	10.99
EAGLE	Bowel	9.1459	8.06343
EAGLE	Bowel	10.1731	10.4819
EAGLE	Bowel	11.4579	11.4356
EAGLE	Bowel	13.0582	11.7324
EAGLE	Bowel	9.00125	10.5828
EAGLE	Bowel	13.081	13.7861
EAGLE	Bowel	8.63053	10.6325
EAGLE	Bowel	13.3013	14.2084
EAGLE	Bowel	10.697	10.5017
EAGLE	Bowel	10.8141	11.3477
EAGLE	Bowel	13.3331	12.053
EAGLE	Bowel	12.7534	12.3954
EAGLE	Bowel	10.2475	9.52244
EAGLE	Bowel	13.0814	11.2363
EAGLE	Bowel	12.5033	10.626
EAGLE	Bowel	11.8098	11.5009
EAGLE	Bowel	11.1962	11.2127
EAGLE	Bowel	13.6153	11.2591
EAGLE	Bowel	13.609	11.4385
EAGLE	Bowel	13.6283	11.1742
EAGLE	Bowel	13.5623	11.1409
EAGLE	Bowel	13.8531	12.0212
EAGLE	Bowel	13.8287	11.2047
EAGLE	Bowel	9.03409	10.3064
EAGLE	Bowel	13.7221	11.3578
EAGLE	Bowel	-4.46367	5.1334
EAGLE	Bowel	11.138	9.17206
EAGLE	Bowel	9.4915	12.0494
EAGLE	Bowel	12.8381	12.36
EAGLE	Bowel	10.0155	6.91143
EAGLE	Bowel	9.13101	10.0635
EAGLE	Bowel	13.0462	11.9473
EAGLE	Bowel	9.18845	12.2207
EAGLE	Bowel	13.5933	11.394
EAGLE	Bowel	10.5707	5.87367
EAGLE	Bowel	13.1301	12.4572
EAGLE	Bowel	12.5523	12.3661
EAGLE	Bowel	13.1795	11.2174
EAGLE	Bowel	13.2191	11.0087
EAGLE	Bowel	13.0653	11.2606
EAGLE	Bowel	13.2452	12.8855
EAGLE	Bowel	13.5085	11.4394
EAGLE	Bowel	13.0809	11.2311
EAGLE	Bowel	12.1843	13.0676
EAGLE	Bowel	14.2969	11.3205
EAGLE	Bowel	13.2129	14.2617
EAGLE	Bowel	15.2857	11.6179
EAGLE	Bowel	14.7902	11.0653
EAGLE	Bowel	14.4208	10.169
EAGLE	Bowel	14.8008	11.5647
EAGLE	Bowel	14.5146	10.9831
EAGLE	Bowel	14.4947	10.9404
EAGLE	Bowel	14.8079	11.1274
EAGLE	Bowel	15.2408	11.5896
EAGLE	Bowel	14.4338	10.3011
EAGLE	Bowel	14.7202	11.4947
EAGLE	Bowel	14.3389	11.4049
EAGLE	Bowel	14.6702	11.565
EAGLE	Bowel	11.9231	12.2318
EAGLE	Bowel	14.1918	11.2192
EAGLE	Bowel	14.3328	10.2842
EAGLE	Bowel	14.4028	10.2945
EAGLE	Bowel	15.1621	11.4589
EAGLE	Bowel	15.0934	11.1968
EAGLE	Bowel	15.0099	11.0347
EAGLE	Bowel	14.9116	11.1164
EAGLE	Bowel	14.2171	11.3468
EAGLE	Bowel	15.1588	11.4424
EAGLE	Bowel	14.733	10.8199
EAGLE	Bowel	14.9841	11.3794
EAGLE	Bowel	15.1399	11.2915
EAGLE	Bowel	14.7364	11.5443
EAGLE	Bowel	14.9587	11.1443
EAGLE	Bowel	14.7518	11.0319
EAGLE	Bowel	14.9966	11.0175
EAGLE	Bowel	14.814	11.1052
EAGLE	Bowel	15.0946	11.3485
EAGLE	Bowel	14.6401	10.9146
EAGLE	Bowel	14.6659	10.964
EAGLE	Bowel	12.4692	10.7537
EAGLE	Bowel	14.2503	11.3967
EAGLE	Bowel	14.6856	10.8898
EAGLE	Bowel	14.592	10.6013
EAGLE	Bowel	14.2823	11.3815
EAGLE	Bowel	14.7702	11.0734
EAGLE	Bowel	14.5249	10.3604
EAGLE	Bowel	14.4836	10.6571
EAGLE	Bowel	14.487	10.3379
EAGLE	Bowel	8.54444	11.1914
EAGLE	Bowel	14.9042	11.3781
EAGLE	Bowel	14.3771	11.3215
EAGLE	Bowel	11.8964	2.53103
EAGLE	Bowel	14.3609	11.4167
EAGLE	Bowel	15.0128	11.4348
EAGLE	Bowel	15.1485	11.1908
EAGLE	Bowel	14.6727	10.9862
EAGLE	Bowel	15.0401	11.2972
EAGLE	Bowel	15.3348	11.6125
EAGLE	Bowel	15.1912	11.4484
EAGLE	Bowel	15.0784	10.9119
EAGLE	Bowel	14.892	11.2293
EAGLE	Bowel	14.9789	10.9085
EAGLE	Bowel	15.0671	10.9322
EAGLE	Bowel	10.9286	-0.410057
EAGLE	Bowel	15.1279	11.372
EAGLE	Bowel	15.0686	11.0671
EAGLE	Bowel	14.7028	11.0332
EAGLE	Bowel	15.0787	11.3893
EAGLE	Bowel	14.1246	10.6184
EAGLE	Bowel	15.2689	11.5727
EAGLE	Bowel	14.9582	11.4516
EAGLE	Bowel	14.9254	11.2528
EAGLE	Bowel	15.0949	11.1764
EAGLE	Bowel	15.056	11.1308
EAGLE	Bowel	14.6994	11.0047
EAGLE	Bowel	14.4096	10.4467
EAGLE	Bowel	14.4362	10.2601
EAGLE	Bowel	15.1317	11.3972
EAGLE	Bowel	14.9745	11.2549
EAGLE	Bowel	14.1541	11.3583
EAGLE	Bowel	15.0626	11.2828
EAGLE	Bowel	14.2347	11.2172
EAGLE	Bowel	14.9199	10.9988
EAGLE	Bowel	8.26086	11.045
EAGLE	Bowel	14.8735	11.2512
EAGLE	Bowel	14.8196	11.3217
EAGLE	Bowel	14.4464	10.9018
EAGLE	Bowel	14.8748	11.3935
EAGLE	Bowel	15.0382	11.432
EAGLE	Bowel	15.1413	11.4083
EAGLE	Bowel	14.96	11.2687
EAGLE	Bowel	15.1149	11.3049
EAGLE	Bowel	15.0742	11.3583
EAGLE	Bowel	14.362	11.01
EAGLE	Bowel	15.1941	11.1493
EAGLE	Bowel	15.118	11.3885
EAGLE	Bowel	14.1227	10.6363
EAGLE	Bowel	14.351	11.407
EAGLE	Bowel	14.4307	10.9847
EAGLE	Bowel	14.3711	11.2438
EAGLE	Bowel	14.3084	11.3669
EAGLE	Bowel	14.6811	11.2831
EAGLE	Bowel	14.5961	11.0166
EAGLE	Bowel	15.1853	11.395
EAGLE	Bowel	14.9253	10.9594
EAGLE	Bowel	14.6293	10.9419
EAGLE	Bowel	14.9122	11.1911
EAGLE	Bowel	14.5622	10.9668
EAGLE	Bowel	15.1195	11.2757
EAGLE	Bowel	14.7905	11.0813
EAGLE	Bowel	14.8123	11.1353
EAGLE	Bowel	14.9751	11.0189
EAGLE	Bowel	14.6521	10.9644
EAGLE	Bowel	14.6291	11.0806
EAGLE	Bowel	13.5228	11.5149
EAGLE	Bowel	12.361	10.7173
EAGLE	Bowel	13.3375	11.4551
EAGLE	Bowel	7.61789	9.90031
EAGLE	Bowel	13.2175	11.1536
EAGLE	Bowel	8.46263	11.4928
EAGLE	Bowel	13.5821	11.3774
EAGLE	Bowel	13.6826	11.2312
EAGLE	Bowel	13.6584	11.5378
EAGLE	Bowel	13.5121	11.357
EAGLE	Bowel	13.7231	11.2483
EAGLE	Bowel	12.4053	10.8752
EAGLE	Bowel	13.6078	11.2075
EAGLE	Bowel	13.1873	12.0904
EAGLE	Bowel	12.5332	11.1601
EAGLE	Bowel	13.1352	11.5509
EAGLE	Bowel	8.60215	11.5718
EAGLE	Bowel	13.8163	11.5292
EAGLE	Bowel	12.5544	10.7768
EAGLE	Bowel	9.24629	11.9217
EAGLE	Bowel	13.2159	11.1901
EAGLE	Bowel	13.8685	11.2215
EAGLE	Bowel	12.6749	11.085
EAGLE	Bowel	13.8277	11.2841
EAGLE	Bowel	9.30378	7.99592
EAGLE	Bowel	13.1849	11.9386
EAGLE	Bowel	12.4821	11.146
EAGLE	Bowel	13.6278	11.3494
EAGLE	Bowel	9.03495	12.0545
EAGLE	Bowel	13.5691	11.4226
EAGLE	Bowel	12.6958	10.7481
EAGLE	Bowel	13.6002	11.5372
EAGLE	Bowel	13.5764	11.1448
EAGLE	Bowel	13.8469	11.5099
EAGLE	Bowel	13.554	11.2013
EAGLE	Bowel	13.8703	11.5515
EAGLE	Bowel	12.925	11.2976
EAGLE	Bowel	6.19502	8.63262
EAGLE	Bowel	9.1353	10.5734
EAGLE	Bowel	12.7671	11.3051
EAGLE	Bowel	13.1905	11.5138
EAGLE	Bowel	10.245	9.99556
EAGLE	Bowel	10.3504	9.81377
EAGLE	Bowel	8.78919	11.7758
EAGLE	Bowel	9.70714	10.2064
EAGLE	Bowel	13.2429	12.0258
EAGLE	Bowel	8.07092	10.866
EAGLE	Bowel	10.2625	9.60521
EAGLE	Bowel	10.506	10.6113
EAGLE	Bowel	10.7153	10.6635
EAGLE	Bowel	6.21534	8.96914
EAGLE	Bowel	11.6508	10.9037
EAGLE	Bowel	11.2461	10.2677
EAGLE	Bowel	8.73335	11.4546
EAGLE	Bowel	11.797	11.0333
EAGLE	Bowel	12.6025	10.9191
EAGLE	Bowel	9.89492	8.48401
EAGLE	Bowel	11.8266	11.7507
EAGLE	Bowel	9.45174	7.78044
EAGLE	Bowel	-3.43052	5.23705
EAGLE	Bowel	-4.44296	4.9457
EAGLE	Bowel	-2.74189	5.27895
EAGLE	Bowel	-4.4494	4.91764
EAGLE	Bowel	-4.4311	4.93889
EAGLE	Bowel	11.1933	10.7668
EAGLE	Bowel	-4.50902	5.15603
EAGLE	Bowel	-4.44465	4.95711
EAGLE	Bowel	11.8584	11.3474
EAGLE	Bowel	11.2362	11.0205
EAGLE	Bowel	9.93629	10.0089
EAGLE	Bowel	11.3261	13.054
EAGLE	Bowel	10.6827	10.6797
EAGLE	Bowel	10.9123	10.7231
EAGLE	Bowel	10.8062	10.9979
EAGLE	Bowel	8.08252	10.915
EAGLE	Bowel	12.0058	11.1708
EAGLE	Bowel	10.8418	11.8877
EAGLE	Bowel	11.32	10.8118
EAGLE	Bowel	11.4673	11.1798
EAGLE	Bowel	10.3206	10.8726
EAGLE	Bowel	12.2905	12.2112
EAGLE	Bowel	12.4694	11.1996
EAGLE	Bowel	11.4987	10.9088
EAGLE	Bowel	10.1239	10.3663
EAGLE	Bowel	13.5076	11.5553
EAGLE	Bowel	12.463	13.246
EAGLE	Bowel	9.33665	11.7984
EAGLE	Bowel	13.3423	11.883
EAGLE	Bowel	13.1293	11.2573
EAGLE	Bowel	12.3226	11.6822
EAGLE	Bowel	12.0363	11.1068
EAGLE	Bowel	13.1342	11.2334
EAGLE	Bowel	11.1262	11.1683
EAGLE	Bowel	13.3574	11.4599
EAGLE	Bowel	13.3792	11.3429
EAGLE	Bowel	12.9911	11.6802
EAGLE	Bowel	13.5672	11.3621
EAGLE	Bowel	13.5462	11.3243
EAGLE	Bowel	12.2447	10.971
EAGLE	Bowel	13.3468	11.83
EAGLE	Bowel	13.5054	11.4422
EAGLE	Bowel	13.6011	11.1115
EAGLE	Bowel	13.5087	12.8069
EAGLE	Bowel	13.5693	11.5472
EAGLE	Bowel	13.5041	11.4324
EAGLE	Bowel	12.9856	11.1888
EAGLE	Bowel	13.5055	11.4632
EAGLE	Bowel	10.5151	10.8726
EAGLE	Bowel	15.0041	11.37
EAGLE	Bowel	15.1491	11.256
EAGLE	Bowel	14.9659	11.4402
EAGLE	Bowel	14.5244	11.4619
EAGLE	Bowel	15.0718	11.5307
EAGLE	Bowel	14.5011	11.0623
EAGLE	Bowel	14.2053	11.2594
EAGLE	Bowel	15.0826	11.0649
EAGLE	Bowel	15.2037	11.2604
EAGLE	Bowel	14.7284	10.9788
EAGLE	Bowel	14.6485	10.9538
EAGLE	Bowel	15.2312	11.5252
EAGLE	Bowel	14.6293	10.641
EAGLE	Bowel	14.4403	11.1744
EAGLE	Bowel	14.8718	11.1729
EAGLE	Bowel	15.2813	11.5838
EAGLE	Bowel	14.3112	10.7874
EAGLE	Bowel	12.3939	12.038
EAGLE	Bowel	10.9941	-0.376717
EAGLE	Bowel	14.9996	11.187
EAGLE	Bowel	14.8086	10.909
EAGLE	Bowel	15.0062	10.9356
EAGLE	Bowel	14.663	10.9212
EAGLE	Bowel	14.8603	11.3389
EAGLE	Bowel	15.1187	11.4192
EAGLE	Bowel	14.0277	11.2318
EAGLE	Bowel	14.8844	10.9518
EAGLE	Bowel	15.0939	11.3991
EAGLE	Bowel	14.6749	10.9642
EAGLE	Bowel	15.1163	11.214
EAGLE	Bowel	15.0864	11.1526
EAGLE	Bowel	14.9723	11.1607
EAGLE	Bowel	15.1044	11.0443
EAGLE	Bowel	14.9564	10.9411
EAGLE	Bowel	15.1067	11.4412
EAGLE	Bowel	14.2837	10.7456
EAGLE	Bowel	14.4807	11.1438
EAGLE	Bowel	13.5962	12.4237
EAGLE	Bowel	13.7138	12.2459
EAGLE	Bowel	14.7997	11.2626
EAGLE	Bowel	14.9665	10.9912
EAGLE	Bowel	15.1714	11.4072
EAGLE	Bowel	15.1151	11.0958
EAGLE	Bowel	15.2932	11.5795
EAGLE	Bowel	14.4854	10.9414
EAGLE	Bowel	14.9487	11.3858
EAGLE	Bowel	14.6328	11.2341
EAGLE	Bowel	14.8767	11.5382
EAGLE	Bowel	10.3832	6.01603
EAGLE	Bowel	14.5294	11.0606
EAGLE	Bowel	13.8988	11.1966
EAGLE	Bowel	13.2383	11.8918
EAGLE	Bowel	11.4647	11.4716
EAGLE	Bowel	13.8839	11.1766
EAGLE	Bowel	13.607	11.3507
EAGLE	Bowel	13.4533	11.5093
EAGLE	Bowel	13.7317	11.4961
EAGLE	Bowel	13.3811	11.678
EAGLE	Bowel	12.8219	11.0529
EAGLE	Bowel	7.99953	10.6977
EAGLE	Bowel	13.8199	11.4798
EAGLE	Bowel	12.5751	13.6951
EAGLE	Bowel	13.6737	11.2817
EAGLE	Bowel	9.65374	10.2998
EAGLE	Bowel	13.5415	11.6647
EAGLE	Bowel	12.5989	10.9472
EAGLE	Bowel	12.5114	11.0306
EAGLE	Bowel	7.65927	9.89557
EAGLE	Bowel	6.10181	8.8199
EAGLE	Bowel	13.2143	11.6554
EAGLE	Bowel	11.6231	11.183
EAGLE	Bowel	8.79865	11.7442
EAGLE	Bowel	9.62308	10.2405
EAGLE	Bowel	9.29107	11.3066
EAGLE	Bowel	8.75678	10.5384
EAGLE	Bowel	10.6785	10.687
EAGLE	Bowel	9.73577	10.2269
EAGLE	Bowel	11.3035	12.0867
EAGLE	Bowel	8.17547	10.9625
EAGLE	Bowel	12.4149	11.8064
EAGLE	Bowel	9.62035	9.88936
EAGLE	Bowel	8.92602	11.8027
EAGLE	Bowel	9.79458	10.7116
EAGLE	Bowel	8.93567	10.8992
EAGLE	Bowel	11.3119	11.4634
EAGLE	Bowel	11.1066	9.54235
EAGLE	Bowel	10.5706	10.9233
EAGLE	Bowel	11.6362	10.959
EAGLE	Bowel	8.63156	11.3735
EAGLE	Bowel	8.69346	11.3002
EAGLE	Bowel	13.2526	13.9036
EAGLE	Bowel	7.97118	10.7025
EAGLE	Bowel	13.5746	11.6426
EAGLE	Bowel	10.5587	10.4136
EAGLE	Bowel	13.1438	11.2638
EAGLE	Bowel	11.6058	12.0361
EAGLE	Bowel	10.6812	10.2497
EAGLE	Bowel	8.75431	11.388
EAGLE	Bowel	11.4543	11.8807
EAGLE	Bowel	10.9271	11.1087
EAGLE	Bowel	10.0986	9.23597
EAGLE	Bowel	11.0925	10.2975
EAGLE	Bowel	8.15269	11.0336
EAGLE	Bowel	9.97098	8.92815
EAGLE	Bowel	9.42561	9.67987
EAGLE	Bowel	12.0917	11.1408
EAGLE	Bowel	12.9315	11.29
EAGLE	Bowel	11.4044	12.1596
EAGLE	Bowel	9.1572	11.5885
EAGLE	Bowel	8.19372	11.1433
EAGLE	Bowel	8.69935	11.4928
EAGLE	Bowel	11.8266	10.9767
EAGLE	Bowel	10.4037	10.0594
EAGLE	Bowel	11.8859	11.1307
EAGLE	Bowel	12.6654	11.1152
EAGLE	Bowel	12.2603	12.2486
EAGLE	Bowel	11.6811	10.9934
EAGLE	Bowel	8.2386	10.9848
EAGLE	Bowel	11.7536	10.9682
EAGLE	Bowel	10.5503	7.70612
EAGLE	Bowel	11.5823	11.438
EAGLE	Bowel	9.43073	12.0287
EAGLE	Bowel	8.33036	11.0404
EAGLE	Bowel	11.6208	11.0209
EAGLE	Bowel	10.2685	9.71814
EAGLE	Bowel	11.1803	11.1165
EAGLE	Bowel	8.3567	11.3251
EAGLE	Bowel	10.0009	9.11376
EAGLE	Bowel	12.8239	13.8572
EAGLE	Bowel	12.3113	11.7591
EAGLE	Bowel	12.8489	12.9228
EAGLE	Bowel	10.4959	10.5008
EAGLE	Bowel	9.17337	10.7392
EAGLE	Bowel	9.8855	9.94965
EAGLE	Bowel	12.7303	13.84
EAGLE	Bowel	8.51492	11.4754
EAGLE	Bowel	10.8157	5.45743
EAGLE	Bowel	12.3189	12.0007
EAGLE	Bowel	12.6465	13.2081
EAGLE	Bowel	12.8207	12.8756
EAGLE	Bowel	11.425	12.0959
EAGLE	Bowel	11.6981	12.1846
EAGLE	Bowel	8.51952	11.4566
EAGLE	Bowel	9.61378	11.869
EAGLE	Bowel	11.0204	11.2001
EAGLE	Bowel	10.6107	11.0298
EAGLE	Bowel	9.99049	7.58371
EAGLE	Bowel	12.1887	13.1415
EAGLE	Bowel	-4.41674	5.11596
EAGLE	Bowel	-3.99901	5.16997
EAGLE	Bowel	-4.37626	4.93109
EAGLE	Bowel	-4.35565	4.97262
EAGLE	Bowel	11.8179	11.9393
EAGLE	Bowel	-2.89105	5.23341
EAGLE	Bowel	-4.298	4.97045
EAGLE	Bowel	-4.32895	4.99231
EAGLE	Bowel	-4.44615	4.94016
EAGLE	Bowel	-4.43308	4.9295
EAGLE	Bowel	-4.45886	4.94193
EAGLE	Bowel	-4.44506	4.94274
EAGLE	Bowel	11.2407	11.368
EAGLE	Bowel	8.56665	11.5193
EAGLE	Bowel	9.3232	9.83112
EAGLE	Bowel	8.99385	11.4076
EAGLE	Bowel	12.6105	12.2282
EAGLE	Bowel	8.28793	11.0193
EAGLE	Bowel	10.2217	10.1333
EAGLE	Bowel	12.448	12.044
EAGLE	Bowel	11.585	10.6218
EAGLE	Bowel	11.563	10.6499
EAGLE	Bowel	11.4236	10.7572
EAGLE	Bowel	11.3554	11.849
EAGLE	Bowel	12.1573	12.062
EAGLE	Bowel	11.1025	10.7765
EAGLE	Bowel	11.3087	10.7659
EAGLE	Bowel	9.64846	11.0861
EAGLE	Bowel	15.1112	11.3943
EAGLE	Bowel	14.4807	11.0626
EAGLE	Bowel	14.4873	11.015
EAGLE	Bowel	14.7228	11.1917
EAGLE	Bowel	14.6032	11.0387
EAGLE	Bowel	15.1519	11.3414
EAGLE	Bowel	14.6543	10.9763
EAGLE	Bowel	14.7713	11.0205
EAGLE	Bowel	14.5926	10.9699
EAGLE	Bowel	14.7158	11.1622
EAGLE	Bowel	14.3615	10.8647
EAGLE	Bowel	14.4711	10.8307
EAGLE	Bowel	14.6081	10.9598
EAGLE	Bowel	14.8311	11.2147
EAGLE	Bowel	14.8022	11.1785
EAGLE	Bowel	13.4636	11.408
EAGLE	Bowel	8.91112	-0.247383
EAGLE	Bowel	6.16645	9.22999
EAGLE	Bowel	12.7105	11.0581
EAGLE	Bowel	13.6198	11.481
EAGLE	Bowel	13.7176	11.2534
EAGLE	Bowel	13.6485	11.6589
EAGLE	Bowel	12.5091	10.9108
EAGLE	Bowel	14.4615	10.4067
EAGLE	Bowel	14.8982	11.3035
EAGLE	Bowel	14.4327	11.0893
EAGLE	Bowel	14.8443	11.339
EAGLE	Bowel	14.7667	11.1104
EAGLE	Bowel	14.649	11.2413
EAGLE	Bowel	14.8172	11.5899
EAGLE	Bowel	14.4471	10.2486
EAGLE	Bowel	14.7107	11.0021
EAGLE	Bowel	14.4433	10.3295
EAGLE	Bowel	14.6676	10.7681
EAGLE	Bowel	14.4433	10.2586
EAGLE	Bowel	14.8005	11.0564
EAGLE	Bowel	14.7323	10.879
EAGLE	Bowel	14.6235	10.9998
EAGLE	Bowel	14.3674	10.966
EAGLE	Bowel	14.3983	11.017
EAGLE	Bowel	15.0269	11.0919
EAGLE	Bowel	14.2568	10.5615
EAGLE	Bowel	14.9329	11.2688
EAGLE	Bowel	14.9743	11.0385
EAGLE	Bowel	14.6166	10.6555
EAGLE	Bowel	15.1569	11.3761
EAGLE	Bowel	14.4482	10.2353
EAGLE	Bowel	15.1016	11.1199
EAGLE	Bowel	15.0378	11.6626
EAGLE	Bowel	15.0511	10.9435
EAGLE	Bowel	15.1033	11.2853
EAGLE	Bowel	15.1167	11.1595
EAGLE	Bowel	14.587	11.4136
EAGLE	Bowel	14.4315	10.2595
EAGLE	Bowel	14.9652	11.4341
EAGLE	Bowel	14.9264	11.2606
EAGLE	Bowel	8.61103	11.5832
EAGLE	Bowel	10.3351	12.1562
EAGLE	Bowel	10.8827	12.1507
EAGLE	Bowel	11.2636	13.4087
EAGLE	Bowel	10.4264	7.09689
EAGLE	Bowel	13.408	11.1117
EAGLE	Bowel	10.4119	10.7053
EAGLE	Bowel	10.8181	12.3718
EAGLE	Bowel	11.3535	11.2418
EAGLE	Bowel	6.96635	8.96582
EAGLE	Bowel	12.6341	12.6656
EAGLE	Bowel	9.71107	8.67834
EAGLE	Bowel	8.1333	10.9274
EAGLE	Bowel	10.2819	6.76946
EAGLE	Bowel	8.65108	10.7601
EAGLE	Bowel	10.3242	6.87047
EAGLE	Bowel	9.95771	9.90517
EAGLE	Bowel	10.5702	6.80389
EAGLE	Bowel	11.7364	10.8084
EAGLE	Bowel	12.6248	11.776
EAGLE	Bowel	10.0171	10.2782
EAGLE	Bowel	12.0668	13.6656
EAGLE	Bowel	9.16444	7.38461
EAGLE	Bowel	11.9953	11.4594
EAGLE	Bowel	11.3252	12.5184
EAGLE	Bowel	12.2834	12.8862
EAGLE	Bowel	7.66755	9.62117
EAGLE	Bowel	8.89487	11.3374
EAGLE	Bowel	11.2201	12.3959
EAGLE	Bowel	10.8567	11.9547
EAGLE	Bowel	11.4903	13.2779
EAGLE	Bowel	10.8626	11.1086
EAGLE	Bowel	11.1007	12.0703
EAGLE	Bowel	10.2841	11.8967
EAGLE	Bowel	13.2088	14.3621
EAGLE	Bowel	5.72672	8.6825
EAGLE	Bowel	9.38257	9.49776
EAGLE	Bowel	9.99239	8.79786
EAGLE	Bowel	11.5542	11.455
EAGLE	Bowel	9.28196	9.85477
EAGLE	Bowel	12.6835	11.5386
EAGLE	Bowel	12.4698	11.5685
EAGLE	Bowel	6.6121	8.89563
EAGLE	Bowel	13.1581	14.2434
EAGLE	Bowel	10.2181	10.2545
EAGLE	Bowel	10.1256	11.7551
EAGLE	Bowel	9.44092	10.1141
EAGLE	Bowel	8.44897	11.2223
EAGLE	Bowel	9.80242	9.062
EAGLE	Bowel	9.90913	11.3864
EAGLE	Bowel	9.66022	12.1796
EAGLE	Bowel	9.60656	8.84825
EAGLE	Bowel	10.3207	10.012
EAGLE	Bowel	11.2153	11.9496
EAGLE	Bowel	12.9747	12.1472
EAGLE	Bowel	12.0136	11.4194
EAGLE	Bowel	11.5218	11.9264
EAGLE	Bowel	10.7332	12.1135
EAGLE	Bowel	7.67547	9.85135
EAGLE	Bowel	10.3782	9.39205
EAGLE	Bowel	12.9609	14.1163
EAGLE	Bowel	11.254	13.06
EAGLE	Bowel	11.7801	13.4647
EAGLE	Bowel	10.0021	10.9088
EAGLE	Bowel	11.6818	11.6394
EAGLE	Bowel	11.6948	11.8508
EAGLE	Bowel	10.5446	7.08018
EAGLE	Bowel	10.3355	6.86111
EAGLE	Bowel	8.12626	10.8777
EAGLE	Bowel	9.72471	9.98124
EAGLE	Bowel	11.9935	12.292
EAGLE	Bowel	11.9302	13.5917
EAGLE	Bowel	10.9283	11.5264
EAGLE	Bowel	9.96317	9.58258
EAGLE	Bowel	5.68317	8.42282
EAGLE	Bowel	9.61834	10.4262
EAGLE	Bowel	11.6107	12.5878
EAGLE	Bowel	9.58031	7.09555
EAGLE	Bowel	9.69558	9.27284
EAGLE	Bowel	9.12729	8.16942
EAGLE	Bowel	10.2447	10.8515
EAGLE	Bowel	8.12666	10.767
EAGLE	Bowel	11.294	13.1775
EAGLE	Bowel	10.9413	12.2875
EAGLE	Bowel	8.11119	10.6101
EAGLE	Bowel	11.5281	10.7149
EAGLE	Bowel	9.51815	9.8209
EAGLE	Bowel	11.5378	13.0574
EAGLE	Bowel	9.10466	9.31068
EAGLE	Bowel	10.304	12.0031
EAGLE	Bowel	9.65617	10.1442
EAGLE	Bowel	11.5701	10.6527
EAGLE	Bowel	10.7252	11.3455
EAGLE	Bowel	9.39468	9.48045
EAGLE	Bowel	12.7114	12.6599
EAGLE	Bowel	9.43221	9.74075
EAGLE	Bowel	7.88664	9.06869
EAGLE	Bowel	10.7108	11.0804
EAGLE	Bowel	11.3555	10.6742
EAGLE	Bowel	12.5932	12.1395
EAGLE	Bowel	12.5885	11.6493
EAGLE	Bowel	9.64577	8.89024
EAGLE	Bowel	11.402	11.0928
EAGLE	Bowel	8.78313	11.57
EAGLE	Bowel	10.1065	8.88142
EAGLE	Bowel	9.53075	9.71565
EAGLE	Bowel	6.23151	8.8625
EAGLE	Bowel	9.47669	6.60738
EAGLE	Bowel	9.3548	9.67846
EAGLE	Bowel	9.81006	10.0919
EAGLE	Bowel	10.2118	10.5437
EAGLE	Bowel	10.638	11.3851
EAGLE	Bowel	11.4548	11.2755
EAGLE	Bowel	9.15823	10.3839
EAGLE	Bowel	9.7375	9.76629
EAGLE	Bowel	9.39151	7.75604
EAGLE	Bowel	9.71516	10.0187
EAGLE	Bowel	11.6548	12.3125
EAGLE	Bowel	9.55642	9.94316
EAGLE	Bowel	9.37491	10.2438
EAGLE	Bowel	10.4642	10.1834
EAGLE	Bowel	10.967	10.3928
EAGLE	Bowel	10.539	11.9352
EAGLE	Bowel	9.60377	9.49022
EAGLE	Bowel	8.28885	10.4856
EAGLE	Bowel	12.8031	13.3115
EAGLE	Bowel	11.914	13.2537
EAGLE	Bowel	9.67552	9.99452
EAGLE	Bowel	10.5582	9.71933
EAGLE	Bowel	10.55	11.4568
EAGLE	Bowel	9.78319	9.81646
EAGLE	Bowel	8.75444	11.6691
EAGLE	Bowel	8.40545	11.3338
EAGLE	Bowel	10.4128	10.2267
EAGLE	Bowel	8.31632	10.4914
EAGLE	Bowel	9.91036	9.7993
EAGLE	Bowel	9.63633	9.56475
EAGLE	Bowel	12.8355	11.3453
EAGLE	Bowel	11.3182	12.0804
EAGLE	Bowel	10.6832	12.1563
EAGLE	Bowel	8.82789	10.7878
EAGLE	Bowel	9.00269	11.6336
EAGLE	Bowel	7.66728	9.78249
EAGLE	Bowel	8.4656	11.5514
EAGLE	Bowel	10.6651	7.73733
EAGLE	Bowel	10.829	11.8556
EAGLE	Bowel	10.3534	10.8122
EAGLE	Bowel	9.79991	11.9439
EAGLE	Bowel	7.6862	9.3288
EAGLE	Bowel	9.95006	9.16909
EAGLE	Bowel	9.81179	10.073
EAGLE	Bowel	12.5372	13.5338
EAGLE	Bowel	10.1324	8.8784
EAGLE	Bowel	12.804	14.1874
EAGLE	Bowel	9.66348	9.64633
EAGLE	Bowel	5.78199	9.12924
EAGLE	Bowel	8.95184	11.9457
EAGLE	Bowel	11.6721	12.448
EAGLE	Bowel	6.2491	8.93748
EAGLE	Bowel	6.20274	8.99595
EAGLE	Bowel	9.26733	7.52688
EAGLE	Bowel	7.84162	10.4295
EAGLE	Bowel	12.5526	3.90097
EAGLE	Bowel	9.60905	10.1513
EAGLE	Bowel	10.762	11.233
EAGLE	Bowel	9.55852	9.46815
EAGLE	Bowel	11.3	12.3859
EAGLE	Bowel	10.3302	7.2946
EAGLE	Bowel	9.44827	8.86872
EAGLE	Bowel	12.0284	12.9312
EAGLE	Bowel	7.5844	9.57189
EAGLE	Bowel	9.24458	9.87188
EAGLE	Bowel	11.1138	10.71
EAGLE	Bowel	9.47747	9.79026
EAGLE	Bowel	9.50978	9.40366
EAGLE	Bowel	12.9388	13.1828
EAGLE	Bowel	8.49334	11.3264
EAGLE	Bowel	9.44902	9.59214
EAGLE	Bowel	9.7094	10.0459
EAGLE	Bowel	9.67776	10.1707
EAGLE	Bowel	9.97792	11.1767
EAGLE	Bowel	8.94917	10.9924
EAGLE	Bowel	8.17529	10.3934
EAGLE	Bowel	11.1643	10.3593
EAGLE	Bowel	8.30142	11.3697
EAGLE	Bowel	8.90646	10.6415
EAGLE	Bowel	9.35173	9.84294
EAGLE	Bowel	9.1122	10.1763
EAGLE	Bowel	12.8506	13.891
EAGLE	Bowel	10.1635	11.5432
EAGLE	Bowel	9.3586	11.878
EAGLE	Bowel	9.68177	9.46639
EAGLE	Bowel	9.55646	9.65162
EAGLE	Bowel	9.85206	9.86545
EAGLE	Bowel	11.0908	10.9068
EAGLE	Bowel	11.7085	12.6526
EAGLE	Bowel	9.52453	6.38392
EAGLE	Bowel	12.3587	13.6929
EAGLE	Bowel	10.2707	11.0699
EAGLE	Bowel	10.3073	12.0401
EAGLE	Bowel	9.65368	10.0718
EAGLE	Bowel	7.94519	10.6109
EAGLE	Bowel	6.85104	8.89965
EAGLE	Bowel	10.0934	10.5459
EAGLE	Bowel	11.0192	10.9941
EAGLE	Bowel	11.0665	11.9442
EAGLE	Bowel	9.84528	9.65587
EAGLE	Bowel	11.1436	12.4357
EAGLE	Bowel	5.83723	8.49137
EAGLE	Bowel	8.95127	7.07666
EAGLE	Bowel	7.70474	9.71279
EAGLE	Bowel	9.19696	10.583
EAGLE	Bowel	11.8253	12.5842
EAGLE	Bowel	11.7361	12.5818
EAGLE	Bowel	10.1183	11.4436
EAGLE	Bowel	9.43244	9.75141
EAGLE	Bowel	6.19129	9.11912
EAGLE	Bowel	12.3706	11.3241
EAGLE	Bowel	10.7382	10.2722
EAGLE	Bowel	8.59715	11.4653
EAGLE	Bowel	10.7007	6.76768
EAGLE	Bowel	10.04	9.99436
EAGLE	Bowel	12.4202	11.5487
EAGLE	Bowel	8.87724	11.8393
EAGLE	Bowel	9.15664	11.8159
EAGLE	Bowel	9.56812	9.43855
EAGLE	Bowel	9.06438	10.5583
EAGLE	Bowel	10.3741	10.1874
EAGLE	Bowel	10.0579	11.9581
EAGLE	Bowel	8.72458	10.5875
EAGLE	Bowel	9.06671	10.362
EAGLE	Bowel	6.19563	8.82835
EAGLE	Bowel	11.0561	11.4617
EAGLE	Bowel	12.104	13.3857
EAGLE	Bowel	8.4145	11.4177
EAGLE	Bowel	13.1216	13.6022
EAGLE	Bowel	11.5936	11.8287
EAGLE	Bowel	10.8317	11.8379
EAGLE	Bowel	12.3888	11.5723
EAGLE	Bowel	11.6783	12.1181
EAGLE	Bowel	8.69234	11.1073
EAGLE	Bowel	12.1165	13.7568
EAGLE	Bowel	10.2881	11.4156
EAGLE	Bowel	5.74742	8.50514
EAGLE	Bowel	8.53647	11.3847
EAGLE	Bowel	10.8025	12.8377
EAGLE	Bowel	9.62531	10.1643
EAGLE	Bowel	11.7744	11.154
EAGLE	Bowel	10.6583	10.7782
EAGLE	Bowel	12.0518	12.5391
EAGLE	Bowel	5.64127	9.24193
EAGLE	Bowel	11.7187	13.4752
EAGLE	Bowel	12.153	13.7791
EAGLE	Bowel	12.034	11.9909
EAGLE	Bowel	10.1783	11.0963
EAGLE	Bowel	11.458	12.7444
EAGLE	Bowel	10.7331	10.0348
EAGLE	Bowel	9.79382	9.9204
EAGLE	Bowel	9.63903	9.83115
EAGLE	Bowel	10.0669	10.3658
EAGLE	Bowel	10.4844	11.5617
EAGLE	Bowel	9.27879	9.64847
EAGLE	Bowel	9.40154	9.70949
EAGLE	Bowel	8.1737	10.8828
EAGLE	Bowel	11.5546	11.9937
EAGLE	Bowel	10.1343	11.1056
EAGLE	Bowel	12.8086	12.6019
EAGLE	Bowel	10.7315	6.83368
EAGLE	Bowel	9.69047	10.2914
EAGLE	Bowel	10.8071	13.2471
EAGLE	Bowel	10.3079	9.63496
EAGLE	Bowel	6.72404	8.80523
EAGLE	Bowel	10.7957	10.4713
EAGLE	Bowel	11.8939	11.6315
EAGLE	Bowel	7.78714	10.2022
EAGLE	Bowel	10.3747	10.3085
EAGLE	Bowel	9.97359	10.0845
EAGLE	Bowel	6.51934	8.77526
EAGLE	Bowel	9.63525	9.54904
EAGLE	Bowel	8.94483	11.4325
EAGLE	Bowel	12.8095	13.8408
EAGLE	Bowel	5.83641	8.72875
EAGLE	Bowel	12.2282	11.8288
EAGLE	Bowel	10.5426	10.5215
EAGLE	Bowel	10.3425	11.0856
EAGLE	Bowel	12.4793	12.2892
EAGLE	Bowel	12.2088	11.4283
EAGLE	Bowel	10.6614	12.2539
EAGLE	Bowel	9.354	9.81466
EAGLE	Bowel	10.1221	12.088
EAGLE	Bowel	7.9582	10.132
EAGLE	Bowel	10.4875	11.5144
EAGLE	Bowel	10.3529	11.5834
EAGLE	Bowel	12.9262	13.4392
EAGLE	Bowel	9.94607	10.1516
EAGLE	Bowel	10.5711	11.0391
EAGLE	Bowel	10.6827	11.8487
EAGLE	Bowel	10.3917	12.1529
EAGLE	Bowel	11.1478	12.3682
EAGLE	Bowel	12.6679	11.9197
EAGLE	Bowel	6.37926	8.80054
EAGLE	Bowel	8.89098	11.8184
EAGLE	Bowel	9.88051	10.5529
EAGLE	Bowel	11.15	10.92
EAGLE	Bowel	12.0773	12.219
EAGLE	Bowel	12.8171	11.3915
EAGLE	Bowel	10.8463	11.7902
EAGLE	Bowel	5.49439	9.156
EAGLE	Bowel	12.6784	11.7862
EAGLE	Bowel	9.73644	10.9558
EAGLE	Bowel	9.92339	9.9608
EAGLE	Bowel	10.1956	10.8948
EAGLE	Bowel	5.58002	9.2088
EAGLE	Bowel	5.70915	8.37444
EAGLE	Bowel	12.529	13.3142
EAGLE	Bowel	12.4255	12.2433
EAGLE	Bowel	10.553	12.5925
EAGLE	Bowel	12.2302	13.0469
EAGLE	Bowel	11.4249	11.2243
EAGLE	Bowel	10.2636	10.295
EAGLE	Bowel	9.17664	9.90766
EAGLE	Bowel	9.63687	9.72606
[truncated: 46,028 more rows]
[truncated: 6 more columns]

## Sheet: SuppFig1
Supplementary Figure 1
[truncated: 25 more rows]

[truncated: 16 more sheets: SuppFig2, SuppFig3, SuppFig4, SuppFig5, SuppFig6, SuppFig7, SuppFig8, SuppFig9, SuppFig10, SuppFig11, SuppFig12, SuppFig13, SuppFig14, SuppFig15, SuppFig16, SuppFig17]
